# Supplementary material for: Differences by origin in methylome suggest eco‐phenotypes in the kelp Saccharina latissima
Source: Evol Appl. 2022 May 11;16(2):262–78. doi: 10.1111/eva.13382 (PMC9923482; doi:10.1111/eva.13382)
Supplement: Supplementary file 1 — Supplementary Material [file EVA-16-262-s001.zip]

Archive with 20 entries (20 files):
- eva13382-sup-0001-FigS1.png
- eva13382-sup-0001-FigS4.pdf
- eva13382-sup-0002-FigS2.png
- eva13382-sup-0003-FigS3.png
- eva13382-sup-0005-FigS5.png
- eva13382-sup-0006-FigS6.png
- eva13382-sup-0007-FigS7.png
- eva13382-sup-0008-FigS8.png
- eva13382-sup-0009-TableS1.xlsx
- eva13382-sup-0010-TableS4.xlsx
- eva13382-sup-0011-TableS5.xlsx
- eva13382-sup-0012-TableS6.xlsx
- eva13382-sup-0013-TableS7.xlsx
- eva13382-sup-0014-TableS8.xlsx
- eva13382-sup-0015-TableS9.xlsx
- eva13382-sup-0016-TableS10.xlsx
- eva13382-sup-0017-TableS11.xlsx
- Supplementary caption.docx
- Supplementary_TableST2_CoverageAbove2_Counts.xlsx
- Supplementary_TableST3_CoverageAbove2_RPM.xlsx
