# Supplementary material for: Differences by origin in methylome suggest eco‐phenotypes in the kelp Saccharina latissima
Source: Evol Appl. 2022 May 11;16(2):262–78. doi: 10.1111/eva.13382 (PMC9923482; doi:10.1111/eva.13382)
Supplement: Supplementary file 1 — Supplementary Material [file EVA-16-262-s001.zip › eva13382-sup-0009-TableS1.xlsx]

## Sheet: SJ6MappingOverview
Sample	RawReads	TrimmedReads	AllMappedReads	UniquelyMappedReads	TrimmedReadsThatMappedUniquely (%)	MappedReadsThatMappedUniquely (%)	Mapping level
FH1	14544197	14432372	62090	34338	0.237923	55.3036	0.237923
FH2	9214256	9058527	71129	31526	0.348026	44.3223	0.348026
FH3	8668138	8508496	119998	45394	0.533514	37.829	0.533514
FH4	12299083	12191021	80863	36402	0.298597	45.0169	0.298597
FH5	12956450	12826104	102686	42390	0.330498	41.2812	0.330498
FH6	10114795	10026673	42393	19623	0.195708	46.2883	0.195708
FH7	10724373	10652560	96938	40897	0.383917	42.1888	0.383917
FH8a	8280230	8255341	25275	11357	0.137572	44.9337	0.137572
FH9	17818740	17532926	172989	89002	0.507628	51.4495	0.507628
FH10	12866993	12639377	85520	37024	0.292926	43.2928	0.292926
FS1	16034076	15960140	81661	34806	0.218081	42.6225	0.218081
FS2	17087540	16836706	420000	161358	0.95837	38.4186	0.95837
FS3	12955683	12790154	210211	81510	0.637287	38.7753	0.637287
FS4	13587465	13377416	294436	106807	0.798413	36.2751	0.798413
FS5	14907232	14800168	149613	58143	0.392854	38.8623	0.392854
FS6	16574540	16479279	48690	22512	0.136608	46.2354	0.136608
FS7	15662472	15590832	69678	30735	0.197135	44.11	0.197135
FS8a	28135116	27892387	271545	114575	0.410775	42.1937	0.410775
FS9	8193185	8135404	108387	41352	0.508297	38.1522	0.508297
FS10	14983745	14820372	196937	75294	0.508044	38.2325	0.508044
H1_15	12469910	12373352	25309	10973	0.0886825	43.3561	0.0886825
H1_5	10111174	9791636	212832	86392	0.882304	40.5916	0.882304
H1_10	7797169	6297737	252142	114002	1.81021	45.2134	1.81021
H2_5	11852298	11218189	231261	106669	0.950858	46.1249	0.950858
H2_10	11170722	10736964	245099	109613	1.02089	44.7219	1.02089
H3_5	9033242	8737668	149493	66918	0.765857	44.7633	0.765857
H3_10	10091399	9749819	110724	50495	0.517907	45.6044	0.517907
H3_15	9269410	8849344	146791	66542	0.751943	45.3311	0.751943
H4_5	9702322	8755427	143694	68928	0.78726	47.9686	0.78726
H4_10	9085459	8905697	87721	38547	0.432835	43.9427	0.432835
H4_15	10171670	10124980	120895	55948	0.552574	46.2782	0.552574
S1_5	11494614	9506470	419683	177032	1.86223	42.1823	1.86223
S1_10	8652388	7700146	1005670	328821	4.27032	32.6967	4.27032
S2_5	12089396	10922426	426339	151686	1.38876	35.5787	1.38876
S2_10	9003186	8402771	526647	166400	1.9803	31.5961	1.9803
S2_15	8678851	8223303	635163	204822	2.49075	32.2472	2.49075
S3_5	7898981	7114811	1453290	452180	6.35547	31.1142	6.35547
S3_10	11428567	11355962	78266	34801	0.306456	44.465	0.306456
S3_15	15484289	15378025	436684	141180	0.918063	32.33	0.918063
S4_5	10184533	9752642	998555	305996	3.13757	30.6439	3.13757
S4_10	9891855	9458249	521205	163226	1.72575	31.317	1.72575
	Sum				Average
All	491169744	476161873	10938502	4016216	1.00071	41.3134
					Max
					6.35547	51.4495
					Min
					0.0886825	30.6439
					SD
					1.01758	4.75651
