# Supplementary material for: Differences by origin in methylome suggest eco‐phenotypes in the kelp Saccharina latissima
Source: Evol Appl. 2022 May 11;16(2):262–78. doi: 10.1111/eva.13382 (PMC9923482; doi:10.1111/eva.13382)
Supplement: Supplementary file 1 — Supplementary Material [file EVA-16-262-s001.zip › eva13382-sup-0010-TableS4.xlsx]

## Sheet: CountTableOverviewLabAndField
Sample	Reference	N.Potential.Sites	N.Covered.Sites	N.CoveredSites>2	N.CoveredSites>3	N.CoveredSites>4	N.CoveredSites>5	N.CoveredSites>10	Average.Coverage	Minimum.Coverage	Maximum.Coverage	% Average.Coverage>=3	mean coverage %	overall methylation level (value *8)
FH10	FieldsamplesSJ6	3345013	11435	2755	1499	878	605	224	3237691	1	2536	0.0823614	0.208094	1.66475
FH1	FieldsamplesSJ6	3345013	9826	2145	1281	877	627	277	3494606	1	1893	0.0641253	SD %
FH2	FieldsamplesSJ6	3345013	9663	2775	1526	891	559	154	3262548	1	3361	0.0829593	0.129602	1.03682
FH3	FieldsamplesSJ6	3345013	14280	3233	1825	1158	844	351	3178852	1	4691	0.0966513	Min %
FH4	FieldsamplesSJ6	3345013	13112	3802	2119	1295	817	248	2776236	1	1043	0.113662	0.02284	0.18272
FH5	FieldsamplesSJ6	3345013	14626	4187	2367	1414	946	307	2898195	1	3387	0.125171	Max %
FH6	FieldsamplesSJ6	3345013	9981	1395	699	423	303	114	1966035	1	465	0.0417039	0.748577	5.98862
FH7	FieldsamplesSJ6	3345013	17249	1980	1068	697	523	212	2370978	1	3777	0.0591926
FH8a	FieldsamplesSJ6	3345013	5845	764	341	194	134	46	1943028	1	654	0.02284
FH9	FieldsamplesSJ6	3345013	19295	6197	4011	2882	2226	1023	4612698	1	6363	0.185261
FS10	FieldsamplesSJ6	3345013	23974	5484	3115	2030	1478	577	3140652	1	7216	0.163946
FS1	FieldsamplesSJ6	3345013	15740	1511	884	593	441	198	2211309	1	3817	0.0451717
FS2	FieldsamplesSJ6	3345013	43116	10126	6172	4305	3253	1404	3742416	1	16233	0.302719
FS3	FieldsamplesSJ6	3345013	27839	4729	2845	2014	1568	670	2927907	1	6968	0.141375
FS4	FieldsamplesSJ6	3345013	30084	6335	3904	2824	2222	1046	3550293	1	5998	0.189386
FS5	FieldsamplesSJ6	3345013	23368	3150	1867	1295	975	415	2488103	1	6117	0.09417
FS6	FieldsamplesSJ6	3345013	11304	1052	628	451	344	144	1991419	1	1965	0.0314498
FS7	FieldsamplesSJ6	3345013	14107	1412	765	518	395	177	2178564	1	3551	0.0422121
FS8a	FieldsamplesSJ6	3345013	32429	8049	4605	2894	2088	803	3533041	1	10881	0.240627
FS9	FieldsamplesSJ6	3345013	17137	2028	1266	913	678	306	2413024	1	4048	0.0606276
S3_5	LabsamplesSJ6	3345013	31272	23100	19669	16404	13595	5788	1445955	1	17598	0.69058
S3_10	LabsamplesSJ6	3345013	11722	4297	2667	1731	1176	291	2968521	1	425	0.12846
S3_15	LabsamplesSJ6	3345013	30423	9993	6164	4226	3128	1237	4640502	1	16778	0.298743
H4_5	LabsamplesSJ6	3345013	5272	4488	4356	4183	4015	2429	1307436	1	1237	0.13417
H4_10	LabsamplesSJ6	3345013	10243	4650	3100	2071	1431	387	3763253	1	1354	0.139013
H4_15	LabsamplesSJ6	3345013	10048	6768	5381	4167	3180	954	5568073	1	1096	0.202331
H3_5	LabsamplesSJ6	3345013	14706	8290	6155	4474	3303	935	4550388	1	836	0.247832
H3_10	LabsamplesSJ6	3345013	4863	3645	3514	3348	3165	1859	1038351	1	375	0.108968
H3_15	LabsamplesSJ6	3345013	6797	4506	4295	4130	3932	2608	978976	1	280	0.134708
S2_5	LabsamplesSJ6	3345013	5529	4027	3986	3940	3900	3643	2743444	1	9267	0.120388
S2_10	LabsamplesSJ6	3345013	16101	9287	8112	7340	6624	3528	1033476	1	15721	0.277637
S2_15	LabsamplesSJ6	3345013	14558	11631	10278	8877	7538	3138	1406938	1	19292	0.347712
H2_5	LabsamplesSJ6	3345013	13433	9937	8796	7519	6308	2317	7940817	1	2894	0.297069
H2_10	LabsamplesSJ6	3345013	16758	12535	10488	8498	6686	2106	6540936	1	677	0.374737
S1_5	LabsamplesSJ6	3345013	15915	11579	11061	10458	9739	5379	1112353	1	6510	0.346157
S1_10	LabsamplesSJ6	3345013	39185	25040	19134	14534	11146	3992	8391476	1	19317	0.748577
S4_5	LabsamplesSJ6	3345013	35331	20637	16433	12952	10171	3904	8660836	1	15156	0.616948
S4_10	LabsamplesSJ6	3345013	27637	13655	9591	6803	4956	1816	5906068	1	11938	0.40822
H1_5	LabsamplesSJ6	3345013	16381	7187	5745	4482	3494	1093	5273915	1	3739	0.214857
H1_10	LabsamplesSJ6	3345013	13372	10070	9111	8079	7102	3070	8525426	1	1603	0.301045
H1_15	LabsamplesSJ6	3345013	5548	1052	540	301	189	48	197783	1	211	0.0314498
			Sum	Sum	Sum	Sum	Sum	Sum
			709504	279483	211363	167063	135804	59218

## Sheet: Fieldsamples
Sample	Reference	N.Potential.Sites	N.Covered.Sites	N.CoveredSites>2	N.CoveredSites>3	N.CoveredSites>4	N.CoveredSites>5	N.CoveredSites>10	Average.Coverage	Minimum.Coverage	Maximum.Coverage
FH10	FieldsamplesSJ6	3345013	11435	2755	1499	878	605	224	3237691	1	2536
FH1	FieldsamplesSJ6	3345013	9826	2145	1281	877	627	277	3494606	1	1893
FH2	FieldsamplesSJ6	3345013	9663	2775	1526	891	559	154	3262548	1	3361
FH3	FieldsamplesSJ6	3345013	14280	3233	1825	1158	844	351	3178852	1	4691
FH4	FieldsamplesSJ6	3345013	13112	3802	2119	1295	817	248	2776236	1	1043
FH5	FieldsamplesSJ6	3345013	14626	4187	2367	1414	946	307	2898195	1	3387
FH6	FieldsamplesSJ6	3345013	9981	1395	699	423	303	114	1966035	1	465
FH7	FieldsamplesSJ6	3345013	17249	1980	1068	697	523	212	2370978	1	3777
FH8a	FieldsamplesSJ6	3345013	5845	764	341	194	134	46	1943028	1	654
FH9	FieldsamplesSJ6	3345013	19295	6197	4011	2882	2226	1023	4612698	1	6363
FS10	FieldsamplesSJ6	3345013	23974	5484	3115	2030	1478	577	3140652	1	7216
FS1	FieldsamplesSJ6	3345013	15740	1511	884	593	441	198	2211309	1	3817
FS2	FieldsamplesSJ6	3345013	43116	10126	6172	4305	3253	1404	3742416	1	16233
FS3	FieldsamplesSJ6	3345013	27839	4729	2845	2014	1568	670	2927907	1	6968
FS4	FieldsamplesSJ6	3345013	30084	6335	3904	2824	2222	1046	3550293	1	5998
FS5	FieldsamplesSJ6	3345013	23368	3150	1867	1295	975	415	2488103	1	6117
FS6	FieldsamplesSJ6	3345013	11304	1052	628	451	344	144	1991419	1	1965
FS7	FieldsamplesSJ6	3345013	14107	1412	765	518	395	177	2178564	1	3551
FS8a	FieldsamplesSJ6	3345013	32429	8049	4605	2894	2088	803	3533041	1	10881
FS9	FieldsamplesSJ6	3345013	17137	2028	1266	913	678	306	2413024	1	4048

## Sheet: Labsamples
Sample	Reference	N.Potential.Sites	N.Covered.Sites	N.CoveredSites>2	N.CoveredSites>3	N.CoveredSites>4	N.CoveredSites>5	N.CoveredSites>10	Average.Coverage	Minimum.Coverage	Maximum.Coverage
S3_5	LabsamplesSJ6	3345013	31272	23100	19669	16404	13595	5788	1445955	1	17598
S3_10	LabsamplesSJ6	3345013	11722	4297	2667	1731	1176	291	2968521	1	425
S3_15	LabsamplesSJ6	3345013	30423	9993	6164	4226	3128	1237	4640502	1	16778
H4_5	LabsamplesSJ6	3345013	5272	4488	4356	4183	4015	2429	1307436	1	1237
H4_10	LabsamplesSJ6	3345013	10243	4650	3100	2071	1431	387	3763253	1	1354
H4_15	LabsamplesSJ6	3345013	10048	6768	5381	4167	3180	954	5568073	1	1096
H3_5	LabsamplesSJ6	3345013	14706	8290	6155	4474	3303	935	4550388	1	836
H3_10	LabsamplesSJ6	3345013	4863	3645	3514	3348	3165	1859	1038351	1	375
H3_15	LabsamplesSJ6	3345013	6797	4506	4295	4130	3932	2608	978976	1	280
S2_5	LabsamplesSJ6	3345013	5529	4027	3986	3940	3900	3643	2743444	1	9267
S2_10	LabsamplesSJ6	3345013	16101	9287	8112	7340	6624	3528	1033476	1	15721
S2_15	LabsamplesSJ6	3345013	14558	11631	10278	8877	7538	3138	1406938	1	19292
H2_5	LabsamplesSJ6	3345013	13433	9937	8796	7519	6308	2317	7940817	1	2894
H2_10	LabsamplesSJ6	3345013	16758	12535	10488	8498	6686	2106	6540936	1	677
S1_5	LabsamplesSJ6	3345013	15915	11579	11061	10458	9739	5379	1112353	1	6510
S1_10	LabsamplesSJ6	3345013	39185	25040	19134	14534	11146	3992	8391476	1	19317
S4_5	LabsamplesSJ6	3345013	35331	20637	16433	12952	10171	3904	8660836	1	15156
S4_10	LabsamplesSJ6	3345013	27637	13655	9591	6803	4956	1816	5906068	1	11938
H1_5	LabsamplesSJ6	3345013	16381	7187	5745	4482	3494	1093	5273915	1	3739
H1_10	LabsamplesSJ6	3345013	13372	10070	9111	8079	7102	3070	8525426	1	1603
H1_15	LabsamplesSJ6	3345013	5548	1052	540	301	189	48	197783	1	211
