# Supplementary material for: Differences by origin in methylome suggest eco‐phenotypes in the kelp Saccharina latissima
Source: Evol Appl. 2022 May 11;16(2):262–78. doi: 10.1111/eva.13382 (PMC9923482; doi:10.1111/eva.13382)
Supplement: Supplementary file 1 — Supplementary Material [file EVA-16-262-s001.zip › eva13382-sup-0011-TableS5.xlsx]

## Sheet: RPMTest
Pop	Temp	group1	group2	statistic	df	p.adj	p.adj.signif	groups	note:	Temp '20' is to group field samples for statistical analysis
Helgoland	5	flankdown	intergene	-4.17275	45016.3	0.000574	***	c("flankdown", "intergene")
Helgoland	5	flankdown	mRNA	4.32547	37794	0.000306	***	c("flankdown", "mRNA")
Helgoland	5	flankdown	repeat.genic	-7.61004	80640.2	7.76e-13	****	c("flankdown", "repeat.genic")
Helgoland	5	flankdown	repeat.nongenic	-11.8027	110944	1.26e-30	****	c("flankdown", "repeat.nongenic")
Helgoland	5	flankdown	flankup	0.0934048	63212.2	1	ns	c("flankdown", "flankup")
Helgoland	5	flankdown	lncRNA	0.747995	22709.9	1	ns	c("flankdown", "lncRNA")
Helgoland	5	flankdown	promoter	-0.817198	57638.4	1	ns	c("flankdown", "promoter")
Helgoland	5	flankdown	tss	0.0629429	14696.1	1	ns	c("flankdown", "tss")
Helgoland	5	flankup	intergene	-4.56623	38515.4	0.000105	***	c("flankup", "intergene")
Helgoland	5	flankup	mRNA	5.29516	68686.1	2.86e-06	****	c("flankup", "mRNA")
Helgoland	5	flankup	repeat.genic	-8.64745	109098	1.6e-16	****	c("flankup", "repeat.genic")
Helgoland	5	flankup	repeat.nongenic	-13.195	186032	3.22e-38	****	c("flankup", "repeat.nongenic")
Helgoland	5	flankup	lncRNA	0.754083	16422.3	1	ns	c("flankup", "lncRNA")
Helgoland	5	flankup	promoter	-0.885875	52833	1	ns	c("flankup", "promoter")
Helgoland	5	flankup	tss	0.0239328	13435.4	1	ns	c("flankup", "tss")
Helgoland	5	intergene	lncRNA	4.98464	27808.6	1.44e-05	****	c("intergene", "lncRNA")
Helgoland	5	intergene	mRNA	8.13393	26690.8	1.26e-14	****	c("intergene", "mRNA")
Helgoland	5	intergene	repeat.nongenic	-5.73322	56908.6	2.57e-07	****	c("intergene", "repeat.nongenic")
Helgoland	5	intergene	promoter	1.73279	64903	0.997	ns	c("intergene", "promoter")
Helgoland	5	intergene	repeat.genic	-2.01906	48311.2	0.566	ns	c("intergene", "repeat.genic")
Helgoland	5	intergene	tss	2.35498	17683.8	0.259	ns	c("intergene", "tss")
Helgoland	5	lncRNA	mRNA	3.93722	7134.58	0.001	**	c("lncRNA", "mRNA")
Helgoland	5	lncRNA	repeat.genic	-8.98597	25243.7	8.49e-18	****	c("lncRNA", "repeat.genic")
Helgoland	5	lncRNA	repeat.nongenic	-13.3794	33311.4	3.47e-39	****	c("lncRNA", "repeat.nongenic")
Helgoland	5	lncRNA	promoter	-1.20301	49815.5	1	ns	c("lncRNA", "promoter")
Helgoland	5	lncRNA	tss	-0.270465	13604.9	1	ns	c("lncRNA", "tss")
Helgoland	5	mRNA	repeat.genic	-14.6621	77421.2	4.59e-47	****	c("mRNA", "repeat.genic")
Helgoland	5	mRNA	repeat.nongenic	-19.3849	173237	4.57e-82	****	c("mRNA", "repeat.nongenic")
Helgoland	5	mRNA	promoter	-2.673	46176.9	0.113	ns	c("mRNA", "promoter")
Helgoland	5	mRNA	tss	-1.55094	11983.7	1	ns	c("mRNA", "tss")
Helgoland	5	promoter	repeat.genic	-3.13304	58188.4	0.028	*	c("promoter", "repeat.genic")
Helgoland	5	promoter	repeat.nongenic	-5.54048	61822.7	7.58e-07	****	c("promoter", "repeat.nongenic")
Helgoland	5	promoter	tss	0.636743	32383.2	1	ns	c("promoter", "tss")
Helgoland	5	repeat.genic	tss	3.65211	14624.8	0.004	**	c("repeat.genic", "tss")
Helgoland	5	repeat.genic	repeat.nongenic	-4.59308	186056	9.61e-05	****	c("repeat.genic", "repeat.nongenic")
Helgoland	5	repeat.nongenic	tss	5.84115	15313.9	1.43e-07	****	c("repeat.nongenic", "tss")
Helgoland	10	flankdown	tss	3.15984	36528.1	0.019	*	c("flankdown", "tss")
Helgoland	10	flankdown	intergene	-4.24959	28155.7	0.000387	***	c("flankdown", "intergene")
Helgoland	10	flankdown	mRNA	5.86952	33704.2	9.26e-08	****	c("flankdown", "mRNA")
Helgoland	10	flankdown	repeat.genic	-15.7693	69807.2	1.83e-54	****	c("flankdown", "repeat.genic")
Helgoland	10	flankdown	repeat.nongenic	-18.783	146383	4.13e-77	****	c("flankdown", "repeat.nongenic")
Helgoland	10	flankdown	flankup	-0.406956	74838.1	1	ns	c("flankdown", "flankup")
Helgoland	10	flankdown	lncRNA	0.193154	11428.3	1	ns	c("flankdown", "lncRNA")
Helgoland	10	flankdown	promoter	0.297204	67739	1	ns	c("flankdown", "promoter")
Helgoland	10	flankup	tss	3.58732	42206	0.004	**	c("flankup", "tss")
Helgoland	10	flankup	intergene	-4.08418	28217.4	0.000706	***	c("flankup", "intergene")
Helgoland	10	flankup	mRNA	6.43393	53788.7	2.88e-09	****	c("flankup", "mRNA")
Helgoland	10	flankup	repeat.genic	-15.3302	100513	1.55e-51	****	c("flankup", "repeat.genic")
Helgoland	10	flankup	repeat.nongenic	-18.4504	185248	1.88e-74	****	c("flankup", "repeat.nongenic")
Helgoland	10	flankup	lncRNA	0.525759	11601.5	1	ns	c("flankup", "lncRNA")
Helgoland	10	flankup	promoter	0.582365	71285.3	1	ns	c("flankup", "promoter")
Helgoland	10	intergene	lncRNA	4.17716	28962	0.000503	***	c("intergene", "lncRNA")
Helgoland	10	intergene	promoter	4.08527	37364.8	0.000706	***	c("intergene", "promoter")
Helgoland	10	intergene	mRNA	6.23246	24061.7	1.03e-08	****	c("intergene", "mRNA")
Helgoland	10	intergene	repeat.nongenic	-4.81881	32693.7	2.76e-05	****	c("intergene", "repeat.nongenic")
Helgoland	10	intergene	tss	5.51803	27196.6	6.92e-07	****	c("intergene", "tss")
Helgoland	10	intergene	repeat.genic	-1.64737	26792.6	0.696	ns	c("intergene", "repeat.genic")
Helgoland	10	lncRNA	mRNA	3.97548	5573.35	0.000995	***	c("lncRNA", "mRNA")
Helgoland	10	lncRNA	repeat.genic	-12.6967	9388.25	3.2e-35	****	c("lncRNA", "repeat.genic")
Helgoland	10	lncRNA	repeat.nongenic	-16.3971	19784.5	1.5e-58	****	c("lncRNA", "repeat.nongenic")
Helgoland	10	lncRNA	promoter	0.117986	26646.5	1	ns	c("lncRNA", "promoter")
Helgoland	10	lncRNA	tss	2.34226	9791.99	0.192	ns	c("lncRNA", "tss")
Helgoland	10	mRNA	promoter	-3.06669	46067.1	0.024	*	c("mRNA", "promoter")
Helgoland	10	mRNA	repeat.genic	-30.985	71923.1	7.45e-208	****	c("mRNA", "repeat.genic")
Helgoland	10	mRNA	repeat.nongenic	-27.1187	152494	5.04e-160	****	c("mRNA", "repeat.nongenic")
Helgoland	10	mRNA	tss	-1.87976	13171.8	0.542	ns	c("mRNA", "tss")
Helgoland	10	promoter	repeat.genic	-10.8516	64033.5	5.18e-26	****	c("promoter", "repeat.genic")
Helgoland	10	promoter	repeat.nongenic	-14.6393	105171	4.75e-47	****	c("promoter", "repeat.nongenic")
Helgoland	10	promoter	tss	1.85693	56169.3	0.542	ns	c("promoter", "tss")
Helgoland	10	repeat.genic	repeat.nongenic	-7.2693	205029	8.71e-12	****	c("repeat.genic", "repeat.nongenic")
Helgoland	10	repeat.genic	tss	20.1699	34290.9	1.98e-88	****	c("repeat.genic", "tss")
Helgoland	10	repeat.nongenic	tss	21.9558	90319	4.93e-105	****	c("repeat.nongenic", "tss")
Helgoland	15	flankdown	intergene	-6.02366	28339.9	3.46e-08	****	c("flankdown", "intergene")
Helgoland	15	flankdown	mRNA	4.81593	26441.7	2.5e-05	****	c("flankdown", "mRNA")
Helgoland	15	flankdown	repeat.genic	-14.8803	68989	1.59e-48	****	c("flankdown", "repeat.genic")
Helgoland	15	flankdown	repeat.nongenic	-17.9823	127488	1.09e-70	****	c("flankdown", "repeat.nongenic")
Helgoland	15	flankdown	flankup	-1.4863	49079.3	0.822	ns	c("flankdown", "flankup")
Helgoland	15	flankdown	lncRNA	-0.0389667	6124.89	1	ns	c("flankdown", "lncRNA")
Helgoland	15	flankdown	promoter	0.762907	56109.7	1	ns	c("flankdown", "promoter")
Helgoland	15	flankdown	tss	2.49975	23768.5	0.132	ns	c("flankdown", "tss")
Helgoland	15	flankup	intergene	-3.0352	53378.8	0.031	*	c("flankup", "intergene")
Helgoland	15	flankup	tss	2.93131	45133.2	0.041	*	c("flankup", "tss")
Helgoland	15	flankup	mRNA	3.8055	37539.4	0.002	**	c("flankup", "mRNA")
Helgoland	15	flankup	repeat.genic	-8.00958	60082	2.69e-14	****	c("flankup", "repeat.genic")
Helgoland	15	flankup	repeat.nongenic	-11.4857	84778.9	4.43e-29	****	c("flankup", "repeat.nongenic")
Helgoland	15	flankup	lncRNA	1.18764	17447.5	1	ns	c("flankup", "lncRNA")
Helgoland	15	flankup	promoter	1.90624	53897.2	0.509	ns	c("flankup", "promoter")
Helgoland	15	intergene	lncRNA	4.58427	11435.2	7.36e-05	****	c("intergene", "lncRNA")
Helgoland	15	intergene	mRNA	9.52226	18718.6	4.56e-20	****	c("intergene", "mRNA")
Helgoland	15	intergene	promoter	6.34491	32434.4	4.72e-09	****	c("intergene", "promoter")
Helgoland	15	intergene	repeat.genic	-5.42839	37800.1	1.03e-06	****	c("intergene", "repeat.genic")
Helgoland	15	intergene	repeat.nongenic	-9.54632	59881.1	3.48e-20	****	c("intergene", "repeat.nongenic")
Helgoland	15	intergene	tss	7.66494	26012.4	4.07e-13	****	c("intergene", "tss")
Helgoland	15	lncRNA	repeat.genic	-10.2384	8043.35	4.89e-23	****	c("lncRNA", "repeat.genic")
Helgoland	15	lncRNA	repeat.nongenic	-13.6736	12455.6	8.26e-41	****	c("lncRNA", "repeat.nongenic")
Helgoland	15	lncRNA	mRNA	2.51378	4121.25	0.132	ns	c("lncRNA", "mRNA")
Helgoland	15	lncRNA	promoter	0.541606	6948.14	1	ns	c("lncRNA", "promoter")
Helgoland	15	lncRNA	tss	1.64906	6309.86	0.794	ns	c("lncRNA", "tss")
Helgoland	15	mRNA	promoter	-3.22822	37329	0.018	*	c("mRNA", "promoter")
Helgoland	15	mRNA	repeat.genic	-21.9621	50685.9	7.31e-105	****	c("mRNA", "repeat.genic")
Helgoland	15	mRNA	repeat.nongenic	-23.1421	113697	1.18e-116	****	c("mRNA", "repeat.nongenic")
Helgoland	15	mRNA	tss	-1.21555	9941.89	1	ns	c("mRNA", "tss")
Helgoland	15	promoter	repeat.genic	-14.718	79869.5	1.66e-47	****	c("promoter", "repeat.genic")
Helgoland	15	promoter	repeat.nongenic	-17.8556	139084	1e-69	****	c("promoter", "repeat.nongenic")
Helgoland	15	promoter	tss	1.58459	30259.1	0.794	ns	c("promoter", "tss")
Helgoland	15	repeat.genic	repeat.nongenic	-5.45089	152843	9.54e-07	****	c("repeat.genic", "repeat.nongenic")
Helgoland	15	repeat.genic	tss	16.6675	38869.1	1.15e-60	****	c("repeat.genic", "tss")
Helgoland	15	repeat.nongenic	tss	19.4483	77073	1.63e-82	****	c("repeat.nongenic", "tss")
Helgoland	20	flankdown	promoter	-3.45167	120715	0.011	*	c("flankdown", "promoter")
Helgoland	20	flankdown	intergene	-4.08305	120359	0.001	**	c("flankdown", "intergene")
Helgoland	20	flankdown	repeat.genic	-8.40046	201642	1.52e-15	****	c("flankdown", "repeat.genic")
Helgoland	20	flankdown	repeat.nongenic	-8.20194	388260	7.82e-15	****	c("flankdown", "repeat.nongenic")
Helgoland	20	flankdown	flankup	-2.78655	157858	0.101	ns	c("flankdown", "flankup")
Helgoland	20	flankdown	lncRNA	-1.97467	13305.7	0.676	ns	c("flankdown", "lncRNA")
Helgoland	20	flankdown	mRNA	2.53354	107951	0.198	ns	c("flankdown", "mRNA")
Helgoland	20	flankdown	tss	-0.283992	32885.4	1	ns	c("flankdown", "tss")
Helgoland	20	flankup	mRNA	4.06475	129348	0.001	**	c("flankup", "mRNA")
Helgoland	20	flankup	repeat.genic	-4.17512	270118	0.000775	***	c("flankup", "repeat.genic")
Helgoland	20	flankup	repeat.nongenic	-6.16098	475511	2.1e-08	****	c("flankup", "repeat.nongenic")
Helgoland	20	flankup	intergene	0.298095	169912	1	ns	c("flankup", "intergene")
Helgoland	20	flankup	lncRNA	-1.56458	13699.1	1	ns	c("flankup", "lncRNA")
Helgoland	20	flankup	promoter	-1.77558	166360	0.91	ns	c("flankup", "promoter")
Helgoland	20	flankup	tss	1.34259	54175.3	1	ns	c("flankup", "tss")
Helgoland	20	intergene	mRNA	6.9749	74798.7	9.89e-11	****	c("intergene", "mRNA")
Helgoland	20	intergene	repeat.genic	-5.60769	211193	5.74e-07	****	c("intergene", "repeat.genic")
Helgoland	20	intergene	repeat.nongenic	-6.82433	399689	2.74e-10	****	c("intergene", "repeat.nongenic")
Helgoland	20	intergene	lncRNA	-1.61905	13352.3	1	ns	c("intergene", "lncRNA")
Helgoland	20	intergene	promoter	-2.09297	126006	0.546	ns	c("intergene", "promoter")
Helgoland	20	intergene	tss	1.30783	35197.3	1	ns	c("intergene", "tss")
Helgoland	20	lncRNA	mRNA	2.12599	13244	0.536	ns	c("lncRNA", "mRNA")
Helgoland	20	lncRNA	promoter	1.02473	15078.9	1	ns	c("lncRNA", "promoter")
Helgoland	20	lncRNA	repeat.genic	0.800056	13669.7	1	ns	c("lncRNA", "repeat.genic")
Helgoland	20	lncRNA	repeat.nongenic	-0.255109	15194	1	ns	c("lncRNA", "repeat.nongenic")
Helgoland	20	lncRNA	tss	1.87319	14441.8	0.794	ns	c("lncRNA", "tss")
Helgoland	20	mRNA	promoter	-4.07949	113199	0.001	**	c("mRNA", "promoter")
Helgoland	20	mRNA	repeat.genic	-10.0948	165861	2.13e-22	****	c("mRNA", "repeat.genic")
Helgoland	20	mRNA	repeat.nongenic	-8.8871	367206	2.21e-17	****	c("mRNA", "repeat.nongenic")
Helgoland	20	mRNA	tss	-0.986983	29829.4	1	ns	c("mRNA", "tss")
Helgoland	20	promoter	repeat.nongenic	-3.53952	350505	0.008	**	c("promoter", "repeat.nongenic")
Helgoland	20	promoter	repeat.genic	-0.86822	165110	1	ns	c("promoter", "repeat.genic")
Helgoland	20	promoter	tss	2.54428	114479	0.198	ns	c("promoter", "tss")
Helgoland	20	repeat.genic	repeat.nongenic	-3.60272	486987	0.007	**	c("repeat.genic", "repeat.nongenic")
Helgoland	20	repeat.genic	tss	4.45721	52879.1	0.000225	***	c("repeat.genic", "tss")
Helgoland	20	repeat.nongenic	tss	6.36785	161668	5.76e-09	****	c("repeat.nongenic", "tss")
Spitsbergen	5	flankdown	intergene	-3.73399	41863.1	0.004	**	c("flankdown", "intergene")
Spitsbergen	5	flankdown	repeat.nongenic	-6.41595	172489	4.34e-09	****	c("flankdown", "repeat.nongenic")
Spitsbergen	5	flankdown	flankup	1.84269	45229.5	0.85	ns	c("flankdown", "flankup")
Spitsbergen	5	flankdown	lncRNA	2.47546	26934	0.239	ns	c("flankdown", "lncRNA")
Spitsbergen	5	flankdown	mRNA	1.94989	35001.6	0.747	ns	c("flankdown", "mRNA")
Spitsbergen	5	flankdown	promoter	-1.15421	53031.9	1	ns	c("flankdown", "promoter")
Spitsbergen	5	flankdown	repeat.genic	-1.24947	42189.8	1	ns	c("flankdown", "repeat.genic")
Spitsbergen	5	flankdown	tss	2.09656	41823.9	0.576	ns	c("flankdown", "tss")
Spitsbergen	5	flankup	intergene	-5.48299	28635.9	1.1e-06	****	c("flankup", "intergene")
Spitsbergen	5	flankup	repeat.genic	-5.2167	104203	4.55e-06	****	c("flankup", "repeat.genic")
Spitsbergen	5	flankup	repeat.nongenic	-8.08467	162690	2.07e-14	****	c("flankup", "repeat.nongenic")
Spitsbergen	5	flankup	lncRNA	1.15375	10820.1	1	ns	c("flankup", "lncRNA")
Spitsbergen	5	flankup	mRNA	-0.0589847	80223	1	ns	c("flankup", "mRNA")
Spitsbergen	5	flankup	promoter	-1.83425	46661.4	0.85	ns	c("flankup", "promoter")
Spitsbergen	5	flankup	tss	0.569197	25599.6	1	ns	c("flankup", "tss")
Spitsbergen	5	intergene	repeat.genic	3.43257	27572.9	0.013	*	c("intergene", "repeat.genic")
Spitsbergen	5	intergene	lncRNA	5.79064	29126	2.05e-07	****	c("intergene", "lncRNA")
Spitsbergen	5	intergene	mRNA	5.64249	25275.9	4.73e-07	****	c("intergene", "mRNA")
Spitsbergen	5	intergene	tss	5.55748	31287.7	7.45e-07	****	c("intergene", "tss")
Spitsbergen	5	intergene	promoter	0.87023	61909.3	1	ns	c("intergene", "promoter")
Spitsbergen	5	intergene	repeat.nongenic	-2.75971	106367	0.116	ns	c("intergene", "repeat.nongenic")
Spitsbergen	5	lncRNA	repeat.genic	-5.19594	9494.57	4.99e-06	****	c("lncRNA", "repeat.genic")
Spitsbergen	5	lncRNA	repeat.nongenic	-8.2869	117395	4.21e-15	****	c("lncRNA", "repeat.nongenic")
Spitsbergen	5	lncRNA	mRNA	-1.34434	6808.27	1	ns	c("lncRNA", "mRNA")
Spitsbergen	5	lncRNA	promoter	-2.12099	48268.6	0.576	ns	c("lncRNA", "promoter")
Spitsbergen	5	lncRNA	tss	-0.54809	13536.7	1	ns	c("lncRNA", "tss")
Spitsbergen	5	mRNA	repeat.genic	-6.6277	113160	1.09e-09	****	c("mRNA", "repeat.genic")
Spitsbergen	5	mRNA	repeat.nongenic	-8.25295	150551	5.46e-15	****	c("mRNA", "repeat.nongenic")
Spitsbergen	5	mRNA	promoter	-1.83898	45179.4	0.85	ns	c("mRNA", "promoter")
Spitsbergen	5	mRNA	tss	0.699554	15661.2	1	ns	c("mRNA", "tss")
Spitsbergen	5	promoter	repeat.genic	0.774394	46192	1	ns	c("promoter", "repeat.genic")
Spitsbergen	5	promoter	repeat.nongenic	-2.66231	78324.1	0.147	ns	c("promoter", "repeat.nongenic")
Spitsbergen	5	promoter	tss	1.96169	48244.3	0.747	ns	c("promoter", "tss")
Spitsbergen	5	repeat.genic	repeat.nongenic	-6.37524	159258	5.49e-09	****	c("repeat.genic", "repeat.nongenic")
Spitsbergen	5	repeat.genic	tss	4.86108	22553.5	2.71e-05	****	c("repeat.genic", "tss")
Spitsbergen	5	repeat.nongenic	tss	8.10501	152925	1.81e-14	****	c("repeat.nongenic", "tss")
Spitsbergen	10	flankdown	tss	3.15894	42076.9	0.027	*	c("flankdown", "tss")
Spitsbergen	10	flankdown	intergene	-4.90851	51573.2	1.84e-05	****	c("flankdown", "intergene")
Spitsbergen	10	flankdown	repeat.genic	-5.18531	55397.1	4.75e-06	****	c("flankdown", "repeat.genic")
Spitsbergen	10	flankdown	repeat.nongenic	-6.93732	168742	9.62e-11	****	c("flankdown", "repeat.nongenic")
Spitsbergen	10	flankdown	flankup	1.64072	42011.1	0.707	ns	c("flankdown", "flankup")
Spitsbergen	10	flankdown	lncRNA	2.21256	24034.5	0.269	ns	c("flankdown", "lncRNA")
Spitsbergen	10	flankdown	mRNA	1.97199	36286.9	0.389	ns	c("flankdown", "mRNA")
Spitsbergen	10	flankdown	promoter	-0.947414	71549.5	1	ns	c("flankdown", "promoter")
Spitsbergen	10	flankup	intergene	-7.65028	31271.5	5.36e-13	****	c("flankup", "intergene")
Spitsbergen	10	flankup	repeat.genic	-10.3277	104485	1.85e-23	****	c("flankup", "repeat.genic")
Spitsbergen	10	flankup	repeat.nongenic	-7.83163	150545	1.31e-13	****	c("flankup", "repeat.nongenic")
Spitsbergen	10	flankup	lncRNA	1.1529	8679.13	1	ns	c("flankup", "lncRNA")
Spitsbergen	10	flankup	mRNA	0.516101	101071	1	ns	c("flankup", "mRNA")
Spitsbergen	10	flankup	promoter	-2.21114	51633.3	0.269	ns	c("flankup", "promoter")
Spitsbergen	10	flankup	tss	2.5489	24305.3	0.14	ns	c("flankup", "tss")
Spitsbergen	10	intergene	promoter	2.96048	68365.4	0.049	*	c("intergene", "promoter")
Spitsbergen	10	intergene	lncRNA	7.40729	24625.4	3.32e-12	****	c("intergene", "lncRNA")
Spitsbergen	10	intergene	mRNA	8.15616	27523.1	1.08e-14	****	c("intergene", "mRNA")
Spitsbergen	10	intergene	repeat.nongenic	-4.55498	167885	9.96e-05	****	c("intergene", "repeat.nongenic")
Spitsbergen	10	intergene	tss	8.68227	34224.3	1.3e-16	****	c("intergene", "tss")
Spitsbergen	10	intergene	repeat.genic	0.938828	40201.3	1	ns	c("intergene", "repeat.genic")
Spitsbergen	10	lncRNA	repeat.genic	-8.74109	13331.2	8.51e-17	****	c("lncRNA", "repeat.genic")
Spitsbergen	10	lncRNA	repeat.nongenic	-7.98015	145242	4.26e-14	****	c("lncRNA", "repeat.nongenic")
Spitsbergen	10	lncRNA	mRNA	-0.907902	6889.94	1	ns	c("lncRNA", "mRNA")
Spitsbergen	10	lncRNA	promoter	-2.6425	44020.7	0.119	ns	c("lncRNA", "promoter")
Spitsbergen	10	lncRNA	tss	0.855672	11551.6	1	ns	c("lncRNA", "tss")
Spitsbergen	10	mRNA	repeat.genic	-11.6657	92162.7	7.24e-30	****	c("mRNA", "repeat.genic")
Spitsbergen	10	mRNA	repeat.nongenic	-7.96368	147606	4.7e-14	****	c("mRNA", "repeat.nongenic")
Spitsbergen	10	mRNA	promoter	-2.42862	48099	0.182	ns	c("mRNA", "promoter")
Spitsbergen	10	mRNA	tss	2.39527	17814.8	0.183	ns	c("mRNA", "tss")
Spitsbergen	10	promoter	tss	3.29712	54729.8	0.018	*	c("promoter", "tss")
Spitsbergen	10	promoter	repeat.nongenic	-5.99312	188361	4.74e-08	****	c("promoter", "repeat.nongenic")
Spitsbergen	10	promoter	repeat.genic	-2.65556	59797.2	0.119	ns	c("promoter", "repeat.genic")
Spitsbergen	10	repeat.genic	repeat.nongenic	-5.14734	157147	5.56e-06	****	c("repeat.genic", "repeat.nongenic")
Spitsbergen	10	repeat.genic	tss	11.1047	40204.4	4.58e-27	****	c("repeat.genic", "tss")
Spitsbergen	10	repeat.nongenic	tss	8.38033	153813	1.65e-15	****	c("repeat.nongenic", "tss")
Spitsbergen	15	flankdown	flankup	1.22284	21749.1	1	ns	c("flankdown", "flankup")
Spitsbergen	15	flankdown	intergene	-2.16244	21013.4	0.612	ns	c("flankdown", "intergene")
Spitsbergen	15	flankdown	lncRNA	2.41076	14172.9	0.382	ns	c("flankdown", "lncRNA")
Spitsbergen	15	flankdown	mRNA	1.22184	17894	1	ns	c("flankdown", "mRNA")
Spitsbergen	15	flankdown	promoter	-1.28194	25493.4	1	ns	c("flankdown", "promoter")
Spitsbergen	15	flankdown	repeat.genic	-0.0673789	24213	1	ns	c("flankdown", "repeat.genic")
Spitsbergen	15	flankdown	repeat.nongenic	-2.87855	79861.3	0.1	ns	c("flankdown", "repeat.nongenic")
Spitsbergen	15	flankdown	tss	2.08568	21011.3	0.69	ns	c("flankdown", "tss")
Spitsbergen	15	flankup	intergene	-3.29647	14051.2	0.029	*	c("flankup", "intergene")
Spitsbergen	15	flankup	repeat.nongenic	-3.27231	74115	0.031	*	c("flankup", "repeat.nongenic")
Spitsbergen	15	flankup	lncRNA	1.90489	5316.78	0.852	ns	c("flankup", "lncRNA")
Spitsbergen	15	flankup	mRNA	-0.134963	45489.5	1	ns	c("flankup", "mRNA")
Spitsbergen	15	flankup	promoter	-1.68252	22969.5	1	ns	c("flankup", "promoter")
Spitsbergen	15	flankup	repeat.genic	-2.01479	55278.3	0.746	ns	c("flankup", "repeat.genic")
Spitsbergen	15	flankup	tss	1.43281	12531.9	1	ns	c("flankup", "tss")
Spitsbergen	15	intergene	mRNA	3.33273	12769.5	0.027	*	c("intergene", "mRNA")
Spitsbergen	15	intergene	lncRNA	4.07153	14546.5	0.002	**	c("intergene", "lncRNA")
Spitsbergen	15	intergene	tss	3.85098	15423.4	0.004	**	c("intergene", "tss")
Spitsbergen	15	intergene	promoter	-0.220637	29214.6	1	ns	c("intergene", "promoter")
Spitsbergen	15	intergene	repeat.genic	2.38493	14833.6	0.393	ns	c("intergene", "repeat.genic")
Spitsbergen	15	intergene	repeat.nongenic	-1.85602	84058.4	0.889	ns	c("intergene", "repeat.nongenic")
Spitsbergen	15	lncRNA	repeat.genic	-3.42515	6444.73	0.02	*	c("lncRNA", "repeat.genic")
Spitsbergen	15	lncRNA	repeat.nongenic	-3.63099	74846.8	0.01	**	c("lncRNA", "repeat.nongenic")
Spitsbergen	15	lncRNA	mRNA	-2.20154	3637.26	0.592	ns	c("lncRNA", "mRNA")
Spitsbergen	15	lncRNA	promoter	-2.09333	23656.5	0.69	ns	c("lncRNA", "promoter")
Spitsbergen	15	lncRNA	tss	-0.487851	6787.94	1	ns	c("lncRNA", "tss")
Spitsbergen	15	mRNA	repeat.nongenic	-3.26672	73038	0.031	*	c("mRNA", "repeat.nongenic")
Spitsbergen	15	mRNA	promoter	-1.6704	22549.1	1	ns	c("mRNA", "promoter")
Spitsbergen	15	mRNA	repeat.genic	-2.21344	50488.4	0.592	ns	c("mRNA", "repeat.genic")
Spitsbergen	15	mRNA	tss	1.70931	8433.49	1	ns	c("mRNA", "tss")
Spitsbergen	15	promoter	repeat.genic	1.29418	23217.6	1	ns	c("promoter", "repeat.genic")
Spitsbergen	15	promoter	repeat.nongenic	-1.31744	75836.2	1	ns	c("promoter", "repeat.nongenic")
Spitsbergen	15	promoter	tss	1.97458	23571.4	0.773	ns	c("promoter", "tss")
Spitsbergen	15	repeat.genic	repeat.nongenic	-2.91987	74752.5	0.091	ns	c("repeat.genic", "repeat.nongenic")
Spitsbergen	15	repeat.genic	tss	3.05515	15296.8	0.061	ns	c("repeat.genic", "tss")
Spitsbergen	15	repeat.nongenic	tss	3.52702	75353	0.014	*	c("repeat.nongenic", "tss")
Spitsbergen	20	flankdown	intergene	-4.18914	82888.5	0.000588	***	c("flankdown", "intergene")
Spitsbergen	20	flankdown	mRNA	4.3882	93162	0.000262	***	c("flankdown", "mRNA")
Spitsbergen	20	flankdown	repeat.nongenic	-6.61493	382887	1.08e-09	****	c("flankdown", "repeat.nongenic")
Spitsbergen	20	flankdown	tss	4.82656	94678	3.48e-05	****	c("flankdown", "tss")
Spitsbergen	20	flankdown	flankup	1.50959	149358	0.655	ns	c("flankdown", "flankup")
Spitsbergen	20	flankdown	lncRNA	1.13956	20682.8	1	ns	c("flankdown", "lncRNA")
Spitsbergen	20	flankdown	promoter	-2.48821	120938	0.128	ns	c("flankdown", "promoter")
Spitsbergen	20	flankdown	repeat.genic	-2.3039	213334	0.191	ns	c("flankdown", "repeat.genic")
Spitsbergen	20	flankup	mRNA	3.51119	175665	0.008	**	c("flankup", "mRNA")
Spitsbergen	20	flankup	tss	4.03244	74588.3	0.001	**	c("flankup", "tss")
Spitsbergen	20	flankup	repeat.genic	-4.06102	258525	0.000978	***	c("flankup", "repeat.genic")
Spitsbergen	20	flankup	intergene	-5.15421	71856.8	6.63e-06	****	c("flankup", "intergene")
Spitsbergen	20	flankup	repeat.nongenic	-6.99212	372989	8.67e-11	****	c("flankup", "repeat.nongenic")
Spitsbergen	20	flankup	lncRNA	0.315892	16911.3	1	ns	c("flankup", "lncRNA")
Spitsbergen	20	flankup	promoter	-2.89761	116314	0.053	ns	c("flankup", "promoter")
Spitsbergen	20	intergene	lncRNA	4.291	51023.1	0.000392	***	c("intergene", "lncRNA")
Spitsbergen	20	intergene	repeat.nongenic	-4.53495	421056	0.000138	***	c("intergene", "repeat.nongenic")
Spitsbergen	20	intergene	mRNA	6.56542	62142.1	1.46e-09	****	c("intergene", "mRNA")
Spitsbergen	20	intergene	tss	6.92339	75004.8	1.38e-10	****	c("intergene", "tss")
Spitsbergen	20	intergene	promoter	-0.348517	152162	1	ns	c("intergene", "promoter")
Spitsbergen	20	intergene	repeat.genic	2.78405	87937.1	0.064	ns	c("intergene", "repeat.genic")
Spitsbergen	20	lncRNA	repeat.nongenic	-6.7634	322938	4.05e-10	****	c("lncRNA", "repeat.nongenic")
Spitsbergen	20	lncRNA	mRNA	1.05147	13972.4	1	ns	c("lncRNA", "mRNA")
Spitsbergen	20	lncRNA	promoter	-2.83706	122627	0.059	ns	c("lncRNA", "promoter")
Spitsbergen	20	lncRNA	repeat.genic	-2.62829	22057.6	0.094	ns	c("lncRNA", "repeat.genic")
Spitsbergen	20	lncRNA	tss	1.79095	18457.2	0.512	ns	c("lncRNA", "tss")
Spitsbergen	20	mRNA	promoter	-3.49885	112388	0.008	**	c("mRNA", "promoter")
Spitsbergen	20	mRNA	repeat.genic	-7.13154	184935	3.39e-11	****	c("mRNA", "repeat.genic")
Spitsbergen	20	mRNA	repeat.nongenic	-7.52647	363967	1.83e-12	****	c("mRNA", "repeat.nongenic")
Spitsbergen	20	mRNA	tss	1.9001	38105.9	0.459	ns	c("mRNA", "tss")
Spitsbergen	20	promoter	repeat.nongenic	-3.47151	397865	0.008	**	c("promoter", "repeat.nongenic")
Spitsbergen	20	promoter	tss	3.81171	118190	0.002	**	c("promoter", "tss")
Spitsbergen	20	promoter	repeat.genic	1.79167	122576	0.512	ns	c("promoter", "repeat.genic")
Spitsbergen	20	repeat.genic	repeat.nongenic	-6.01021	387042	5e-08	****	c("repeat.genic", "repeat.nongenic")
Spitsbergen	20	repeat.genic	tss	7.08824	130471	4.52e-11	****	c("repeat.genic", "tss")
Spitsbergen	20	repeat.nongenic	tss	7.76006	376072	3.06e-13	****	c("repeat.nongenic", "tss")
