# Supplementary material for: Differences by origin in methylome suggest eco‐phenotypes in the kelp Saccharina latissima
Source: Evol Appl. 2022 May 11;16(2):262–78. doi: 10.1111/eva.13382 (PMC9923482; doi:10.1111/eva.13382)
Supplement: Supplementary file 1 — Supplementary Material [file EVA-16-262-s001.zip › eva13382-sup-0012-TableS6.xlsx]

## Sheet: CountsTest
Pop	Temp	group1	group2	statistic	df	p.adj	p.adj.signif	groups	note:	Temp '20' is to group field samples for statistical analysis
Helgoland	5	flankdown	mRNA	-5.05428	7.43441	0.016	*	c("flankdown", "mRNA")
Helgoland	5	flankup	mRNA	-3.92084	8.43095	0.036	*	c("flankup", "mRNA")
Helgoland	5	intergene	mRNA	-4.87607	7.36287	0.019	*	c("intergene", "mRNA")
Helgoland	5	mRNA	promoter	4.46391	7.86172	0.024	*	c("mRNA", "promoter")
Helgoland	5	flankup	repeat.genic	-4.04172	10.1772	0.024	*	c("flankup", "repeat.genic")
Helgoland	5	promoter	repeat.genic	-4.89488	8.96924	0.013	*	c("promoter", "repeat.genic")
Helgoland	5	mRNA	repeat.nongenic	-4.42712	11.296	0.013	*	c("mRNA", "repeat.nongenic")
Helgoland	5	flankdown	lncRNA	6.76744	7.71631	0.004	**	c("flankdown", "lncRNA")
Helgoland	5	flankup	lncRNA	6.90595	7.21588	0.005	**	c("flankup", "lncRNA")
Helgoland	5	intergene	lncRNA	8.53502	7.85679	0.001	**	c("intergene", "lncRNA")
Helgoland	5	lncRNA	mRNA	-6.34999	7.02231	0.008	**	c("lncRNA", "mRNA")
Helgoland	5	lncRNA	promoter	-6.9723	7.36079	0.004	**	c("lncRNA", "promoter")
Helgoland	5	flankdown	repeat.genic	-5.839	8.00507	0.008	**	c("flankdown", "repeat.genic")
Helgoland	5	intergene	repeat.genic	-5.58557	7.84064	0.009	**	c("intergene", "repeat.genic")
Helgoland	5	lncRNA	repeat.genic	-7.89544	7.05183	0.003	**	c("lncRNA", "repeat.genic")
Helgoland	5	flankdown	repeat.nongenic	-8.0929	7.14911	0.002	**	c("flankdown", "repeat.nongenic")
Helgoland	5	flankup	repeat.nongenic	-7.41204	7.49536	0.003	**	c("flankup", "repeat.nongenic")
Helgoland	5	intergene	repeat.nongenic	-7.98725	7.12452	0.003	**	c("intergene", "repeat.nongenic")
Helgoland	5	lncRNA	repeat.nongenic	-8.8496	7.00765	0.002	**	c("lncRNA", "repeat.nongenic")
Helgoland	5	promoter	repeat.nongenic	-7.74249	7.29652	0.003	**	c("promoter", "repeat.nongenic")
Helgoland	5	repeat.genic	repeat.nongenic	-5.42638	9.02235	0.008	**	c("repeat.genic", "repeat.nongenic")
Helgoland	5	flankdown	tss	5.32044	8.7542	0.009	**	c("flankdown", "tss")
Helgoland	5	flankup	tss	6.13542	7.53519	0.008	**	c("flankup", "tss")
Helgoland	5	intergene	tss	6.87618	9.08618	0.002	**	c("intergene", "tss")
Helgoland	5	mRNA	tss	6.11565	7.05537	0.008	**	c("mRNA", "tss")
Helgoland	5	promoter	tss	5.95937	7.89245	0.008	**	c("promoter", "tss")
Helgoland	5	repeat.genic	tss	7.52903	7.12863	0.003	**	c("repeat.genic", "tss")
Helgoland	5	repeat.nongenic	tss	8.713	7.01899	0.002	**	c("repeat.nongenic", "tss")
Helgoland	5	flankdown	flankup	-2.76575	10.8603	0.13	ns	c("flankdown", "flankup")
Helgoland	5	flankdown	intergene	-0.809578	13.8878	1	ns	c("flankdown", "intergene")
Helgoland	5	flankup	intergene	2.2824	10.3067	0.269	ns	c("flankup", "intergene")
Helgoland	5	flankdown	promoter	-1.74734	12.618	0.525	ns	c("flankdown", "promoter")
Helgoland	5	flankup	promoter	1.18473	13.1673	1	ns	c("flankup", "promoter")
Helgoland	5	intergene	promoter	-1.14507	11.9965	1	ns	c("intergene", "promoter")
Helgoland	5	mRNA	repeat.genic	0.974708	12.0838	1	ns	c("mRNA", "repeat.genic")
Helgoland	5	lncRNA	tss	-3.05178	11.8527	0.082	ns	c("lncRNA", "tss")
Helgoland	10	intergene	lncRNA	4.84526	7.48147	0.048	*	c("intergene", "lncRNA")
Helgoland	10	lncRNA	repeat.genic	-5.21318	7.03317	0.041	*	c("lncRNA", "repeat.genic")
Helgoland	10	flankdown	repeat.nongenic	-5.01415	7.16426	0.048	*	c("flankdown", "repeat.nongenic")
Helgoland	10	intergene	repeat.nongenic	-4.97424	7.13621	0.048	*	c("intergene", "repeat.nongenic")
Helgoland	10	lncRNA	repeat.nongenic	-5.48356	7.00469	0.033	*	c("lncRNA", "repeat.nongenic")
Helgoland	10	promoter	repeat.nongenic	-4.79287	7.38069	0.05	*	c("promoter", "repeat.nongenic")
Helgoland	10	repeat.genic	tss	4.98192	7.1615	0.048	*	c("repeat.genic", "tss")
Helgoland	10	repeat.nongenic	tss	5.40156	7.02284	0.035	*	c("repeat.nongenic", "tss")
Helgoland	10	flankdown	flankup	-1.43669	11.5975	1	ns	c("flankdown", "flankup")
Helgoland	10	flankdown	intergene	-0.307847	13.879	1	ns	c("flankdown", "intergene")
Helgoland	10	flankup	intergene	1.24878	10.9645	1	ns	c("flankup", "intergene")
Helgoland	10	flankdown	lncRNA	4.01412	7.39937	0.111	ns	c("flankdown", "lncRNA")
Helgoland	10	flankup	lncRNA	4.15329	7.14964	0.106	ns	c("flankup", "lncRNA")
Helgoland	10	flankdown	mRNA	-2.86392	7.44619	0.272	ns	c("flankdown", "mRNA")
Helgoland	10	flankup	mRNA	-2.32076	8.18424	0.434	ns	c("flankup", "mRNA")
Helgoland	10	intergene	mRNA	-2.79811	7.37009	0.277	ns	c("intergene", "mRNA")
Helgoland	10	lncRNA	mRNA	-3.63473	7.01275	0.166	ns	c("lncRNA", "mRNA")
Helgoland	10	flankdown	promoter	-0.941666	12.0905	1	ns	c("flankdown", "promoter")
Helgoland	10	flankup	promoter	0.464254	13.9308	1	ns	c("flankup", "promoter")
Helgoland	10	intergene	promoter	-0.732219	11.4384	1	ns	c("intergene", "promoter")
Helgoland	10	lncRNA	promoter	-3.77672	7.17233	0.146	ns	c("lncRNA", "promoter")
Helgoland	10	mRNA	promoter	2.51158	8.03011	0.362	ns	c("mRNA", "promoter")
Helgoland	10	flankdown	repeat.genic	-3.88855	8.15374	0.111	ns	c("flankdown", "repeat.genic")
Helgoland	10	flankup	repeat.genic	-2.94388	9.95725	0.207	ns	c("flankup", "repeat.genic")
Helgoland	10	intergene	repeat.genic	-3.79824	7.95871	0.122	ns	c("intergene", "repeat.genic")
Helgoland	10	mRNA	repeat.genic	0.340006	11.6895	1	ns	c("mRNA", "repeat.genic")
Helgoland	10	promoter	repeat.genic	-3.25325	9.59773	0.174	ns	c("promoter", "repeat.genic")
Helgoland	10	flankup	repeat.nongenic	-4.67265	7.43832	0.054	ns	c("flankup", "repeat.nongenic")
Helgoland	10	mRNA	repeat.nongenic	-2.80374	11.5358	0.215	ns	c("mRNA", "repeat.nongenic")
Helgoland	10	repeat.genic	repeat.nongenic	-3.29633	8.94104	0.174	ns	c("repeat.genic", "repeat.nongenic")
Helgoland	10	flankdown	tss	3.13538	8.90962	0.195	ns	c("flankdown", "tss")
Helgoland	10	flankup	tss	3.63843	7.72689	0.147	ns	c("flankup", "tss")
Helgoland	10	intergene	tss	3.82386	9.28335	0.104	ns	c("intergene", "tss")
Helgoland	10	lncRNA	tss	-1.77041	9.75843	0.864	ns	c("lncRNA", "tss")
Helgoland	10	mRNA	tss	3.49918	7.0621	0.174	ns	c("mRNA", "tss")
Helgoland	10	promoter	tss	3.22858	7.83639	0.195	ns	c("promoter", "tss")
Helgoland	15	flankdown	flankup	-1.15973	8.79598	1	ns	c("flankdown", "flankup")
Helgoland	15	flankdown	intergene	-0.454225	10	1	ns	c("flankdown", "intergene")
Helgoland	15	flankup	intergene	0.799384	8.79377	1	ns	c("flankup", "intergene")
Helgoland	15	flankdown	lncRNA	2.65866	5.2186	0.862	ns	c("flankdown", "lncRNA")
Helgoland	15	flankup	lncRNA	3.20772	5.10057	0.647	ns	c("flankup", "lncRNA")
Helgoland	15	intergene	lncRNA	3.29543	5.21879	0.634	ns	c("intergene", "lncRNA")
Helgoland	15	flankdown	mRNA	-2.30057	5.60444	0.99	ns	c("flankdown", "mRNA")
Helgoland	15	flankup	mRNA	-1.74862	6.29662	1	ns	c("flankup", "mRNA")
Helgoland	15	intergene	mRNA	-2.14703	5.6039	0.99	ns	c("intergene", "mRNA")
Helgoland	15	lncRNA	mRNA	-3.02928	5.01327	0.754	ns	c("lncRNA", "mRNA")
Helgoland	15	flankdown	promoter	-0.581905	9.31936	1	ns	c("flankdown", "promoter")
Helgoland	15	flankup	promoter	0.557421	9.87871	1	ns	c("flankup", "promoter")
Helgoland	15	intergene	promoter	-0.194	9.31741	1	ns	c("intergene", "promoter")
Helgoland	15	lncRNA	promoter	-2.75	5.12562	0.83	ns	c("lncRNA", "promoter")
Helgoland	15	mRNA	promoter	2.02767	6.04435	0.99	ns	c("mRNA", "promoter")
Helgoland	15	flankdown	repeat.genic	-2.72482	5.63196	0.83	ns	c("flankdown", "repeat.genic")
Helgoland	15	flankup	repeat.genic	-2.14617	6.35395	0.99	ns	c("flankup", "repeat.genic")
Helgoland	15	intergene	repeat.genic	-2.56801	5.6314	0.862	ns	c("intergene", "repeat.genic")
Helgoland	15	lncRNA	repeat.genic	-3.4845	5.01388	0.595	ns	c("lncRNA", "repeat.genic")
Helgoland	15	mRNA	repeat.genic	-0.270458	9.99497	1	ns	c("mRNA", "repeat.genic")
Helgoland	15	promoter	repeat.genic	-2.43626	6.09116	0.902	ns	c("promoter", "repeat.genic")
Helgoland	15	flankdown	repeat.nongenic	-3.38647	5.08445	0.627	ns	c("flankdown", "repeat.nongenic")
Helgoland	15	flankup	repeat.nongenic	-3.18176	5.18359	0.647	ns	c("flankup", "repeat.nongenic")
Helgoland	15	intergene	repeat.nongenic	-3.32771	5.08437	0.634	ns	c("intergene", "repeat.nongenic")
Helgoland	15	lncRNA	repeat.nongenic	-3.64739	5.00185	0.533	ns	c("lncRNA", "repeat.nongenic")
Helgoland	15	mRNA	repeat.nongenic	-2.35793	6.36567	0.918	ns	c("mRNA", "repeat.nongenic")
Helgoland	15	promoter	repeat.nongenic	-3.28813	5.14698	0.634	ns	c("promoter", "repeat.nongenic")
Helgoland	15	repeat.genic	repeat.nongenic	-2.23169	6.30787	0.99	ns	c("repeat.genic", "repeat.nongenic")
Helgoland	15	flankdown	tss	2.08262	6.13316	0.99	ns	c("flankdown", "tss")
Helgoland	15	flankup	tss	2.81897	5.52652	0.83	ns	c("flankup", "tss")
Helgoland	15	intergene	tss	2.69197	6.13415	0.83	ns	c("intergene", "tss")
Helgoland	15	lncRNA	tss	-1.32174	6.83822	1	ns	c("lncRNA", "tss")
Helgoland	15	mRNA	tss	2.90085	5.06965	0.83	ns	c("mRNA", "tss")
Helgoland	15	promoter	tss	2.32151	5.65671	0.99	ns	c("promoter", "tss")
Helgoland	15	repeat.genic	tss	3.35164	5.07284	0.634	ns	c("repeat.genic", "tss")
Helgoland	15	repeat.nongenic	tss	3.60107	5.0097	0.542	ns	c("repeat.nongenic", "tss")
Helgoland	20	flankup	mRNA	-3.50185	20.6514	0.022	*	c("flankup", "mRNA")
Helgoland	20	mRNA	promoter	3.56674	21.1326	0.02	*	c("mRNA", "promoter")
Helgoland	20	flankdown	mRNA	-4.20481	19.5744	0.006	**	c("flankdown", "mRNA")
Helgoland	20	intergene	mRNA	-4.13714	19.5871	0.007	**	c("intergene", "mRNA")
Helgoland	20	lncRNA	mRNA	-4.99225	19.0257	0.002	**	c("lncRNA", "mRNA")
Helgoland	20	flankup	repeat.genic	-3.8323	31.554	0.007	**	c("flankup", "repeat.genic")
Helgoland	20	promoter	repeat.genic	-3.90072	33.9778	0.006	**	c("promoter", "repeat.genic")
Helgoland	20	flankdown	tss	4.43084	27.8228	0.002	**	c("flankdown", "tss")
Helgoland	20	mRNA	tss	4.8357	19.1415	0.002	**	c("mRNA", "tss")
Helgoland	20	promoter	tss	4.81201	21.5021	0.002	**	c("promoter", "tss")
Helgoland	20	flankdown	lncRNA	6.02678	20.6971	0.000142	***	c("flankdown", "lncRNA")
Helgoland	20	lncRNA	promoter	-5.56422	19.4566	0.000441	***	c("lncRNA", "promoter")
Helgoland	20	intergene	repeat.genic	-5.85969	24.001	0.00012	***	c("intergene", "repeat.genic")
Helgoland	20	repeat.genic	repeat.nongenic	-5.40282	25.1641	0.000284	***	c("repeat.genic", "repeat.nongenic")
Helgoland	20	flankup	tss	5.82982	22.2259	0.000161	***	c("flankup", "tss")
Helgoland	20	intergene	tss	4.87928	27.6525	0.000796	***	c("intergene", "tss")
Helgoland	20	flankup	lncRNA	6.73704	19.5903	4.65e-05	****	c("flankup", "lncRNA")
Helgoland	20	intergene	lncRNA	6.49517	20.6604	5.72e-05	****	c("intergene", "lncRNA")
Helgoland	20	flankdown	repeat.genic	-6.05408	23.8961	7.9e-05	****	c("flankdown", "repeat.genic")
Helgoland	20	lncRNA	repeat.genic	-8.64338	19.2229	1.62e-06	****	c("lncRNA", "repeat.genic")
Helgoland	20	flankdown	repeat.nongenic	-8.37383	19.8299	2.01e-06	****	c("flankdown", "repeat.nongenic")
Helgoland	20	flankup	repeat.nongenic	-7.44177	21.3817	6.67e-06	****	c("flankup", "repeat.nongenic")
Helgoland	20	intergene	repeat.nongenic	-8.29159	19.8483	2.26e-06	****	c("intergene", "repeat.nongenic")
Helgoland	20	lncRNA	repeat.nongenic	-9.37082	19.0372	5.26e-07	****	c("lncRNA", "repeat.nongenic")
Helgoland	20	promoter	repeat.nongenic	-7.48035	22.0715	5.19e-06	****	c("promoter", "repeat.nongenic")
Helgoland	20	repeat.genic	tss	8.09962	20.2252	2.75e-06	****	c("repeat.genic", "tss")
Helgoland	20	repeat.nongenic	tss	9.17135	19.2045	6.65e-07	****	c("repeat.nongenic", "tss")
Helgoland	20	flankdown	flankup	-2.72177	30.7753	0.095	ns	c("flankdown", "flankup")
Helgoland	20	flankdown	intergene	-0.386012	37.9954	1	ns	c("flankdown", "intergene")
Helgoland	20	flankup	intergene	2.43613	30.9789	0.166	ns	c("flankup", "intergene")
Helgoland	20	flankdown	promoter	-2.13556	28.5183	0.233	ns	c("flankdown", "promoter")
Helgoland	20	flankup	promoter	0.280067	37.3894	1	ns	c("flankup", "promoter")
Helgoland	20	intergene	promoter	-1.87858	28.7004	0.258	ns	c("intergene", "promoter")
Helgoland	20	mRNA	repeat.genic	1.94073	23.3262	0.258	ns	c("mRNA", "repeat.genic")
Helgoland	20	mRNA	repeat.nongenic	-2.15632	36.7807	0.233	ns	c("mRNA", "repeat.nongenic")
Helgoland	20	lncRNA	tss	-2.24993	25.6845	0.233	ns	c("lncRNA", "tss")
Spitsbergen	5	lncRNA	repeat.genic	-5.60914	7.1302	0.026	*	c("lncRNA", "repeat.genic")
Spitsbergen	5	flankdown	repeat.nongenic	-5.24922	7.80576	0.027	*	c("flankdown", "repeat.nongenic")
Spitsbergen	5	flankup	repeat.nongenic	-4.43763	9.04392	0.047	*	c("flankup", "repeat.nongenic")
Spitsbergen	5	intergene	repeat.nongenic	-5.37433	7.56478	0.026	*	c("intergene", "repeat.nongenic")
Spitsbergen	5	lncRNA	repeat.nongenic	-6.28722	7.02155	0.015	*	c("lncRNA", "repeat.nongenic")
Spitsbergen	5	promoter	repeat.nongenic	-4.46134	9.16661	0.045	*	c("promoter", "repeat.nongenic")
Spitsbergen	5	repeat.genic	tss	4.8733	7.92346	0.039	*	c("repeat.genic", "tss")
Spitsbergen	5	repeat.nongenic	tss	6.01388	7.15346	0.017	*	c("repeat.nongenic", "tss")
Spitsbergen	5	flankdown	flankup	-1.40974	11.7115	1	ns	c("flankdown", "flankup")
Spitsbergen	5	flankdown	intergene	0.265506	13.5763	1	ns	c("flankdown", "intergene")
Spitsbergen	5	flankup	intergene	1.66378	10.5315	1	ns	c("flankup", "intergene")
Spitsbergen	5	flankdown	lncRNA	3.66923	7.37284	0.171	ns	c("flankdown", "lncRNA")
Spitsbergen	5	flankup	lncRNA	3.95246	7.14435	0.138	ns	c("flankup", "lncRNA")
Spitsbergen	5	intergene	lncRNA	3.95603	7.53244	0.13	ns	c("intergene", "lncRNA")
Spitsbergen	5	flankdown	mRNA	-3.26835	7.36772	0.236	ns	c("flankdown", "mRNA")
Spitsbergen	5	flankup	mRNA	-2.78527	7.94668	0.344	ns	c("flankup", "mRNA")
Spitsbergen	5	intergene	mRNA	-3.3366	7.2574	0.236	ns	c("intergene", "mRNA")
Spitsbergen	5	lncRNA	mRNA	-3.9124	7.00981	0.145	ns	c("lncRNA", "mRNA")
Spitsbergen	5	flankdown	promoter	-1.28212	11.4996	1	ns	c("flankdown", "promoter")
Spitsbergen	5	flankup	promoter	0.0810135	13.9869	1	ns	c("flankup", "promoter")
Spitsbergen	5	intergene	promoter	-1.52324	10.3484	1	ns	c("intergene", "promoter")
Spitsbergen	5	lncRNA	promoter	-3.72234	7.13579	0.171	ns	c("lncRNA", "promoter")
Spitsbergen	5	mRNA	promoter	2.80899	8.00575	0.344	ns	c("mRNA", "promoter")
Spitsbergen	5	flankdown	repeat.genic	-2.96083	11.3553	0.236	ns	c("flankdown", "repeat.genic")
Spitsbergen	5	flankup	repeat.genic	-1.35025	13.9629	1	ns	c("flankup", "repeat.genic")
Spitsbergen	5	intergene	repeat.genic	-3.26631	10.2264	0.173	ns	c("intergene", "repeat.genic")
Spitsbergen	5	mRNA	repeat.genic	2.28286	8.04848	0.568	ns	c("mRNA", "repeat.genic")
Spitsbergen	5	promoter	repeat.genic	-1.40947	13.9938	1	ns	c("promoter", "repeat.genic")
Spitsbergen	5	mRNA	repeat.nongenic	-0.274577	12.2787	1	ns	c("mRNA", "repeat.nongenic")
Spitsbergen	5	repeat.genic	repeat.nongenic	-3.70498	9.25484	0.13	ns	c("repeat.genic", "repeat.nongenic")
Spitsbergen	5	flankdown	tss	2.47253	9.56531	0.408	ns	c("flankdown", "tss")
Spitsbergen	5	flankup	tss	3.22162	8.02282	0.236	ns	c("flankup", "tss")
Spitsbergen	5	intergene	tss	2.49252	10.5378	0.4	ns	c("intergene", "tss")
Spitsbergen	5	lncRNA	tss	-2.19387	8.9274	0.568	ns	c("lncRNA", "tss")
Spitsbergen	5	mRNA	tss	3.73896	7.06985	0.171	ns	c("mRNA", "tss")
Spitsbergen	5	promoter	tss	3.02186	7.96277	0.266	ns	c("promoter", "tss")
Spitsbergen	10	lncRNA	repeat.nongenic	-5.53533	7.01787	0.031	*	c("lncRNA", "repeat.nongenic")
Spitsbergen	10	repeat.nongenic	tss	5.33943	7.11666	0.036	*	c("repeat.nongenic", "tss")
Spitsbergen	10	flankdown	flankup	-1.31118	11.6062	1	ns	c("flankdown", "flankup")
Spitsbergen	10	flankdown	intergene	0.160131	13.4856	1	ns	c("flankdown", "intergene")
Spitsbergen	10	flankup	intergene	1.48727	10.3256	1	ns	c("flankup", "intergene")
Spitsbergen	10	flankdown	lncRNA	3.19831	7.36776	0.31	ns	c("flankdown", "lncRNA")
Spitsbergen	10	flankup	lncRNA	3.50559	7.13813	0.25	ns	c("flankup", "lncRNA")
Spitsbergen	10	intergene	lncRNA	3.62632	7.54581	0.208	ns	c("intergene", "lncRNA")
Spitsbergen	10	flankdown	mRNA	-2.94385	7.41303	0.376	ns	c("flankdown", "mRNA")
Spitsbergen	10	flankup	mRNA	-2.46076	8.0945	0.521	ns	c("flankup", "mRNA")
Spitsbergen	10	intergene	mRNA	-2.99299	7.2782	0.376	ns	c("intergene", "mRNA")
Spitsbergen	10	lncRNA	mRNA	-3.54239	7.01087	0.25	ns	c("lncRNA", "mRNA")
Spitsbergen	10	flankdown	promoter	-1.12656	11.977	1	ns	c("flankdown", "promoter")
Spitsbergen	10	flankup	promoter	0.192913	13.9607	1	ns	c("flankup", "promoter")
Spitsbergen	10	intergene	promoter	-1.30326	10.6465	1	ns	c("intergene", "promoter")
Spitsbergen	10	lncRNA	promoter	-3.41598	7.15361	0.259	ns	c("lncRNA", "promoter")
Spitsbergen	10	mRNA	promoter	2.54192	7.98534	0.521	ns	c("mRNA", "promoter")
Spitsbergen	10	flankdown	repeat.genic	-2.76455	10.7228	0.376	ns	c("flankdown", "repeat.genic")
Spitsbergen	10	flankup	repeat.genic	-1.34701	13.761	1	ns	c("flankup", "repeat.genic")
Spitsbergen	10	intergene	repeat.genic	-2.97316	9.61579	0.31	ns	c("intergene", "repeat.genic")
Spitsbergen	10	lncRNA	repeat.genic	-4.85779	7.10597	0.056	ns	c("lncRNA", "repeat.genic")
Spitsbergen	10	mRNA	repeat.genic	1.88789	8.42064	1	ns	c("mRNA", "repeat.genic")
Spitsbergen	10	promoter	repeat.genic	-1.55661	13.5436	1	ns	c("promoter", "repeat.genic")
Spitsbergen	10	flankdown	repeat.nongenic	-4.7119	7.67812	0.056	ns	c("flankdown", "repeat.nongenic")
Spitsbergen	10	flankup	repeat.nongenic	-4.01985	8.78096	0.092	ns	c("flankup", "repeat.nongenic")
Spitsbergen	10	intergene	repeat.nongenic	-4.79287	7.45711	0.056	ns	c("intergene", "repeat.nongenic")
Spitsbergen	10	mRNA	repeat.nongenic	-0.611747	13.2155	1	ns	c("mRNA", "repeat.nongenic")
Spitsbergen	10	promoter	repeat.nongenic	-4.13375	8.60652	0.085	ns	c("promoter", "repeat.nongenic")
Spitsbergen	10	repeat.genic	repeat.nongenic	-3.2716	9.29518	0.25	ns	c("repeat.genic", "repeat.nongenic")
Spitsbergen	10	flankdown	tss	2.25024	9.33432	0.6	ns	c("flankdown", "tss")
Spitsbergen	10	flankup	tss	2.93689	7.89834	0.376	ns	c("flankup", "tss")
Spitsbergen	10	intergene	tss	2.42457	10.3516	0.521	ns	c("intergene", "tss")
Spitsbergen	10	lncRNA	tss	-1.80793	9.09486	1	ns	c("lncRNA", "tss")
Spitsbergen	10	mRNA	tss	3.39695	7.07096	0.26	ns	c("mRNA", "tss")
Spitsbergen	10	promoter	tss	2.81584	7.99805	0.376	ns	c("promoter", "tss")
Spitsbergen	10	repeat.genic	tss	4.33857	7.69032	0.085	ns	c("repeat.genic", "tss")
Spitsbergen	15	flankdown	repeat.genic	-9.53929	4.15298	0.015	*	c("flankdown", "repeat.genic")
Spitsbergen	15	intergene	repeat.genic	-11.8934	4.55367	0.004	**	c("intergene", "repeat.genic")
Spitsbergen	15	lncRNA	repeat.genic	-37.1453	3.16771	0.000764	***	c("lncRNA", "repeat.genic")
Spitsbergen	15	flankup	repeat.nongenic	-22.4044	4.97971	0.000106	***	c("flankup", "repeat.nongenic")
Spitsbergen	15	lncRNA	repeat.nongenic	-57.0449	3.05242	0.000293	***	c("lncRNA", "repeat.nongenic")
Spitsbergen	15	promoter	repeat.nongenic	-21.8565	4.82374	0.000156	***	c("promoter", "repeat.nongenic")
Spitsbergen	15	flankdown	repeat.nongenic	-30.8015	5.72395	4.9e-06	****	c("flankdown", "repeat.nongenic")
Spitsbergen	15	intergene	repeat.nongenic	-34.6754	5.98116	1.44e-06	****	c("intergene", "repeat.nongenic")
Spitsbergen	15	repeat.genic	repeat.nongenic	-31.6411	4.70732	3.68e-05	****	c("repeat.genic", "repeat.nongenic")
Spitsbergen	15	repeat.genic	tss	27.2545	5.5853	1.26e-05	****	c("repeat.genic", "tss")
Spitsbergen	15	repeat.nongenic	tss	50.9774	4.03822	2.62e-05	****	c("repeat.nongenic", "tss")
Spitsbergen	15	flankdown	flankup	-3.15696	5.62346	0.166	ns	c("flankdown", "flankup")
Spitsbergen	15	flankdown	intergene	0.711917	5.83999	1	ns	c("flankdown", "intergene")
Spitsbergen	15	flankup	intergene	3.93772	5.14784	0.135	ns	c("flankup", "intergene")
Spitsbergen	15	flankdown	lncRNA	6.36894	3.03354	0.124	ns	c("flankdown", "lncRNA")
Spitsbergen	15	flankup	lncRNA	8.86576	3.01975	0.074	ns	c("flankup", "lncRNA")
Spitsbergen	15	intergene	lncRNA	6.42086	3.04685	0.124	ns	c("intergene", "lncRNA")
Spitsbergen	15	flankdown	mRNA	-6.522	3.2013	0.11	ns	c("flankdown", "mRNA")
Spitsbergen	15	flankup	mRNA	-5.52487	3.34112	0.124	ns	c("flankup", "mRNA")
Spitsbergen	15	intergene	mRNA	-6.7212	3.1442	0.11	ns	c("intergene", "mRNA")
Spitsbergen	15	lncRNA	mRNA	-7.80038	3.00113	0.096	ns	c("lncRNA", "mRNA")
Spitsbergen	15	flankdown	promoter	-2.76028	5.4815	0.166	ns	c("flankdown", "promoter")
Spitsbergen	15	flankup	promoter	0.261138	5.98318	1	ns	c("flankup", "promoter")
Spitsbergen	15	intergene	promoter	-3.4848	4.98898	0.166	ns	c("intergene", "promoter")
Spitsbergen	15	lncRNA	promoter	-8.0496	3.01776	0.09	ns	c("lncRNA", "promoter")
Spitsbergen	15	mRNA	promoter	5.59615	3.37902	0.124	ns	c("mRNA", "promoter")
Spitsbergen	15	flankup	repeat.genic	-3.82045	3.69641	0.166	ns	c("flankup", "repeat.genic")
Spitsbergen	15	mRNA	repeat.genic	4.69988	3.04027	0.166	ns	c("mRNA", "repeat.genic")
Spitsbergen	15	promoter	repeat.genic	-3.9846	3.62793	0.166	ns	c("promoter", "repeat.genic")
Spitsbergen	15	mRNA	repeat.nongenic	-0.591867	3.12889	1	ns	c("mRNA", "repeat.nongenic")
Spitsbergen	15	flankdown	tss	4.57128	3.67668	0.15	ns	c("flankdown", "tss")
Spitsbergen	15	flankup	tss	7.43613	3.40185	0.078	ns	c("flankup", "tss")
Spitsbergen	15	intergene	tss	4.27234	3.9337	0.15	ns	c("intergene", "tss")
Spitsbergen	15	lncRNA	tss	-4.5102	3.29288	0.166	ns	c("lncRNA", "tss")
Spitsbergen	15	mRNA	tss	7.50059	3.02302	0.097	ns	c("mRNA", "tss")
Spitsbergen	15	promoter	tss	6.72484	3.3617	0.097	ns	c("promoter", "tss")
Spitsbergen	20	flankup	mRNA	-3.52269	21.7163	0.029	*	c("flankup", "mRNA")
Spitsbergen	20	mRNA	promoter	3.49386	21.8749	0.029	*	c("mRNA", "promoter")
Spitsbergen	20	flankdown	repeat.genic	-3.38192	28.1153	0.029	*	c("flankdown", "repeat.genic")
Spitsbergen	20	intergene	repeat.genic	-3.58115	26.2525	0.023	*	c("intergene", "repeat.genic")
Spitsbergen	20	flankdown	tss	3.45383	24.7053	0.029	*	c("flankdown", "tss")
Spitsbergen	20	intergene	tss	3.57861	26.2396	0.023	*	c("intergene", "tss")
Spitsbergen	20	flankdown	lncRNA	4.64774	20.1759	0.003	**	c("flankdown", "lncRNA")
Spitsbergen	20	intergene	lncRNA	4.96449	20.5138	0.002	**	c("intergene", "lncRNA")
Spitsbergen	20	flankdown	mRNA	-4.18049	20.2407	0.008	**	c("flankdown", "mRNA")
Spitsbergen	20	intergene	mRNA	-4.24157	19.9635	0.008	**	c("intergene", "mRNA")
Spitsbergen	20	lncRNA	mRNA	-5.09885	19.0385	0.002	**	c("lncRNA", "mRNA")
Spitsbergen	20	lncRNA	promoter	-5.31937	19.5055	0.001	**	c("lncRNA", "promoter")
Spitsbergen	20	flankup	repeat.nongenic	-4.97915	21.7724	0.002	**	c("flankup", "repeat.nongenic")
Spitsbergen	20	promoter	repeat.nongenic	-4.94705	21.9341	0.002	**	c("promoter", "repeat.nongenic")
Spitsbergen	20	repeat.genic	repeat.nongenic	-4.13499	23.8785	0.008	**	c("repeat.genic", "repeat.nongenic")
Spitsbergen	20	flankup	tss	4.58727	21.6437	0.003	**	c("flankup", "tss")
Spitsbergen	20	mRNA	tss	4.90663	19.1909	0.002	**	c("mRNA", "tss")
Spitsbergen	20	promoter	tss	4.54544	21.4976	0.004	**	c("promoter", "tss")
Spitsbergen	20	flankup	lncRNA	5.38789	19.5353	0.000921	***	c("flankup", "lncRNA")
Spitsbergen	20	lncRNA	repeat.genic	-6.15076	19.3007	0.000207	***	c("lncRNA", "repeat.genic")
Spitsbergen	20	flankdown	repeat.nongenic	-5.67212	20.2665	0.000458	***	c("flankdown", "repeat.nongenic")
Spitsbergen	20	intergene	repeat.nongenic	-5.73938	19.9836	0.000426	***	c("intergene", "repeat.nongenic")
Spitsbergen	20	repeat.genic	tss	5.55672	20.4901	0.000552	***	c("repeat.genic", "tss")
Spitsbergen	20	repeat.nongenic	tss	6.42715	19.1949	0.000122	***	c("repeat.nongenic", "tss")
Spitsbergen	20	lncRNA	repeat.nongenic	-6.62456	19.0393	8.71e-05	****	c("lncRNA", "repeat.nongenic")
Spitsbergen	20	flankdown	flankup	-1.85946	33.3221	0.472	ns	c("flankdown", "flankup")
Spitsbergen	20	flankdown	intergene	0.194153	37.4065	1	ns	c("flankdown", "intergene")
Spitsbergen	20	flankup	intergene	2.07816	30.9306	0.392	ns	c("flankup", "intergene")
Spitsbergen	20	flankdown	promoter	-1.89167	32.78	0.472	ns	c("flankdown", "promoter")
Spitsbergen	20	flankup	promoter	-0.0590056	37.9688	1	ns	c("flankup", "promoter")
Spitsbergen	20	intergene	promoter	-2.10552	30.4027	0.392	ns	c("intergene", "promoter")
Spitsbergen	20	flankup	repeat.genic	-1.68714	35.2263	0.5	ns	c("flankup", "repeat.genic")
Spitsbergen	20	mRNA	repeat.genic	2.72403	23.7821	0.131	ns	c("mRNA", "repeat.genic")
Spitsbergen	20	promoter	repeat.genic	-1.61926	35.6973	0.5	ns	c("promoter", "repeat.genic")
Spitsbergen	20	mRNA	repeat.nongenic	-1.03665	37.996	0.918	ns	c("mRNA", "repeat.nongenic")
Spitsbergen	20	lncRNA	tss	-2.34901	26.3595	0.266	ns	c("lncRNA", "tss")
