# Supplementary material for: Differences by origin in methylome suggest eco‐phenotypes in the kelp Saccharina latissima
Source: Evol Appl. 2022 May 11;16(2):262–78. doi: 10.1111/eva.13382 (PMC9923482; doi:10.1111/eva.13382)
Supplement: Supplementary file 1 — Supplementary Material [file EVA-16-262-s001.zip › eva13382-sup-0013-TableS7.xlsx]

## Sheet: DifferentialExpression.FieldLab
Gene	Fragment	Type	Repeats.id	SequenceContexts	HypermethylatedIn	BaseMean	Log2FoldChange	LfcSE	Stat	Pvalue	Padj	Contig	Strand	Start	End	GeneType	Description	GO.labels	Protein.domains	KOGid
SJ00023	chr23,CCTGT,6315233-6315264,Not.included	repeat.genic	TErep11917	CHG	Lab	77.4713	2.22853	0.694382	3.20937	0.00133026	0.0292524	chr23	-	6314274	6334846	mRNA	NA	GO:0006468;GO:0004672;GO:0005524	IPR016024: Armadillo-type fold; IPR011989: Armadillo-like helical; PTHR12363: ; mobidb-lite: consensus disorder prediction; IPR013598: Exportin-1/Importin-beta-like	NA
SJ00229	chr10,CCAGG,3802076-3802107,RTR.tag	tss	NA	CHG	Field	6.16536	-24.3818	2.92601	-8.33277	7.89703e-17	4.05785e-15	chr10	+	3802373	3813274	mRNA	NA	GO:0003700;GO:0006355	SIGNAL_PEPTIDE_N_REGION: N-terminal region of a signal peptide.; IPR029062: Class I glutamine amidotransferase-like; mobidb-lite: consensus disorder prediction; NON_CYTOPLASMIC_DOMAIN: Region of a membrane-bound protein predicted to be outside the membrane, in the extracellular region; SIGNAL_PEPTIDE_H_REGION: Hydrophobic region of a signal peptide.; SIGNAL_PEPTIDE: Signal peptide region; IPR0028…	NA
SJ00725	chr2,CCGG,13371052-13371084,Not.included	mRNA	NA	CG	Field	42.1348	-9.08197	1.58896	-5.71569	1.09261e-08	5.08714e-07	chr2	-	13369722	13388132	mRNA	NA	NA	mobidb-lite: consensus disorder prediction	NA
SJ01420	chr0,CCGG,181197675-181197707,Not.included	repeat.genic	TErep226397	CG	Field	6.32245	-24.416	2.92595	-8.34462	7.14446e-17	4.05785e-15	chr0	+	181194467	181203652	mRNA	NA	NA	mobidb-lite: consensus disorder prediction; TMhelix: Region of a membrane-bound protein predicted to be embedded in the membrane.; TRANSMEMBRANE: Region of a membrane-bound protein predicted to be embedded in the membrane.; CYTOPLASMIC_DOMAIN: Region of a membrane-bound protein predicted to be outside the membrane, in the cytoplasm.; NON_CYTOPLASMIC_DOMAIN: Region of a membrane-bound protein pred…	NA
SJ01649	chr30,CCGG,644408-644440,Not.included	mRNA	NA	CG	Field	20.7774	-8.02834	2.09206	-3.83752	0.000124283	0.00440883	chr30	+	638929	676883	mRNA	NA	GO:0005509;GO:0005524;GO:0006468;GO:0004672	IPR011009: Protein kinase-like domain superfamily; IPR000719: Protein kinase domain; G3DSA:1.10.238.10: ; G3DSA:3.30.200.20: ; IPR017441: Protein kinase, ATP binding site; PTHR24349:SF299: ; IPR008271: Serine/threonine-protein kinase, active site; cd05117: STKc_CAMK; mobidb-lite: consensus disorder prediction; PTHR24349: ; IPR002048: EF-hand domain; IPR018247: EF-Hand 1, calcium-binding site; G3D…	NA
SJ01661	chr30,CCGG,716836-716868,RTR.tag	repeat.genic	TErep7975	CG	Lab	7.6145	5.53919	1.65015	3.35678	0.000788571	0.022078	chr30	-	708925	726175	mRNA	NA	GO:0016787	PTHR45668: ; IPR036859: CAP Gly-rich domain superfamily; SSF56300: ; IPR006186: Serine/threonine-specific protein phosphatase/bis(5-nucleosyl)-tetraphosphatase; IPR000938: CAP Gly-rich domain; IPR004843: Calcineurin-like phosphoesterase domain, ApaH type; IPR029052: Metallo-dependent phosphatase-like	NA
SJ02196	chr7,CCTGG,2586675-2586706,Not.included	mRNA	NA	CHG	Field	6.16536	-24.3818	2.92601	-8.33277	7.89703e-17	4.05785e-15	chr7	+	2583912	2607631	mRNA	NA	GO:0006914	mobidb-lite: consensus disorder prediction; Coil: ; IPR015412: Autophagy-related, C-terminal; IPR026854: Vacuolar protein sorting-associated protein 13, N-terminal domain; IPR026849: Autophagy-related protein 2	NA
SJ02334	chr14,CCTGG,2179413-2179444,Not.included	mRNA	NA	CHG	Field	6.16536	-24.3818	2.92601	-8.33277	7.89703e-17	4.05785e-15	chr14	-	2175380	2182154	mRNA	NA	GO:0004197;GO:0030176;GO:0016020;GO:0071586	TRANSMEMBRANE: Region of a membrane-bound protein predicted to be embedded in the membrane.; CYTOPLASMIC_DOMAIN: Region of a membrane-bound protein predicted to be outside the membrane, in the cytoplasm.; PTHR40041: ; IPR003675: CAAX prenyl protease 2; SIGNAL_PEPTIDE_C_REGION: C-terminal region of a signal peptide.; NON_CYTOPLASMIC_DOMAIN: Region of a membrane-bound protein predicted to be outsid…	NA
SJ02649	chr4,CCTGG,9120358-9120389,RTR.tag	mRNA	NA	CHG	Field	35.179	-4.66438	1.483	-3.14523	0.00165955	0.035632	chr4	+	9107231	9122341	mRNA	NA	GO:0003677;GO:0003918;GO:0005524;GO:0006265	IPR036890: Histidine kinase/HSP90-like ATPase superfamily; IPR014721: Ribosomal protein S5 domain 2-type fold, subgroup; IPR020568: Ribosomal protein S5 domain 2-type fold; IPR018522: DNA topoisomerase, type IIA, conserved site; IPR002288: DNA gyrase B subunit, C-terminal; IPR006171: TOPRIM domain; cd16928: HATPase_GyrB-like; IPR013506: DNA topoisomerase, type IIA, subunit B, domain 2; IPR013760:…	NA
SJ02891	chr0,CCAGG,51727364-51727395,Not.included	mRNA	NA	CHG	Field	6.16536	-24.3818	2.92601	-8.33277	7.89703e-17	4.05785e-15	chr0	-	51725088	51729728	mRNA	NA	GO:0005515	PTHR20930: ; mobidb-lite: consensus disorder prediction; SSF54277: ; cd05992: PB1; IPR032350: Next to BRCA1, central domain; G3DSA:3.10.20.90: ; IPR000270: PB1 domain; IPR013783: Immunoglobulin-like fold	NA
SJ04388	chr0,CCGG,84699004-84699036,Not.included	mRNA	NA	CG	Field	13.2216	-4.64851	1.50028	-3.09842	0.00194556	0.0382001	chr0	-	84698730	84703897	mRNA	NA	GO:0005524;GO:0004672;GO:0006468	TMhelix: Region of a membrane-bound protein predicted to be embedded in the membrane.; mobidb-lite: consensus disorder prediction; NON_CYTOPLASMIC_DOMAIN: Region of a membrane-bound protein predicted to be outside the membrane, in the extracellular region; CYTOPLASMIC_DOMAIN: Region of a membrane-bound protein predicted to be outside the membrane, in the cytoplasm.; TRANSMEMBRANE: Region of a mem…	NA
SJ04397	chr0,CCAGG,84800207-84800238,RTR.tag	mRNA	NA	CHG	Field	6.16536	-24.3818	2.92601	-8.33277	7.89703e-17	4.05785e-15	chr0	+	84787659	84815339	mRNA	NA	GO:0046872	PF13831: PHD-finger; PTHR13793: ; IPR019787: Zinc finger, PHD-finger; PF13832: PHD-zinc-finger like domain; mobidb-lite: consensus disorder prediction; Coil: ; IPR011011: Zinc finger, FYVE/PHD-type; IPR013083: Zinc finger, RING/FYVE/PHD-type; cd15571: ePHD; IPR019786: Zinc finger, PHD-type, conserved site; IPR001965: Zinc finger, PHD-type; IPR034732: Extended PHD (ePHD) domain	NA
SJ04601	chr8,CCTGT,10090766-10090797,Not.included	mRNA	NA	CHG	Field	6.32245	-24.416	2.92595	-8.34462	7.14446e-17	4.05785e-15	chr8	-	10090013	10108452	mRNA	NA	GO:0005515	mobidb-lite: consensus disorder prediction; IPR013026: Tetratricopeptide repeat-containing domain; PTHR44200: ; IPR011990: Tetratricopeptide-like helical domain superfamily; IPR019734: Tetratricopeptide repeat; IPR036869: Chaperone J-domain superfamily	NA
SJ05355	chr29,CCAGG,5796667-5796698,RTR.tag	flankdown	NA	CHG	Field	23.2801	-8.20568	1.84818	-4.43987	9.00149e-06	0.000351139	chr29	-	5799193	5809103	mRNA	NA	GO:0005515	mobidb-lite: consensus disorder prediction	NA
SJ05715	chr29,CCTGG,3767831-3767862,Not.included	mRNA	NA	CHG	Field	92.6169	-4.12934	1.31432	-3.1418	0.00167911	0.0365242	chr29	-	3765008	3769726	mRNA	NA	GO:0055114;GO:0016491	PTHR10371: ; IPR036249: Thioredoxin-like superfamily; PTHR10371:SF3: ; G3DSA:3.40.30.10: ; IPR002023: NADH-quinone oxidoreductase subunit E-like; IPR041921: NADH-quinone oxidoreductase subunit E, N-terminal; IPR042128: NuoE domain; PF01257: Thioredoxin-like [2Fe-2S] ferredoxin	NA
SJ06057	chr12,CCGG,9396591-9396623,Not.included	repeat.genic	TErep8130	CG	Field	6.16536	-24.3818	2.92601	-8.33277	7.89703e-17	4.05785e-15	chr12	-	9374194	9400130	mRNA	NA	GO:0005515	mobidb-lite: consensus disorder prediction; Coil:	NA
SJ06776	chr0,CCGG,28271673-28271705,Not.included	mRNA	NA	CG	Field	25.0168	-3.62469	1.10145	-3.29083	0.000998919	0.0254524	chr0	+	28265434	28290932	mRNA	NA	GO:0004722;GO:0006470;GO:0003824	IPR011993: PH-like domain superfamily; SSF50729: ; mobidb-lite: consensus disorder prediction; PTHR13832:SF641: ; cd00821: PH; IPR036457: PPM-type phosphatase domain superfamily; IPR015655: Protein phosphatase 2C family; IPR001932: PPM-type phosphatase domain; IPR001849: Pleckstrin homology domain	NA
SJ07264	chr7,CCTGT,5622079-5622110,Not.included	repeat.genic	TErep20880	CHG	Field	6.37481	-24.4262	2.92594	-8.34817	6.93297e-17	4.05785e-15	chr7	-	5620640	5637422	mRNA	NA	NA	NON_CYTOPLASMIC_DOMAIN: Region of a membrane-bound protein predicted to be outside the membrane, in the extracellular region; CYTOPLASMIC_DOMAIN: Region of a membrane-bound protein predicted to be outside the membrane, in the cytoplasm.; TRANSMEMBRANE: Region of a membrane-bound protein predicted to be embedded in the membrane.; TMhelix: Region of a membrane-bound protein predicted to be embedded…	NA
SJ07353	chr24,CCGG,8763413-8763445,Not.included	repeat.genic	TErep17828	CG	Lab	10.0321	3.38441	1.14648	2.95199	0.00315731	0.0491547	chr24	-	8762411	8770893	mRNA	NA	GO:1905515;GO:0034464;GO:0005515	IPR036322: WD40-repeat-containing domain superfamily; IPR028784: Bardet-Biedl syndrome 1 protein	NA
SJ07629	chr5,CCAGG,12038488-12038519,Not.included	mRNA	NA	CHG	Field	27.4708	-8.43773	2.09827	-4.02127	5.78844e-05	0.00208432	chr5	+	12035842	12039832	mRNA	NA	GO:0018193	PTHR46332:SF5: ; SSF51197: ; IPR027443: Isopenicillin N synthase-like; mobidb-lite: consensus disorder prediction; PTHR46332: ; IPR007803: Aspartyl/asparaginy/proline hydroxylase	NA
SJ07812	chr0,CCGG,51288743-51288775,Not.included	repeat.genic	TErep186386	CG	Field	6.16536	-24.3818	2.92601	-8.33277	7.89703e-17	4.05785e-15	chr0	+	51283836	51296085	mRNA	NA	GO:0080009;GO:0005634;GO:0000381	mobidb-lite: consensus disorder prediction; IPR033757: Pre-mRNA-splicing regulator WTAP; Coil: ; IPR029732: WTAP/Mum2 family	NA
SJ07865	chr1,CCGG,3887580-3887612,Not.included	repeat.genic	TErep16644	CG	Lab	53.8805	2.35538	0.63326	3.71945	0.000199661	0.00691806	chr1	-	3875468	3896458	mRNA	NA	NA	PTHR46586:SF3: ; SSF140860: ; IPR036770: Ankyrin repeat-containing domain superfamily; PTHR46586:	NA
SJ08046	chr0,CCAGG,83605787-83605818,Not.included	mRNA	NA	CHG	Field	6.2026	-8.81606	2.926	-3.01301	0.00258669	0.045322	chr0	+	83589233	83611468	mRNA	NA	GO:0016021;GO:0055085	mobidb-lite: consensus disorder prediction; TRANSMEMBRANE: Region of a membrane-bound protein predicted to be embedded in the membrane.; CYTOPLASMIC_DOMAIN: Region of a membrane-bound protein predicted to be outside the membrane, in the cytoplasm.; NON_CYTOPLASMIC_DOMAIN: Region of a membrane-bound protein predicted to be outside the membrane, in the extracellular region	NA
SJ08070	chr6,CCGG,952556-952588,Not.included	flankdown	NA	CG	Lab	25.5372	2.98602	0.954592	3.12806	0.00175962	0.037674	chr6	+	944758	948104	mRNA	NA	GO:0003676;GO:0015074	IPR036397: Ribonuclease H superfamily; mobidb-lite: consensus disorder prediction; IPR039332: Protein FAM186A/FAM186B; IPR012337: Ribonuclease H-like superfamily; IPR001584: Integrase, catalytic core	NA
SJ08074	chr6,CCGG,1049645-1049677,Not.included	flankdown	NA	CG	Lab	6.62738	4.54924	1.42452	3.19354	0.00140542	0.029904	chr6	-	1057860	1059475	mRNA	NA	NA	PTHR11319: ; SIGNAL_PEPTIDE: Signal peptide region; TMhelix: Region of a membrane-bound protein predicted to be embedded in the membrane.; SIGNAL_PEPTIDE_C_REGION: C-terminal region of a signal peptide.; SIGNAL_PEPTIDE_H_REGION: Hydrophobic region of a signal peptide.; TRANSMEMBRANE: Region of a membrane-bound protein predicted to be embedded in the membrane.; CYTOPLASMIC_DOMAIN: Region of a memb…	NA
SJ08562	chr0,CCGG,60753441-60753473,RTR.tag	mRNA	NA	CG	Field	6.33845	-24.4189	2.92595	-8.34563	7.08368e-17	4.05785e-15	chr0	-	60723282	60757477	mRNA	NA	GO:0005515	SSF82199: ; IPR001214: SET domain; G3DSA:2.170.270.10: ; cd15565: PHD2_NSD; IPR003616: Post-SET domain; G3DSA:2.30.30.140: ; IPR001965: Zinc finger, PHD-type; IPR019786: Zinc finger, PHD-type, conserved site; PTHR22884: ; cd15566: PHD3_NSD; IPR013083: Zinc finger, RING/FYVE/PHD-type; IPR011011: Zinc finger, FYVE/PHD-type; mobidb-lite: consensus disorder prediction; IPR019787: Zinc finger, PHD-fin…	NA
SJ08604	chr29,CCTGG,925188-925219,RTR.tag	repeat.genic	TErep16175	CHG	Field	6.17401	-8.80876	2.92601	-3.0105	0.00260814	0.0463896	chr29	+	922431	930120	mRNA	NA	GO:0003824;GO:0019427;GO:0003987;GO:0016208	NA	NA
SJ08952	chr12,CCTGT,7338717-7338748,Not.included	repeat.genic	TErep24236	CHG	Lab	10.5417	3.29532	1.01992	3.23096	0.00123376	0.0292524	chr12	-	7337795	7350875	mRNA	NA	GO:0030145;GO:0045735	Coil: ; mobidb-lite: consensus disorder prediction	NA
SJ09169	chr0,CCGG,21162738-21162770,Not.included	flankup	NA	CG	Lab	5.48498	4.71198	1.39475	3.37836	0.000729183	0.019514	chr0	-	21148283	21155302	mRNA	NA	GO:0016887;GO:0005524	Coil: ; IPR027417: P-loop containing nucleoside triphosphate hydrolase; PTHR19211: ; IPR003439: ABC transporter-like; PTHR19211:SF14: ; G3DSA:3.40.50.300:	NA
SJ09170	chr0,CCTGT,21177231-21177262,Not.included	repeat.genic	TErep281354	CHG	Lab	21.3488	2.58859	0.776512	3.33361	0.000857274	0.022078	chr0	+	21175633	21192781	mRNA	NA	GO:0008484;GO:0003824	G3DSA:3.30.1120.10: ; mobidb-lite: consensus disorder prediction; IPR017850: Alkaline-phosphatase-like, core domain superfamily; PTHR10342:SF244: ; PTHR10342: ; IPR000917: Sulfatase, N-terminal; IPR024607: Sulfatase, conserved site	NA
SJ09248	chr7,CCGG,9767125-9767157,Not.included	flankup	NA	CG	Field	6.16536	-24.3818	2.92601	-8.33277	7.89703e-17	4.05785e-15	chr7	-	9756981	9757946	mRNA	NA	NA	TMhelix: Region of a membrane-bound protein predicted to be embedded in the membrane.; mobidb-lite: consensus disorder prediction; NON_CYTOPLASMIC_DOMAIN: Region of a membrane-bound protein predicted to be outside the membrane, in the extracellular region; TRANSMEMBRANE: Region of a membrane-bound protein predicted to be embedded in the membrane.; CYTOPLASMIC_DOMAIN: Region of a membrane-bound pr…	NA
SJ10334	chr30,CCTGG,3766717-3766748,Not.included	flankup	NA	CHG	Field	6.16536	-24.3818	2.92601	-8.33277	7.89703e-17	4.05785e-15	chr30	+	3771297	3775809	mRNA	NA	GO:0005524;GO:0004674;GO:0006468;GO:0004672	IPR018935: RIO kinase, conserved site; IPR011009: Protein kinase-like domain superfamily; IPR000719: Protein kinase domain; IPR000687: RIO kinase; mobidb-lite: consensus disorder prediction; PF01163: RIO1 family; PTHR45723: ; G3DSA:3.30.200.20: ; G3DSA:1.10.510.10:	NA
SJ10368	chr10,CCTGG,14626300-14626331,Not.included	flankdown	NA	CHG	Lab	32.9576	1.90451	0.612764	3.10807	0.00188314	0.0378987	chr10	-	14634823	14635362	mRNA	NA	GO:0003676;GO:0015074	IPR001584: Integrase, catalytic core; IPR012337: Ribonuclease H-like superfamily; PTHR24559:SF275: ; PTHR24559: ; IPR036397: Ribonuclease H superfamily	NA
SJ10954	chr23,CCGG,681122-681154,Not.included	mRNA	NA	CG	Field	6.17228	-9.07098	2.92601	-3.10012	0.00193441	0.038477	chr23	-	676025	683540	mRNA	NA	NA	NA	NA
SJ10984	chr23,CCGG,1293226-1293258,Not.included	repeat.genic	TErep21028	CG	Field	41.829	-9.04713	1.99628	-4.53199	5.84297e-06	0.000234441	chr23	+	1287355	1318956	mRNA	NA	NA	NA	NA
SJ11079	chr19,CCAGG,3364766-3364797,Not.included	mRNA	NA	CHG	Field	6.19736	-24.3908	2.926	-8.3359	7.69113e-17	4.05785e-15	chr19	+	3340787	3390170	mRNA	NA	GO:0005515;GO:0007040	SSF50729: ; SIGNAL_PEPTIDE_C_REGION: C-terminal region of a signal peptide.; IPR036322: WD40-repeat-containing domain superfamily; IPR001680: WD40 repeat; IPR023362: PH-BEACH domain; IPR000409: BEACH domain; TRANSMEMBRANE: Region of a membrane-bound protein predicted to be embedded in the membrane.; CYTOPLASMIC_DOMAIN: Region of a membrane-bound protein predicted to be outside the membrane, in th…	2: BEACH domain superfamily; SIGNAL_PEPTIDE_H_REGION: Hydrophobic region of a signal peptide.; G3DSA:2.30.29.40: ; NON_CYTOPLASMIC_DOMAIN: Region of a membrane-bound protein predicted to be outside the membrane, in the extracellular region	NA
SJ11429	chr10,CCGG,4261065-4261097,Not.included	mRNA	NA	CG	Field	21.5294	-4.08194	1.34854	-3.02693	0.00247053	0.0461627	chr10	-	4256843	4263031	mRNA	NA	GO:0005515	PTHR46662: ; G3DSA:2.10.50.10: ; IPR009030: Growth factor receptor cysteine-rich domain superfamily; IPR001611: Leucine-rich repeat; IPR011641: Tyrosine-protein kinase ephrin type A/B receptor-like; PTHR46662:SF10: ; PR00019: Leucine-rich repeat signature; SSF52058: ; IPR032675: Leucine-rich repeat domain superfamily; TMhelix: Region of a membrane-bound protein predicted to be embedded in the mem…	NA
SJ11574	chr8,CCGG,14577371-14577403,Not.included	mRNA	NA	CG	Field	13.6818	-7.43242	1.9241	-3.8628	0.000112095	0.00413014	chr8	-	14577310	14581607	mRNA	NA	NA	IPR029412: Centrosomal protein of 19kDa; mobidb-lite: consensus disorder prediction	NA
SJ11812	chr2,CCGG,12352896-12352928,Not.included	repeat.genic	TErep23425	CG	Field	42.355	-9.07803	1.77071	-5.12677	2.94755e-07	1.26687e-05	chr2	-	12335097	12362864	mRNA	NA	GO:0003746;GO:0003924;GO:0005525;GO:0006414	IPR020568: Ribosomal protein S5 domain 2-type fold; SignalP-noTM: ; PTHR43261: ; IPR005225: Small GTP-binding protein domain; G3DSA:3.40.50.300: ; IPR004161: Translation elongation factor EFTu-like, domain 2; NON_CYTOPLASMIC_DOMAIN: Region of a membrane-bound protein predicted to be outside the membrane, in the extracellular region; SIGNAL_PEPTIDE: Signal peptide region; IPR009022: Elongation fac…	NA
SJ11954	chr6,CCGG,9979542-9979574,RTR.tag	promoter	NA	CG	Field	6.16536	-24.3818	2.92601	-8.33277	7.89703e-17	4.05785e-15	chr6	-	9973579	9979029	mRNA	NA	GO:0003824;GO:0004488;GO:0055114	IPR020630: Tetrahydrofolate dehydrogenase/cyclohydrolase, catalytic domain; G3DSA:3.40.50.720: ; IPR000672: Tetrahydrofolate dehydrogenase/cyclohydrolase; IPR036291: NAD(P)-binding domain superfamily; SSF53223: ; IPR020631: Tetrahydrofolate dehydrogenase/cyclohydrolase, NAD(P)-binding domain; IPR020867: Tetrahydrofolate dehydrogenase/cyclohydrolase, conserved site; G3DSA:3.40.50.10860: ; mobidb-l…	NA
SJ12519	chr10,CCGG,6156138-6156170,Not.included	mRNA	NA	CG	Field	6.16536	-24.3818	2.92601	-8.33277	7.89703e-17	4.05785e-15	chr10	-	6154763	6160398	mRNA	NA	GO:0008270	IPR025209: Domain of unknown function DUF4209; IPR039635: Endoplasmic reticulum membrane-associated RNA degradation protein; mobidb-lite: consensus disorder prediction	NA
SJ12671	chr8,CCGG,11655151-11655183,Not.included	repeat.genic	TErep2410	CG	Lab	7.38061	5.15236	1.70107	3.02889	0.00245452	0.0439101	chr8	-	11601242	11658709	mRNA	NA	NA	mobidb-lite: consensus disorder prediction; Coil: ; PTHR39211: ; IPR013783: Immunoglobulin-like fold	NA
SJ13154	chr24,CCGG,4943044-4943076,Not.included	flankup	NA	CG	Field	51.2728	-4.01573	1.33069	-3.01777	0.00254639	0.0464539	chr24	+	4950109	4951341	mRNA	NA	GO:0016579;GO:0036459	mobidb-lite: consensus disorder prediction; Coil:	NA
SJ14489	chr20,CCGG,4513117-4513149,Not.included	mRNA	NA	CG	Field	29.6669	-3.96698	1.10068	-3.60411	0.00031323	0.00966762	chr20	+	4491027	4515590	mRNA	NA	GO:0008270;GO:0003676	SSF56300: ; cd07389: MPP_PhoD; IPR018946: Alkaline phosphatase D-related; PTHR37031: ; IPR038607: PhoD-like superfamily; mobidb-lite: consensus disorder prediction	NA
SJ14596	chr10,CCGG,8294723-8294755,RTR.tag	mRNA	NA	CG	Field	6.32245	-24.416	2.92595	-8.34462	7.14446e-17	4.05785e-15	chr10	-	8292419	8315606	mRNA	NA	GO:0003824;GO:0016787	PTHR11365:SF2: ; mobidb-lite: consensus disorder prediction; IPR008040: Hydantoinaseoxoprolinase, N-terminal; IPR003692: Hydantoinase B/oxoprolinase; SIGNAL_PEPTIDE_H_REGION: Hydrophobic region of a signal peptide.; IPR002821: Hydantoinase A/oxoprolinase; NON_CYTOPLASMIC_DOMAIN: Region of a membrane-bound protein predicted to be outside the membrane, in the extracellular region; SIGNAL_PEPTIDE_C_…	NA
SJ14742	chr0,CCGG,132462607-132462639,Not.included	repeat.genic	TErep133003	CG	Lab	47.0076	2.44874	0.722234	3.39051	0.000697635	0.0188476	chr0	+	132447576	132464801	mRNA	NA	GO:0006355;GO:0003690	PTHR13068:SF78: ; mobidb-lite: consensus disorder prediction; SignalP-TM: ; IPR003690: Transcription termination factor, mitochondrial/chloroplastic; IPR038538: MTERF superfamily, mitochondrial/chloroplastic; PTHR13068:	NA
SJ14755	chr14,CCGG,2799228-2799260,Not.included	flankup	NA	CG	Field	45.083	-4.07464	1.24156	-3.28186	0.00103124	0.0254524	chr14	-	2788970	2792572	mRNA	NA	GO:0003682;GO:0010468	mobidb-lite: consensus disorder prediction; Coil: ; PTHR21704:SF19: ; IPR033031: SCC2/Nipped-B family	NA
SJ16130	chr0,CCGG,187162784-187162816,Not.included	flankup	NA	CG	Field	6.53189	-24.4569	2.92586	-8.35888	6.33184e-17	4.05785e-15	chr0	-	187149481	187156929	mRNA	NA	NA	NA	NA
SJ16658	chr22,CCGG,2482170-2482202,Not.included	repeat.genic	TErep3789	CG	Lab	30.9733	2.32063	0.778345	2.98149	0.00286852	0.0482591	chr22	+	2475232	2485438	mRNA	NA	GO:0045454	SignalP-TM: ; TMhelix: Region of a membrane-bound protein predicted to be embedded in the membrane.; SIGNAL_PEPTIDE: Signal peptide region; IPR036249: Thioredoxin-like superfamily; NON_CYTOPLASMIC_DOMAIN: Region of a membrane-bound protein predicted to be outside the membrane, in the extracellular region; SIGNAL_PEPTIDE_H_REGION: Hydrophobic region of a signal peptide.; IPR017937: Thioredoxin, co…	NA
SJ16702	chr3,CCGG,12005167-12005199,Not.included	mRNA	NA	CG	Field	17.8737	-3.75542	1.14517	-3.27936	0.00104044	0.0250123	chr3	-	12000020	12013284	mRNA	NA	GO:0000398;GO:0003676;GO:0003723;GO:0008270;GO:0045131	IPR036612: K Homology domain, type 1 superfamily; IPR036875: Zinc finger, CCHC-type superfamily; G3DSA:4.10.60.10: ; IPR001878: Zinc finger, CCHC-type; IPR031150: BBP/SF1 family; IPR004087: K Homology domain; IPR004088: K Homology domain, type 1; cd02395: SF1_like-KH; mobidb-lite: consensus disorder prediction; Coil: ; PS50084: Type-1 KH domain profile.; PTHR11208:	NA
SJ16999	chr10,CCGG,2965261-2965293,Not.included	repeat.genic	TErep28097	CG	Lab	10.6383	3.20164	0.956048	3.34882	0.00081156	0.022078	chr10	-	2956616	2967196	mRNA	NA	GO:0004252;GO:0006508	IPR023562: Clp protease proteolytic subunit /Translocation-enhancing protein TepA; IPR001907: ATP-dependent Clp protease proteolytic subunit; SIGNAL_PEPTIDE_C_REGION: C-terminal region of a signal peptide.; IPR029045: ClpP/crotonase-like domain superfamily; SignalP-TM: ; SIGNAL_PEPTIDE: Signal peptide region; SIGNAL_PEPTIDE_H_REGION: Hydrophobic region of a signal peptide.; NON_CYTOPLASMIC_DOMAIN…	NA
SJ17038	chr1,CCGG,14252094-14252126,Not.included	mRNA	NA	CG	Field	6.16536	-24.3818	2.92601	-8.33277	7.89703e-17	4.05785e-15	chr1	+	14243053	14259848	mRNA	NA	NA	Coil: ; mobidb-lite: consensus disorder prediction; PTHR35213: ; PTHR35213:SF3: ; SSF81995:	NA
SJ17087	chr10,CCTGG,12277088-12277119,Not.included	mRNA	NA	CHG	Field	15.268	-5.3267	1.74639	-3.05013	0.00228745	0.0443546	chr10	-	12260570	12312381	mRNA	NA	GO:0032012;GO:0005086	IPR035999: Sec7 domain superfamily; G3DSA:1.10.220.20: ; mobidb-lite: consensus disorder prediction; IPR032691: Guanine nucleotide exchange factor, N-terminal; IPR015403: Sec7, C-terminal; PTHR10663:SF311: ; IPR016024: Armadillo-type fold; PTHR10663: ; IPR000904: Sec7 domain; IPR023394: Sec7, C-terminal domain superfamily	NA
SJ17249	chr29,CCAGG,8038860-8038891,Not.included	flankup	NA	CHG	Field	6.68898	-24.4945	2.92577	-8.37197	5.6665e-17	4.05785e-15	chr29	-	8021921	8033069	mRNA	NA	GO:0016491;GO:0004491;GO:0016620;GO:0055114	IPR016162: Aldehyde dehydrogenase, N-terminal; SignalP-TM: ; IPR016161: Aldehyde/histidinol dehydrogenase; IPR015590: Aldehyde dehydrogenase domain; IPR010061: Methylmalonate-semialdehyde dehydrogenase; IPR016160: Aldehyde dehydrogenase, cysteine active site; IPR016163: Aldehyde dehydrogenase, C-terminal; PTHR43866:SF3:	NA
SJ17486	chr0,CCGG,173111481-173111513,Not.included	flankdown	NA	CG	Field	8.21938	-6.66659	2.14998	-3.10076	0.00193022	0.038477	chr0	-	173118637	173119677	mRNA	NA	GO:0003676;GO:0008270	IPR036875: Zinc finger, CCHC-type superfamily; mobidb-lite: consensus disorder prediction; IPR001878: Zinc finger, CCHC-type	NA
SJ17511	chr0,CCTGG,157914958-157914989,Not.included	mRNA	NA	CHG	Field	6.37481	-24.4262	2.92594	-8.34817	6.93297e-17	4.05785e-15	chr0	+	157911832	157922647	mRNA	NA	GO:0003924;GO:0005525	IPR036543: Guanylate-binding protein, C-terminal domain superfamily; G3DSA:3.40.50.300: ; PTHR10751:SF29: ; NON_CYTOPLASMIC_DOMAIN: Region of a membrane-bound protein predicted to be outside the membrane, in the extracellular region; mobidb-lite: consensus disorder prediction; TMhelix: Region of a membrane-bound protein predicted to be embedded in the membrane.; IPR027417: P-loop containing nucle…	NA
SJ18674	chr5,CCGG,16616183-16616215,Not.included	mRNA	NA	CG	Field	23.7286	-4.80503	1.46802	-3.27315	0.00106358	0.0268778	chr5	-	16610894	16618496	mRNA	NA	GO:0008146;GO:0016021	G3DSA:3.40.50.300: ; NON_CYTOPLASMIC_DOMAIN: Region of a membrane-bound protein predicted to be outside the membrane, in the extracellular region; SIGNAL_PEPTIDE_H_REGION: Hydrophobic region of a signal peptide.; SIGNAL_PEPTIDE_N_REGION: N-terminal region of a signal peptide.; IPR005331: Sulfotransferase; SignalP-noTM: ; SignalP-TM: ; SIGNAL_PEPTIDE: Signal peptide region; TMhelix: Region of a me…	NA
SJ18990	chr14,CCGG,9779674-9779706,RTR.tag	flankdown	NA	CG	Field	6.16536	-24.3818	2.92601	-8.33277	7.89703e-17	4.05785e-15	chr14	+	9769456	9776147	mRNA	NA	GO:0007165	IPR011050: Pectin lyase fold/virulence factor; IPR003368: Polymorphic outer membrane protein repeat	NA
SJ19062	chr18,CCGG,8754619-8754651,RTR.tag	mRNA	NA	CG	Field	6.16536	-24.3818	2.92601	-8.33277	7.89703e-17	4.05785e-15	chr18	+	8751306	8793558	mRNA	NA	GO:0005515	PTHR24134:SF1: ; IPR002110: Ankyrin repeat; mobidb-lite: consensus disorder prediction; IPR020683: Ankyrin repeat-containing domain; IPR036770: Ankyrin repeat-containing domain superfamily; Coil: ; PTHR24134:	NA
SJ19090	chr0,CCTGG,152830104-152830135,Not.included	mRNA	NA	CHG	Field	8.34992	-6.69926	2.16318	-3.09695	0.00195522	0.0378227	chr0	+	152828753	152836469	mRNA	NA	GO:0005524;GO:0004672;GO:0006468	PTHR43289: ; TMhelix: Region of a membrane-bound protein predicted to be embedded in the membrane.; IPR017441: Protein kinase, ATP binding site; IPR011009: Protein kinase-like domain superfamily; IPR000719: Protein kinase domain; mobidb-lite: consensus disorder prediction; cd00180: PKc; TRANSMEMBRANE: Region of a membrane-bound protein predicted to be embedded in the membrane.; CYTOPLASMIC_DOMAIN…	NA
SJ19171	chr28,CCGG,5220479-5220511,Not.included	mRNA	NA	CG	Field	6.16536	-24.3818	2.92601	-8.33277	7.89703e-17	4.05785e-15	chr28	-	5217945	5232945	mRNA	NA	GO:0003700;GO:0003677;GO:0006355;GO:0005515	IPR036955: AP2/ERF domain superfamily; IPR001965: Zinc finger, PHD-type; IPR019786: Zinc finger, PHD-type, conserved site; PTHR24102:SF28: ; IPR016177: DNA-binding domain superfamily; IPR036427: Bromodomain-like superfamily; PTHR24102: ; G3DSA:2.30.30.1150: ; cd15532: PHD2_CHD_II; cd15543: PHD_RSF1; IPR011011: Zinc finger, FYVE/PHD-type; Coil: ; mobidb-lite: consensus disorder prediction; IPR0197…	NA
SJ19431	chr0,CCTGG,47044848-47044879,Not.included	flankup	NA	CHG	Field	158.016	-4.01001	1.14543	-3.50088	0.00046373	0.0137028	chr0	+	47052695	47053873	mRNA	NA	GO:0004792	mobidb-lite: consensus disorder prediction	NA
SJ19506	chr23,CCAGG,12838541-12838572,Not.included	repeat.genic	TErep17057	CHG	Lab	5.16836	4.36587	1.32419	3.29702	0.000977172	0.0236598	chr23	-	12813344	12842069	mRNA	NA	GO:0005515	SSF82199: ; IPR001214: SET domain; G3DSA:2.170.270.10: ; IPR011990: Tetratricopeptide-like helical domain superfamily; Coil: ; mobidb-lite: consensus disorder prediction; PTHR12197: ; G3DSA:3.30.60.180: ; G3DSA:3.30.70.3410:	NA
SJ19710	chr0,CCTGG,188053673-188053704,Not.included	tss	NA	CHG	Lab	44.3455	5.29497	1.49597	3.53948	0.000400916	0.0130111	chr0	-	188051861	188053409	mRNA	NA	GO:0004402;GO:0005515	IPR036427: Bromodomain-like superfamily; cd04369: Bromodomain; mobidb-lite: consensus disorder prediction; IPR037800: Histone acetyltransferase GCN5; IPR001487: Bromodomain	NA
SJ19719	chr0,CCAGG,19339984-19340015,Not.included	mRNA	NA	CHG	Field	49.7961	-3.18752	1.02881	-3.09825	0.00194666	0.0378227	chr0	+	19326856	19344397	mRNA	NA	GO:0004160;GO:0003824;GO:0009082	SignalP-noTM: ; PTHR21000: ; SIGNAL_PEPTIDE_N_REGION: N-terminal region of a signal peptide.; SIGNAL_PEPTIDE_H_REGION: Hydrophobic region of a signal peptide.; NON_CYTOPLASMIC_DOMAIN: Region of a membrane-bound protein predicted to be outside the membrane, in the extracellular region; IPR042096: Dihydroxy-acid dehydratase, C-terminal; IPR020558: Dihydroxy-acid/6-phosphogluconate dehydratase, cons…	NA
SJ20050	chr9,CCGG,2793445-2793477,RTR.tag	flankup	NA	CG	Field	6.16536	-24.3818	2.92601	-8.33277	7.89703e-17	4.05785e-15	chr9	-	2782963	2785123	mRNA	NA	NA	NA	NA
SJ20264	chr0,CCGG,33069482-33069514,Not.included	mRNA	NA	CG	Field	6.42717	-24.4399	2.92592	-8.3529	6.66047e-17	4.05785e-15	chr0	-	33064819	33070371	mRNA	NA	GO:0016787;GO:0046872;GO:0003993	Coil: ; PTHR37612:SF6: ; mobidb-lite: consensus disorder prediction; PTHR37612:	NA
SJ20590	chr25,CCAGG,3235760-3235791,Not.included	mRNA	NA	CHG	Field	149.614	-4.65544	1.20635	-3.8591	0.000113806	0.00413564	chr25	-	3230425	3238087	mRNA	NA	GO:0004725;GO:0006470	PTHR24269:SF16: ; IPR002889: Carbohydrate-binding WSC; PTHR24269: ; IPR036465: von Willebrand factor A-like domain superfamily; SIGNAL_PEPTIDE_C_REGION: C-terminal region of a signal peptide.; SIGNAL_PEPTIDE_N_REGION: N-terminal region of a signal peptide.; IPR002035: von Willebrand factor, type A; mobidb-lite: consensus disorder prediction; SignalP-noTM: ; NON_CYTOPLASMIC_DOMAIN: Region of a mem…	NA
SJ20716	chr12,CCGG,807831-807863,Not.included	promoter	NA	CG	Field	6.42717	-24.4399	2.92592	-8.3529	6.66047e-17	4.05785e-15	chr12	+	809512	819813	mRNA	NA	GO:0055114;GO:0003824;GO:0010181;GO:0016491	IPR008259: FMN-dependent alpha-hydroxy acid dehydrogenase, active site; IPR013785: Aldolase-type TIM barrel; IPR000262: FMN-dependent dehydrogenase; IPR037396: FMN hydroxy acid dehydrogenase domain; SSF51395: ; PTHR10578: ; IPR012133: Alpha-hydroxy acid dehydrogenase, FMN-dependent	NA
SJ21102	chr11,CCAGG,3975715-3975746,Not.included	mRNA	NA	CHG	Field	93.306	-3.35363	1.04228	-3.21759	0.00129274	0.0296779	chr11	+	3973996	3976449	mRNA	NA	GO:0005634	IPR006671: Cyclin, N-terminal; Coil: ; G3DSA:1.10.472.10: ; IPR013763: Cyclin-like; IPR039361: Cyclin; IPR004367: Cyclin, C-terminal domain; IPR036915: Cyclin-like superfamily	NA
SJ21456	chr0,CCGG,572790-572822,Not.included	mRNA	NA	CG	Field	6.16536	-24.3818	2.92601	-8.33277	7.89703e-17	4.05785e-15	chr0	+	560393	579389	mRNA	NA	GO:0003712;GO:0008134	IPR027417: P-loop containing nucleoside triphosphate hydrolase; IPR036961: Kinesin motor domain superfamily; Coil: ; mobidb-lite: consensus disorder prediction	NA
SJ21499	chr10,CCTGT,4623109-4623140,Not.included	repeat.genic	TErep6900	CHG	Field	64.1465	-2.63475	0.814407	-3.23518	0.00121568	0.0292524	chr10	-	4622441	4624342	mRNA	NA	GO:0031625;GO:0006511	mobidb-lite: consensus disorder prediction	NA
SJ21559	chr21,CCGG,11145812-11145844,Not.included	repeat.genic	TErep12717	CG	Field	6.16536	-24.3818	2.92601	-8.33277	7.89703e-17	4.05785e-15	chr21	-	11140619	11151006	mRNA	NA	GO:0019901;GO:0000079	IPR036915: Cyclin-like superfamily; NON_CYTOPLASMIC_DOMAIN: Region of a membrane-bound protein predicted to be outside the membrane, in the extracellular region; TRANSMEMBRANE: Region of a membrane-bound protein predicted to be embedded in the membrane.; CYTOPLASMIC_DOMAIN: Region of a membrane-bound protein predicted to be outside the membrane, in the cytoplasm.; PTHR15615: ; IPR013922: Cyclin P…	NA
SJ21922	chr0,CCTGT,78785551-78785582,Not.included	mRNA	NA	CHG	Field	6.32245	-24.416	2.92595	-8.34462	7.14446e-17	4.05785e-15	chr0	-	78781365	78817005	mRNA	NA	GO:0005515;GO:0005524;GO:0006468;GO:0004672	SignalP-TM: ; IPR017441: Protein kinase, ATP binding site; SIGNAL_PEPTIDE: Signal peptide region; SIGNAL_PEPTIDE_H_REGION: Hydrophobic region of a signal peptide.; PTHR23257: ; IPR001245: Serine-threonine/tyrosine-protein kinase, catalytic domain; NON_CYTOPLASMIC_DOMAIN: Region of a membrane-bound protein predicted to be outside the membrane, in the extracellular region; IPR036028: SH3-like domai…	NA
SJ22950	chr0,CCTGG,90170179-90170210,RTR.tag	promoter	NA	CHG	Field	93.1644	-5.81796	1.25691	-4.62877	3.67836e-06	0.000159099	chr0	+	90171762	90171834	tRNA	tRNA Ala	NA	NA	NA
SJ22992	chr0,CCGG,114482755-114482787,Not.included	promoter	NA	CG	Field	38.8749	-8.94242	1.78626	-5.00623	5.55071e-07	2.43615e-05	chr0	+	114484025	114484098	tRNA	tRNA Met	NA	NA	NA
SJ22992	chr0,CCGG,114483201-114483233,RTR.tag	promoter	NA	CG	Field	81.5263	-10.0345	1.47273	-6.81353	9.52344e-12	4.35731e-10	chr0	+	114484025	114484098	tRNA	tRNA Met	NA	NA	NA
SJ23074	chr0,CCAGG,155159926-155159957,Not.included	repeat.genic	TErep256025	CHG	Field	152.225	-5.11196	1.01419	-5.04043	4.64484e-07	1.94712e-05	chr0	+	155160035	155160121	tRNA	tRNA Ser	NA	NA	NA
SJ23129	chr0,CCGG,179696895-179696927,RTR.tag	repeat.genic	TErep115057	CG	Field	834.628	-6.79254	0.949464	-7.15407	8.42398e-13	4.25767e-11	chr0	+	179696880	179696953	tRNA	tRNA Asp	NA	NA	NA
SJ23212	chr15,CCGG,10250284-10250316,Not.included	flankup	NA	CG	Lab	15.7542	3.10538	1.04337	2.97628	0.00291764	0.0491547	chr15	-	10248003	10248075	tRNA	tRNA Phe	NA	NA	NA
SJ23281	chr20,CCTGG,1528921-1528952,RTR.tag	flankdown	NA	CHG	Field	6.16536	-24.3818	2.92601	-8.33277	7.89703e-17	4.05785e-15	chr20	-	1530695	1530767	tRNA	tRNA Arg	NA	NA	NA
SJ23458	chr7,CCGG,9636062-9636094,RTR.tag	repeat.genic	TErep12070	CG	Field	26.146	-8.3428	2.28892	-3.64486	0.000267532	0.00844274	chr7	+	9636054	9636138	tRNA	tRNA Ser	NA	NA	NA
SJ24305	chr0,CCAGG,9374069-9374100,RTR.tag	lncRNA	NA	CHG	Field	6.16536	-24.3818	2.92601	-8.33277	7.89703e-17	4.05785e-15	chr0	-	9373310	9374471	lncRNA	LNC_024132;n/a	NA	NA	NA
SJ24760	chr0,CCGG,15281771-15281803,Not.included	flankdown	NA	CG	Field	35.8016	-2.72252	0.857465	-3.17508	0.00149797	0.0325817	chr0	-	15290265	15291479	lncRNA	LNC_019031;n/a	NA	NA	NA
SJ24903	chr0,CCGG,17159319-17159351,RTR.tag	promoter	NA	CG	Field	29.7795	-7.01167	2.03252	-3.44974	0.000561134	0.0154512	chr0	-	17158293	17158811	lncRNA	LNC_005696;n/a	NA	NA	NA
SJ25193	chr0,CCGG,22163688-22163720,Not.included	flankup	NA	CG	Field	13.7228	-7.39804	2.37898	-3.10975	0.00187243	0.0371437	chr0	-	22155669	22156398	lncRNA	LNC_016305;n/a	NA	NA	NA
SJ26232	chr0,CCAGG,36827007-36827038,Not.included	tss	NA	CHG	Field	71.9617	-5.14917	1.69655	-3.03508	0.00240469	0.0447847	chr0	-	36826765	36826993	lncRNA	LNC_010778;n/a	NA	NA	NA
SJ27133	chr0,CCGG,50914626-50914658,Not.included	flankup	NA	CG	Field	28.8741	-3.41348	1.07353	-3.17966	0.00147446	0.0306759	chr0	+	50919071	50919385	lncRNA	LNC_002792;n/a	NA	NA	NA
SJ27373	chr0,CCTGG,54110554-54110585,Not.included	promoter	NA	CHG	Field	6.42717	-24.4399	2.92592	-8.3529	6.66047e-17	4.05785e-15	chr0	+	54111777	54111924	lncRNA	LNC_014484;n/a	NA	NA	NA
SJ27823	chr0,CCTGG,60236223-60236254,RTR.tag	repeat.genic	TErep60856	CHG	Lab	58.2619	2.06372	0.66763	3.09111	0.0019941	0.0378987	chr0	-	60236091	60239196	lncRNA	LNC_008162;n/a	NA	NA	NA
SJ30527	chr0,CCAGG,98179685-98179716,Not.included	flankdown	NA	CHG	Field	17.2412	-4.23964	1.42249	-2.98045	0.0028783	0.0482591	chr0	+	98173104	98174531	lncRNA	LNC_023187;n/a	NA	NA	NA
SJ31804	chr0,CCTGG,118290780-118290811,Not.included	flankup	NA	CHG	Field	6.68898	-24.4945	2.92577	-8.37197	5.6665e-17	4.05785e-15	chr0	+	118297072	118302413	lncRNA	LNC_016328;n/a	NA	NA	NA
SJ33140	chr0,CCTGG,135718514-135718545,Not.included	lncRNA	NA	CHG	Field	30.8512	-3.06744	0.879524	-3.48761	0.000487355	0.014669	chr0	+	135718036	135718572	lncRNA	LNC_009205;n/a	NA	NA	NA
SJ36503	chr0,CCTGG,186775115-186775146,RTR.tag	flankup	NA	CHG	Field	6.17461	-8.78324	2.92601	-3.00178	0.00268404	0.0466036	chr0	-	186765528	186765864	lncRNA	LNC_001953;n/a	NA	NA	NA
SJ38206	chr10,CCGG,3438536-3438568,Not.included	promoter	NA	CG	Field	231.236	-3.94981	0.880019	-4.48832	7.17862e-06	0.000301749	chr10	+	3440092	3440780	lncRNA	LNC_000233;n/a	NA	NA	NA
SJ39986	chr13,CCGG,991460-991492,Not.included	promoter	NA	CG	Field	6.16536	-24.3818	2.92601	-8.33277	7.89703e-17	4.05785e-15	chr13	+	992427	993145	lncRNA	LNC_007366;n/a	NA	NA	NA
SJ40977	chr15,CCTGG,2027638-2027669,Not.included	promoter	NA	CHG	Field	6.16536	-24.3818	2.92601	-8.33277	7.89703e-17	4.05785e-15	chr15	+	2027537	2030910	lncRNA	LNC_003712;n/a	NA	NA	NA
SJ43967	chr2,CCGG,8197798-8197830,Not.included	promoter	NA	CG	Field	6.37481	-24.4262	2.92594	-8.34817	6.93297e-17	4.05785e-15	chr2	-	8197040	8197407	lncRNA	LNC_016502;n/a	NA	NA	NA
SJ45133	chr21,CCTGT,5200963-5200994,Not.included	repeat.genic	TErep19375	CHG	Lab	27.5488	2.25998	0.751448	3.00751	0.00263401	0.0457082	chr21	+	5198960	5201413	lncRNA	LNC_009051;n/a	NA	NA	NA
SJ46813	chr24,CCAGG,5396849-5396880,RTR.tag	flankup	NA	CHG	Field	6.37481	-24.4262	2.92594	-8.34817	6.93297e-17	4.05785e-15	chr24	-	5392883	5393428	lncRNA	LNC_000441;n/a	NA	NA	NA
SJ47685	chr26,CCGG,4947125-4947157,Not.included	lncRNA	NA	CG	Field	6.16536	-24.3818	2.92601	-8.33277	7.89703e-17	4.05785e-15	chr26	-	4944534	4962653	lncRNA	LNC_002882;n/a	NA	NA	NA
SJ48433	chr28,CCGG,8716874-8716906,Not.included	flankup	NA	CG	Field	25.2726	-4.64587	1.53763	-3.02145	0.00251563	0.0457082	chr28	+	8721889	8722411	lncRNA	LNC_017779;n/a	NA	NA	NA
SJ48601	chr29,CCAGG,2592334-2592365,Not.included	promoter	NA	CHG	Field	37.593	-3.7329	1.14231	-3.26787	0.00108362	0.0254524	chr29	+	2593199	2599506	lncRNA	LNC_005027;n/a	NA	NA	NA
SJ49302	chr3,CCGG,7727210-7727242,Not.included	flankup	NA	CG	Field	22.9808	-8.17148	2.12016	-3.85419	0.000116116	0.00417519	chr3	+	7736419	7737778	lncRNA	LNC_014928;n/a	NA	NA	NA
SJ49432	chr3,CCGG,11098817-11098849,Not.included	repeat.genic	TErep14898	CG	Field	6.37481	-24.4262	2.92594	-8.34817	6.93297e-17	4.05785e-15	chr3	-	11096606	11096862	lncRNA	LNC_023569;n/a	NA	NA	NA
SJ52651	chr7,CCAGG,4881062-4881093,RTR.tag	lncRNA	NA	CHG	Field	6.16536	-24.3818	2.92601	-8.33277	7.89703e-17	4.05785e-15	chr7	+	4880842	4882324	lncRNA	LNC_021157;n/a	NA	NA	NA
SJ52811	chr7,CCTGT,7914753-7914784,Not.included	promoter	NA	CHG	Lab	15.5818	3.48159	1.00758	3.45541	0.000549453	0.0152794	chr7	+	7916245	7917183	lncRNA	LNC_014100;n/a	NA	NA	NA
SJ52836	chr7,CCGG,8369920-8369952,Not.included	flankdown	NA	CG	Field	6.16536	-24.3818	2.92601	-8.33277	7.89703e-17	4.05785e-15	chr7	-	8377305	8377916	lncRNA	LNC_001848;n/a	NA	NA	NA
SJ53780	chr9,CCGG,5879998-5880030,RTR.tag	flankup	NA	CG	Field	6.32245	-24.416	2.92595	-8.34462	7.14446e-17	4.05785e-15	chr9	-	5872634	5873113	lncRNA	LNC_021299;n/a	NA	NA	NA
NA	chr0,CCAGG,3698974-3699005,Not.included	repeat.nongenic	TErep234027	CHG	Lab	76.6526	2.61643	0.658101	3.97573	7.0164e-05	0.00261751	NA	NA	NA	NA	NA	NA	NA	NA	NA
NA	chr0,CCAGG,905483-905514,Not.included	intergene	NA	CHG	Lab	4.85476	3.10031	1.03356	2.99964	0.00270296	0.04619	NA	NA	NA	NA	NA	NA	NA	NA	NA
NA	chr0,CCAGG,942788-942819,RTR.tag	intergene	NA	CHG	Lab	5.96066	4.52	1.267	3.56748	0.000360435	0.0114259	NA	NA	NA	NA	NA	NA	NA	NA	NA
NA	chr0,CCAGG,981675-981706,Not.included	intergene	NA	CHG	Lab	18.2307	2.24588	0.694449	3.23405	0.00122048	0.0292524	NA	NA	NA	NA	NA	NA	NA	NA	NA
NA	chr0,CCGG,104249037-104249069,Not.included	repeat.nongenic	TErep348644	CG	Lab	20.6847	3.47612	1.04552	3.32479	0.000884839	0.0236598	NA	NA	NA	NA	NA	NA	NA	NA	NA
NA	chr0,CCGG,107648329-107648361,Not.included	repeat.nongenic	TErep396798	CG	Lab	24.3636	3.04125	0.883838	3.44096	0.000579656	0.0156543	NA	NA	NA	NA	NA	NA	NA	NA	NA
NA	chr0,CCGG,129249449-129249481,Not.included	repeat.nongenic	TErep373960	CG	Lab	8.87829	3.80096	1.1031	3.44572	0.000569541	0.0155305	NA	NA	NA	NA	NA	NA	NA	NA	NA
NA	chr26,CCGG,4172702-4172734,Not.included	repeat.nongenic	TErep1141	CG	Lab	103.243	2.08084	0.705979	2.94745	0.00320405	0.0493967	NA	NA	NA	NA	NA	NA	NA	NA	NA
NA	chr0,CCGG,133475802-133475834,Not.included	repeat.nongenic	TErep178250	CG	Lab	13.1315	2.89593	0.974278	2.97239	0.00295495	0.0486476	NA	NA	NA	NA	NA	NA	NA	NA	NA
NA	chr0,CCGG,151409862-151409894,RTR.tag	repeat.nongenic	TErep197748	CG	Lab	11.7976	2.63405	0.877556	3.00158	0.00268587	0.0466036	NA	NA	NA	NA	NA	NA	NA	NA	NA
NA	chr0,CCGG,160211901-160211933,Not.included	repeat.nongenic	TErep208419	CG	Lab	44.6244	2.68508	0.839733	3.19754	0.00138604	0.0306759	NA	NA	NA	NA	NA	NA	NA	NA	NA
NA	chr30,CCGG,1133565-1133597,Not.included	repeat.nongenic	TErep2471	CG	Lab	8.07315	4.60858	1.26611	3.63994	0.000272703	0.00904297	NA	NA	NA	NA	NA	NA	NA	NA	NA
NA	chr0,CCGG,26598262-26598294,Not.included	repeat.nongenic	TErep69404	CG	Lab	8.03878	4.22667	1.32843	3.18171	0.00146407	0.0306759	NA	NA	NA	NA	NA	NA	NA	NA	NA
NA	chr0,CCGG,6223731-6223763,Not.included	repeat.nongenic	TErep268692	CG	Lab	47.1244	2.48726	0.784166	3.17185	0.0015147	0.0312814	NA	NA	NA	NA	NA	NA	NA	NA	NA
NA	chr0,CCGG,7243390-7243422,Not.included	repeat.nongenic	TErep280029	CG	Lab	10.4455	4.62539	1.54001	3.00348	0.00266914	0.0466036	NA	NA	NA	NA	NA	NA	NA	NA	NA
NA	chr0,CCGG,943892-943924,Not.included	intergene	NA	CG	Lab	9.19107	4.21235	1.30568	3.22618	0.00125455	0.0292524	NA	NA	NA	NA	NA	NA	NA	NA	NA
NA	chr0,CCGG,978984-979016,Not.included	intergene	NA	CG	Lab	13.8236	3.38424	0.902768	3.74874	0.000177726	0.00644639	NA	NA	NA	NA	NA	NA	NA	NA	NA
NA	chr0,CCTGG,121723481-121723512,Not.included	repeat.nongenic	TErep319977	CHG	Field	39.8322	-4.06181	1.01663	-3.99536	6.45948e-05	0.00229651	NA	NA	NA	NA	NA	NA	NA	NA	NA
NA	chr6,CCTGT,8811871-8811902,Not.included	repeat.nongenic	TErep18849	CHG	Lab	3.51417	4.4086	1.45502	3.02992	0.00244618	0.0439185	NA	NA	NA	NA	NA	NA	NA	NA	NA
NA	chr0,CCTGG,993022-993053,Not.included	intergene	NA	CHG	Lab	7.80822	3.90479	1.20855	3.23098	0.00123368	0.0292524	NA	NA	NA	NA	NA	NA	NA	NA	NA
NA	chr0,CCTGT,159700870-159700901,Not.included	repeat.nongenic	TErep77358	CHG	Lab	15.5219	3.30445	1.11053	2.97556	0.00292456	0.04849	NA	NA	NA	NA	NA	NA	NA	NA	NA
NA	chr0,CCTGT,167758663-167758694,Not.included	repeat.nongenic	TErep307487	CHG	Lab	12.4636	3.55258	1.01567	3.49776	0.00046919	0.014373	NA	NA	NA	NA	NA	NA	NA	NA	NA
NA	chr0,CCAGG,109426275-109426306,Not.included	repeat.nongenic	TErep221246	CHG	Field	5.27223	-5.78486	1.70614	-3.39061	0.000697367	0.0200938	NA	NA	NA	NA	NA	NA	NA	NA	NA
NA	chr0,CCTGT,978222-978253,Not.included	intergene	NA	CHG	Lab	8.03792	4.01882	1.30803	3.07242	0.00212328	0.0386098	NA	NA	NA	NA	NA	NA	NA	NA	NA
NA	chr10,CCGG,12760686-12760718,Not.included	repeat.nongenic	TErep15959	CG	Lab	11.7467	3.55543	0.995204	3.57257	0.000353498	0.0107825	NA	NA	NA	NA	NA	NA	NA	NA	NA
NA	chr19,CCTGT,2896595-2896626,Not.included	repeat.nongenic	TErep19023	CHG	Lab	23.2936	2.54112	0.690959	3.67767	0.000235372	0.00824623	NA	NA	NA	NA	NA	NA	NA	NA	NA
NA	chr0,CCAGG,36553228-36553259,Not.included	repeat.nongenic	TErep105856	CHG	Field	8.45874	-6.22312	1.51231	-4.11497	3.87233e-05	0.00142658	NA	NA	NA	NA	NA	NA	NA	NA	NA
NA	chr31,CCGG,2473296-2473328,Not.included	repeat.nongenic	TErep4385	CG	Lab	19.5046	2.66863	0.857925	3.11057	0.00186728	0.0378514	NA	NA	NA	NA	NA	NA	NA	NA	NA
NA	chr13,CCGG,3299245-3299277,Not.included	repeat.nongenic	TErep18615	CG	Lab	15.7701	3.21988	0.967309	3.32869	0.000872539	0.022078	NA	NA	NA	NA	NA	NA	NA	NA	NA
NA	chr13,CCGG,5577970-5578002,Not.included	repeat.nongenic	TErep13945	CG	Lab	69.4884	2.52792	0.814348	3.10423	0.00190777	0.0378987	NA	NA	NA	NA	NA	NA	NA	NA	NA
NA	chr13,CCTGT,4642664-4642695,Not.included	repeat.nongenic	TErep13103	CHG	Lab	33.3939	2.53888	0.763676	3.32455	0.000885613	0.0224307	NA	NA	NA	NA	NA	NA	NA	NA	NA
NA	chr14,CCGG,5220356-5220388,Not.included	repeat.nongenic	TErep20632	CG	Lab	7.26654	4.532	1.41183	3.21001	0.00132729	0.0292524	NA	NA	NA	NA	NA	NA	NA	NA	NA
NA	chr14,CCGG,7299580-7299612,Not.included	repeat.nongenic	TErep4929	CG	Lab	4.14321	4.05131	1.2257	3.3053	0.000948761	0.0233749	NA	NA	NA	NA	NA	NA	NA	NA	NA
NA	chr14,CCGG,4019439-4019471,Not.included	intergene	NA	CG	Field	6.47953	-24.4495	2.92589	-8.35626	6.47375e-17	4.05785e-15	NA	NA	NA	NA	NA	NA	NA	NA	NA
NA	chr15,CCGG,7284538-7284570,Not.included	repeat.nongenic	TErep26226	CG	Lab	10.9502	3.83608	1.23676	3.10172	0.00192397	0.0379676	NA	NA	NA	NA	NA	NA	NA	NA	NA
NA	chr15,CCTGG,1397408-1397439,Not.included	repeat.nongenic	TErep1682	CHG	Lab	24.8106	7.2498	1.72472	4.20347	2.62851e-05	0.00103219	NA	NA	NA	NA	NA	NA	NA	NA	NA
NA	chr16,CCAGG,6276591-6276622,Not.included	repeat.nongenic	TErep21037	CHG	Lab	11.4125	3.57606	1.18819	3.00966	0.00261541	0.0463896	NA	NA	NA	NA	NA	NA	NA	NA	NA
NA	chr16,CCTGG,4478362-4478393,Not.included	repeat.nongenic	TErep12346	CHG	Lab	6.54527	4.1533	1.31698	3.15365	0.00161244	0.0331451	NA	NA	NA	NA	NA	NA	NA	NA	NA
NA	chr17,CCGG,6071547-6071579,RTR.tag	repeat.nongenic	TErep19957	CG	Field	6.16536	-24.3818	2.92601	-8.33277	7.89703e-17	4.05785e-15	NA	NA	NA	NA	NA	NA	NA	NA	NA
NA	chr1,CCGG,197963-197995,Not.included	repeat.nongenic	TErep15715	CG	Lab	9.9446	4.03942	1.30258	3.10109	0.00192811	0.038477	NA	NA	NA	NA	NA	NA	NA	NA	NA
NA	chr0,CCGG,127184760-127184792,Not.included	repeat.nongenic	TErep370909	CG	Field	6.32245	-24.416	2.92595	-8.34462	7.14446e-17	4.05785e-15	NA	NA	NA	NA	NA	NA	NA	NA	NA
NA	chr5,CCGG,13100583-13100615,Not.included	repeat.nongenic	TErep5022	CG	Lab	11.7042	2.66347	0.891072	2.98906	0.00279838	0.0476495	NA	NA	NA	NA	NA	NA	NA	NA	NA
NA	chr13,CCAGG,652079-652110,Not.included	repeat.nongenic	TErep8131	CHG	Field	34.3301	-8.76734	1.97866	-4.43096	9.38155e-06	0.000377775	NA	NA	NA	NA	NA	NA	NA	NA	NA
NA	chr22,CCTGT,9682633-9682664,Not.included	repeat.nongenic	TErep2339	CHG	Lab	10.5483	4.0777	1.27587	3.19601	0.00139344	0.0298753	NA	NA	NA	NA	NA	NA	NA	NA	NA
NA	chr14,CCGG,1845888-1845920,Not.included	repeat.nongenic	TErep4145	CG	Field	6.16536	-24.3818	2.92601	-8.33277	7.89703e-17	4.05785e-15	NA	NA	NA	NA	NA	NA	NA	NA	NA
NA	chr0,CCTGG,130453951-130453982,RTR.tag	repeat.nongenic	TErep9823	CHG	Field	1190.8	-7.41172	1.12552	-6.58515	4.54417e-11	2.14934e-09	NA	NA	NA	NA	NA	NA	NA	NA	NA
NA	chr7,CCGG,11201235-11201267,Not.included	repeat.nongenic	TErep3280	CG	Lab	53.3842	3.10699	0.86618	3.58701	0.000334496	0.0102117	NA	NA	NA	NA	NA	NA	NA	NA	NA
NA	chr0,CCTGG,143868480-143868511,Not.included	repeat.nongenic	TErep178432	CHG	Field	6.16536	-24.3818	2.92601	-8.33277	7.89703e-17	4.05785e-15	NA	NA	NA	NA	NA	NA	NA	NA	NA
NA	chr29,CCAGG,4533260-4533291,Not.included	repeat.nongenic	TErep13570	CHG	Lab	3.65868	4.4365	1.4138	3.138	0.00170105	0.0362621	NA	NA	NA	NA	NA	NA	NA	NA	NA
NA	chr2,CCGG,11472434-11472466,Not.included	repeat.nongenic	TErep32597	CG	Lab	59.0673	2.76892	0.790025	3.50485	0.000456866	0.014373	NA	NA	NA	NA	NA	NA	NA	NA	NA
NA	chr2,CCTGT,14357804-14357835,Not.included	repeat.nongenic	TErep5932	CHG	Lab	12.8194	3.91589	1.18754	3.29749	0.000975521	0.0248451	NA	NA	NA	NA	NA	NA	NA	NA	NA
NA	chr24,CCTGT,2205506-2205537,Not.included	repeat.nongenic	TErep8382	CHG	Field	70.3425	-2.92522	0.799864	-3.65714	0.000255043	0.00824623	NA	NA	NA	NA	NA	NA	NA	NA	NA
NA	chr7,CCGG,2749132-2749164,RTR.tag	repeat.nongenic	TErep13153	CG	Field	6.2257	-24.3924	2.92598	-8.33646	7.65456e-17	4.05785e-15	NA	NA	NA	NA	NA	NA	NA	NA	NA
NA	chr7,CCTGG,8127413-8127444,Not.included	intergene	NA	CHG	Field	229.18	-4.5125	1.01277	-4.45558	8.36671e-06	0.000353359	NA	NA	NA	NA	NA	NA	NA	NA	NA
NA	chr11,CCTGG,2867938-2867969,Not.included	repeat.nongenic	TErep15715	CHG	Field	51.3283	-3.2956	1.10502	-2.9824	0.00285995	0.0482591	NA	NA	NA	NA	NA	NA	NA	NA	NA
NA	chr5,CCTGT,6052986-6053017,Not.included	repeat.nongenic	TErep5718	CHG	Lab	85.8159	2.22851	0.711592	3.13173	0.00173782	0.0365242	NA	NA	NA	NA	NA	NA	NA	NA	NA
NA	chr20,CCGG,26614-26646,Not.included	repeat.nongenic	TErep737	CG	Field	6.42717	-24.4399	2.92592	-8.3529	6.66047e-17	4.05785e-15	NA	NA	NA	NA	NA	NA	NA	NA	NA
NA	chr0,CCAGG,949558-949589,Not.included	intergene	NA	CHG	Field	143.015	-2.94856	0.852484	-3.45879	0.000542617	0.0152794	NA	NA	NA	NA	NA	NA	NA	NA	NA
NA	chr0,CCAGG,88104466-88104497,Not.included	repeat.nongenic	TErep97239	CHG	Field	6.17461	-8.78324	2.92601	-3.00178	0.00268404	0.047558	NA	NA	NA	NA	NA	NA	NA	NA	NA
NA	chr0,CCAGG,91770823-91770854,Not.included	repeat.nongenic	TErep282072	CHG	Field	89.0799	-4.30951	0.986462	-4.36866	1.25014e-05	0.000497462	NA	NA	NA	NA	NA	NA	NA	NA	NA
NA	chr17,CCAGG,9915506-9915537,Not.included	repeat.nongenic	TErep20397	CHG	Field	6.42717	-24.4399	2.92592	-8.3529	6.66047e-17	4.05785e-15	NA	NA	NA	NA	NA	NA	NA	NA	NA
NA	chr11,CCGG,6184029-6184061,Not.included	repeat.nongenic	TErep7051	CG	Field	6.20612	-24.3922	2.92599	-8.33638	7.65996e-17	4.05785e-15	NA	NA	NA	NA	NA	NA	NA	NA	NA
NA	chr10,CCTGT,10971808-10971839,Not.included	repeat.nongenic	TErep29235	CHG	Field	18.1533	-4.72544	1.56844	-3.01283	0.00258826	0.045322	NA	NA	NA	NA	NA	NA	NA	NA	NA
NA	chr0,CCAGG,144247133-144247164,Not.included	repeat.nongenic	TErep333464	CHG	Field	6.16536	-24.3818	2.92601	-8.33277	7.89703e-17	4.05785e-15	NA	NA	NA	NA	NA	NA	NA	NA	NA
NA	chr0,CCTGT,966906-966937,Not.included	intergene	NA	CHG	Field	24.1153	-3.29518	1.10127	-2.99216	0.0027701	0.047558	NA	NA	NA	NA	NA	NA	NA	NA	NA
NA	chr20,CCAGG,2099234-2099265,Not.included	repeat.nongenic	TErep3643	CHG	Field	6.16536	-24.3818	2.92601	-8.33277	7.89703e-17	4.05785e-15	NA	NA	NA	NA	NA	NA	NA	NA	NA
NA	chr4,CCGG,14596173-14596205,Not.included	repeat.nongenic	TErep21404	CG	Field	6.16536	-24.3818	2.92601	-8.33277	7.89703e-17	4.05785e-15	NA	NA	NA	NA	NA	NA	NA	NA	NA
NA	chr4,CCGG,2056215-2056247,Not.included	repeat.nongenic	TErep9560	CG	Field	6.37481	-24.4262	2.92594	-8.34817	6.93297e-17	4.05785e-15	NA	NA	NA	NA	NA	NA	NA	NA	NA
NA	chr0,CCGG,105492565-105492597,Not.included	repeat.nongenic	TErep284225	CG	Field	24.1524	-3.89656	1.30957	-2.97544	0.00292564	0.04849	NA	NA	NA	NA	NA	NA	NA	NA	NA
NA	chr0,CCGG,81617712-81617744,Not.included	repeat.nongenic	TErep74084	CG	Field	17.1796	-7.74859	1.42215	-5.44852	5.07914e-08	2.21663e-06	NA	NA	NA	NA	NA	NA	NA	NA	NA
NA	chr8,CCTGG,1682591-1682622,Not.included	repeat.nongenic	TErep30468	CHG	Field	6.16536	-24.3818	2.92601	-8.33277	7.89703e-17	4.05785e-15	NA	NA	NA	NA	NA	NA	NA	NA	NA
NA	chr5,CCGG,4974676-4974708,RTR.tag	repeat.nongenic	TErep11820	CG	Field	6.16536	-24.3818	2.92601	-8.33277	7.89703e-17	4.05785e-15	NA	NA	NA	NA	NA	NA	NA	NA	NA
NA	chr0,CCGG,33246686-33246718,Not.included	intergene	NA	CG	Field	22.8138	-8.14192	2.44422	-3.33108	0.000865082	0.0228477	NA	NA	NA	NA	NA	NA	NA	NA	NA
NA	chr6,CCTGG,4020854-4020885,Not.included	repeat.nongenic	TErep2281	CHG	Field	6.16536	-24.3818	2.92601	-8.33277	7.89703e-17	4.05785e-15	NA	NA	NA	NA	NA	NA	NA	NA	NA
NA	chr31,CCTGG,1937416-1937447,Not.included	repeat.nongenic	TErep4329	CHG	Field	6.16536	-24.3818	2.92601	-8.33277	7.89703e-17	4.05785e-15	NA	NA	NA	NA	NA	NA	NA	NA	NA
