# Supplementary material for: Differences by origin in methylome suggest eco‐phenotypes in the kelp Saccharina latissima
Source: Evol Appl. 2022 May 11;16(2):262–78. doi: 10.1111/eva.13382 (PMC9923482; doi:10.1111/eva.13382)
Supplement: Supplementary file 1 — Supplementary Material [file EVA-16-262-s001.zip › eva13382-sup-0014-TableS8.xlsx]

## Sheet: DifferentialExpression.Populati
FieldLab	Gene	Fragment	Type	Repeats.id	SequenceContexts	HypermethylatedIn	BaseMean	Log2FoldChange	LfcSE	Stat	Pvalue	Padj	Contig	Strand	Start	End	GeneType	Description	GO.labels	Protein.domains	KOGid
Field	SJ00617	chr20,CCGG,2597215-2597247,Not.included	mRNA	NA	CG	Helgoland	12.7943	-5.98705	1.60509	-3.73005	0.000191443	40	chr20	+	2596455	2607816	mRNA	NA	GO:0045892;GO:0003714	TMhelix: Region of a membrane-bound protein predicted to be embedded in the membrane.; IPR011011: Zinc finger, FYVE/PHD-type; mobidb-lite: consensus disorder prediction; SignalP-TM: ; IPR042163: PHD finger protein 12; IPR001965: Zinc finger, PHD-type	NA
Lab	SJ00689	chr24,CCGG,2276480-2276512,Not.included	mRNA	NA	CG	Spitsbergen	0.616536	25.9928	4.0896	6.35582	2.07315e-10	0.00292918	chr24	-	2271758	2278580	mRNA	NA	NA	mobidb-lite: consensus disorder prediction	NA
Lab	SJ00822	chr8,CCGG,13155108-13155140,Not.included	repeat.genic	TErep15006	CG	Helgoland	90.5174	-2.46923	0.853241	-2.89394	0.00380443	39.8367	chr8	-	13150627	13162435	mRNA	NA	GO:0015031	PTHR12161:SF5: ; mobidb-lite: consensus disorder prediction; IPR005061: Vacuolar protein sorting-associated protein Ist1; IPR042277: Vacuolar protein sorting-associated protein IST1-like	NA
Field	SJ00822	chr8,CCGG,13155108-13155140,Not.included	repeat.genic	TErep15006	CG	Helgoland	90.5174	-3.19038	0.892322	-3.57537	0.000349729	39.3251	chr8	-	13150627	13162435	mRNA	NA	GO:0015031	PTHR12161:SF5: ; mobidb-lite: consensus disorder prediction; IPR005061: Vacuolar protein sorting-associated protein Ist1; IPR042277: Vacuolar protein sorting-associated protein IST1-like	NA
Lab	SJ00896	chr0,CCAGG,192077789-192077820,RTR.tag	mRNA	NA	CHG	Spitsbergen	6.18497	3.78808	1.33311	2.84153	0.00448974	39.3441	chr0	-	192077347	192092989	mRNA	NA	NA	NA	NA
Lab	SJ00916	chr9,CCGG,9091707-9091739,Not.included	mRNA	NA	CG	Spitsbergen	0.616536	25.9928	4.0896	6.35582	2.07315e-10	0.327969	chr9	+	9076405	9104346	mRNA	NA	NA	mobidb-lite: consensus disorder prediction; Coil: ; PTHR34491:	NA
Lab	SJ00955	chr20,CCGG,5088008-5088040,Not.included	mRNA	NA	CG	Spitsbergen	0.616536	25.9928	4.0896	6.35582	2.07315e-10	0.00292918	chr20	+	5070115	5095973	mRNA	NA	GO:0005634;GO:0006334	IPR037231: NAP-like superfamily; PTHR11875:SF7: ; mobidb-lite: consensus disorder prediction; Coil: ; G3DSA:3.30.1120.90: ; IPR002164: Nucleosome assembly protein (NAP)	NA
Lab	SJ01025	chr22,CCAGG,975124-975155,Not.included	mRNA	NA	CHG	Spitsbergen	35.4661	3.29675	0.993702	3.31765	0.000907784	38.2845	chr22	+	937225	978563	mRNA	NA	GO:0005515;GO:0060271	mobidb-lite: consensus disorder prediction; IPR001680: WD40 repeat; TRANSMEMBRANE: Region of a membrane-bound protein predicted to be embedded in the membrane.; NON_CYTOPLASMIC_DOMAIN: Region of a membrane-bound protein predicted to be outside the membrane, in the extracellular region; IPR015943: WD40/YVTN repeat-like-containing domain superfamily; IPR039857: Intraflagellar transport protein 122 …	NA
Lab	SJ01085	chr0,CCAGG,184768375-184768406,RTR.tag	mRNA	NA	CHG	Spitsbergen	0.616536	25.9928	4.0896	6.35582	2.07315e-10	0.272377	chr0	-	184757751	184775665	mRNA	NA	GO:0003824;GO:0008484	PTHR10342:SF244: ; IPR017850: Alkaline-phosphatase-like, core domain superfamily; IPR000917: Sulfatase, N-terminal; PTHR10342:	NA
Lab	SJ01127	chr4,CCGG,14884603-14884635,Not.included	mRNA	NA	CG	Spitsbergen	0.616536	25.9928	4.0896	6.35582	2.07315e-10	0.272377	chr4	+	14862227	14885027	mRNA	NA	NA	mobidb-lite: consensus disorder prediction	NA
Lab	SJ01336	chr2,CCGG,11775236-11775268,RTR.tag	promoter	NA	CG	Spitsbergen	0.621725	25.8437	4.08958	6.31939	2.62599e-10	0.00292918	chr2	+	11775893	11776672	mRNA	NA	NA	Coil: ; mobidb-lite: consensus disorder prediction	NA
Lab	SJ01457	chr27,CCGG,9027315-9027347,Not.included	mRNA	NA	CG	Spitsbergen	0.616536	25.9928	4.0896	6.35582	2.07315e-10	0.00297479	chr27	+	9019279	9038146	mRNA	NA	GO:0006233;GO:0004798;GO:0005524	SIGNAL_PEPTIDE_C_REGION: C-terminal region of a signal peptide.; SIGNAL_PEPTIDE: Signal peptide region; G3DSA:3.10.450.50: ; SignalP-noTM: ; mobidb-lite: consensus disorder prediction; SIGNAL_PEPTIDE_N_REGION: N-terminal region of a signal peptide.; SIGNAL_PEPTIDE_H_REGION: Hydrophobic region of a signal peptide.; NON_CYTOPLASMIC_DOMAIN: Region of a membrane-bound protein predicted to be outside …	NA
Lab	SJ01846	chr0,CCGG,111555460-111555492,Not.included	mRNA	NA	CG	Spitsbergen	0.616536	25.9928	4.0896	6.35582	2.07315e-10	0.00292918	chr0	-	111552250	111568231	mRNA	NA	GO:0005524;GO:0004672;GO:0006468	Coil: ; mobidb-lite: consensus disorder prediction	NA
Lab	SJ01871	chr28,CCGG,3403201-3403233,Not.included	flankup	NA	CG	Spitsbergen	0.616536	25.9928	4.0896	6.35582	2.07315e-10	0.00292918	chr28	-	3394171	3397442	mRNA	NA	NA	TMhelix: Region of a membrane-bound protein predicted to be embedded in the membrane.; mobidb-lite: consensus disorder prediction; NON_CYTOPLASMIC_DOMAIN: Region of a membrane-bound protein predicted to be outside the membrane, in the extracellular region; TRANSMEMBRANE: Region of a membrane-bound protein predicted to be embedded in the membrane.; CYTOPLASMIC_DOMAIN: Region of a membrane-bound pr…	NA
Lab	SJ02013	chr4,CCAGG,4795494-4795525,Not.included	mRNA	NA	CHG	Helgoland	23.2852	-3.64695	0.97761	-3.73048	0.000191118	39.5776	chr4	-	4793038	4800694	mRNA	NA	NA	mobidb-lite: consensus disorder prediction	NA
Lab	SJ02117	chr0,CCTGG,193359700-193359731,Not.included	mRNA	NA	CHG	Spitsbergen	9.19998	4.17659	1.23411	3.38428	0.000713647	39.5776	chr0	-	193357470	193376360	mRNA	NA	NA	IPR000089: Biotin/lipoyl attachment; IPR003016: 2-oxo acid dehydrogenase, lipoyl-binding site; G3DSA:2.40.50.100: ; PTHR43178: ; IPR011053: Single hybrid motif; mobidb-lite: consensus disorder prediction; cd06849: lipoyl_domain	NA
Lab	SJ02276	chr17,CCGG,1331139-1331171,Not.included	promoter	NA	CG	Spitsbergen	0.616536	25.9928	4.0896	6.35582	2.07315e-10	0.00301648	chr17	-	1323160	1331239	mRNA	NA	GO:0006468;GO:0004672;GO:0005524	IPR036514: SGNH hydrolase superfamily; SignalP-noTM: ; PTHR45642: ; SIGNAL_PEPTIDE_N_REGION: N-terminal region of a signal peptide.; SIGNAL_PEPTIDE_H_REGION: Hydrophobic region of a signal peptide.; NON_CYTOPLASMIC_DOMAIN: Region of a membrane-bound protein predicted to be outside the membrane, in the extracellular region; SIGNAL_PEPTIDE_C_REGION: C-terminal region of a signal peptide.; SIGNAL_PE…	NA
Lab	SJ02412	chr9,CCTGG,478617-478648,Not.included	mRNA	NA	CHG	Spitsbergen	0.616536	25.9928	4.0896	6.35582	2.07315e-10	0.327969	chr9	+	458668	491690	mRNA	NA	GO:0008289	SSF49562: ; TMhelix: Region of a membrane-bound protein predicted to be embedded in the membrane.; IPR039010: Synaptotagmin, SMP domain; IPR035892: C2 domain superfamily; IPR007632: Anoctamin; mobidb-lite: consensus disorder prediction; IPR031468: Synaptotagmin-like mitochondrial-lipid-binding domain; cd00030: C2; NON_CYTOPLASMIC_DOMAIN: Region of a membrane-bound protein predicted to be outside …	NA
Lab	SJ02427	chr9,CCTGG,957726-957757,Not.included	promoter	NA	CHG	Spitsbergen	10.1769	3.65012	1.19366	3.05791	0.00222884	39.3441	chr9	-	944002	956259	mRNA	NA	NA	IPR039889: Coiled-coil domain-containing protein 33; Coil: ; mobidb-lite: consensus disorder prediction; IPR035892: C2 domain superfamily	NA
Lab	SJ02459	chr5,CCGG,5285238-5285270,Not.included	repeat.genic	TErep12884	CG	Spitsbergen	0.616536	25.9928	4.0896	6.35582	2.07315e-10	0.00301648	chr5	-	5179788	5295368	mRNA	NA	NA	mobidb-lite: consensus disorder prediction	NA
Lab	SJ02553	chr24,CCGG,3066891-3066923,Not.included	repeat.genic	TErep11930	CG	Spitsbergen	0.616536	25.9928	4.0896	6.35582	2.07315e-10	0.00297479	chr24	+	3050034	3067793	mRNA	NA	GO:0046982;GO:0006352;GO:0000124;GO:0005669;GO:0046695	TMhelix: Region of a membrane-bound protein predicted to be embedded in the membrane.; IPR013057: Amino acid transporter, transmembrane domain; mobidb-lite: consensus disorder prediction; PTHR22950:SF529: ; PTHR22950: ; TRANSMEMBRANE: Region of a membrane-bound protein predicted to be embedded in the membrane.; CYTOPLASMIC_DOMAIN: Region of a membrane-bound protein predicted to be outside the mem…	NA
Lab	SJ02645	chr20,CCTGG,9484912-9484943,RTR.tag	promoter	NA	CHG	Spitsbergen	0.616536	25.9928	4.0896	6.35582	2.07315e-10	0.272377	chr20	+	9485955	9489586	mRNA	NA	GO:0003676;GO:0005524	PTHR46126: ; cd03359: LbH_Dynactin_5; G3DSA:2.160.10.10: ; PTHR46126:SF1: ; IPR001451: Hexapeptide repeat; IPR011004: Trimeric LpxA-like superfamily	NA
Lab	SJ02724	chr11,CCTGG,6805801-6805832,Not.included	flankup	NA	CHG	Spitsbergen	0.616536	25.9928	4.0896	6.35582	2.07315e-10	0.272377	chr11	+	6810514	6823385	mRNA	NA	GO:0005515	SIGNAL_PEPTIDE_C_REGION: C-terminal region of a signal peptide.; SIGNAL_PEPTIDE: Signal peptide region; TMhelix: Region of a membrane-bound protein predicted to be embedded in the membrane.; NON_CYTOPLASMIC_DOMAIN: Region of a membrane-bound protein predicted to be outside the membrane, in the extracellular region; SIGNAL_PEPTIDE_H_REGION: Hydrophobic region of a signal peptide.; SIGNAL_PEPTIDE_N…	NA
Lab	SJ02783	chr12,CCGG,10619231-10619263,Not.included	mRNA	NA	CG	Spitsbergen	0.616536	25.9928	4.0896	6.35582	2.07315e-10	0.327969	chr12	+	10588950	10628723	mRNA	NA	GO:0005524;GO:0016887	IPR017871: ABC transporter, conserved site; SIGNAL_PEPTIDE_C_REGION: C-terminal region of a signal peptide.; PTHR19211: ; IPR032781: ABC-transporter extension domain; SignalP-TM: ; IPR003593: AAA+ ATPase domain; SIGNAL_PEPTIDE: Signal peptide region; IPR027417: P-loop containing nucleoside triphosphate hydrolase; SIGNAL_PEPTIDE_H_REGION: Hydrophobic region of a signal peptide.; IPR003439: ABC tra…	NA
Lab	SJ02894	chr0,CCAGG,51746561-51746592,Not.included	mRNA	NA	CHG	Spitsbergen	0.616536	25.9928	4.0896	6.35582	2.07315e-10	0.00292918	chr0	-	51745853	51755269	mRNA	NA	GO:0005515	PTHR19856: ; IPR017986: WD40-repeat-containing domain; IPR015943: WD40/YVTN repeat-like-containing domain superfamily; IPR036322: WD40-repeat-containing domain superfamily; IPR011047: Quinoprotein alcohol dehydrogenase-like superfamily; cd00200: WD40; IPR001680: WD40 repeat; IPR019775: WD40 repeat, conserved site	NA
Lab	SJ02943	chr3,CCGG,9034262-9034294,Not.included	flankdown	NA	CG	Spitsbergen	0.616536	25.9928	4.0896	6.35582	2.07315e-10	0.00292918	chr3	+	9032123	9033551	mRNA	NA	NA	IPR012334: Pectin lyase fold; IPR011050: Pectin lyase fold/virulence factor	NA
Lab	SJ03034	chr2,CCGG,12670697-12670729,Not.included	repeat.genic	TErep553	CG	Spitsbergen	0.616536	25.9928	4.0896	6.35582	2.07315e-10	0.00297479	chr2	-	12663042	12678810	mRNA	NA	GO:0005887;GO:0016021;GO:0022857;GO:0055085	PTHR23504: ; CYTOPLASMIC_DOMAIN: Region of a membrane-bound protein predicted to be outside the membrane, in the cytoplasm.; TRANSMEMBRANE: Region of a membrane-bound protein predicted to be embedded in the membrane.; IPR011701: Major facilitator superfamily; IPR036259: MFS transporter superfamily; IPR005829: Sugar transporter, conserved site; mobidb-lite: consensus disorder prediction; cd17330: …	NA
Lab	SJ03179	chr0,CCGG,68674213-68674245,Not.included	mRNA	NA	CG	Spitsbergen	0.616536	25.9928	4.0896	6.35582	2.07315e-10	0.327969	chr0	-	68671208	68678476	mRNA	NA	GO:0005515	SSF55961: ; PTHR34060: ; IPR005031: Coenzyme Q-binding protein COQ10, START domain; mobidb-lite: consensus disorder prediction; IPR023393: START-like domain superfamily; NON_CYTOPLASMIC_DOMAIN: Region of a membrane-bound protein predicted to be outside the membrane, in the extracellular region; TRANSMEMBRANE: Region of a membrane-bound protein predicted to be embedded in the membrane.; CYTOPLASMI…	NA
Lab	SJ03208	chr5,CCGG,3362272-3362304,Not.included	mRNA	NA	CG	Spitsbergen	0.616536	25.9928	4.0896	6.35582	2.07315e-10	0.00297479	chr5	-	3360314	3367289	mRNA	NA	GO:0008080	PTHR43617: ; mobidb-lite: consensus disorder prediction; PTHR43617:SF9: ; IPR000182: GNAT domain; G3DSA:3.40.630.30: ; cd04301: NAT_SF; IPR016181: Acyl-CoA N-acyltransferase	NA
Lab	SJ03432	chr15,CCAGG,12273679-12273710,RTR.tag	mRNA	NA	CHG	Spitsbergen	5.90731	4.16318	1.40778	2.95726	0.00310388	39.8367	chr15	-	12270701	12281257	mRNA	NA	NA	NON_CYTOPLASMIC_DOMAIN: Region of a membrane-bound protein predicted to be outside the membrane, in the extracellular region; TRANSMEMBRANE: Region of a membrane-bound protein predicted to be embedded in the membrane.; CYTOPLASMIC_DOMAIN: Region of a membrane-bound protein predicted to be outside the membrane, in the cytoplasm.; TMhelix: Region of a membrane-bound protein predicted to be embedded…	NA
Lab	SJ03764	chr2,CCGG,13926582-13926614,Not.included	mRNA	NA	CG	Spitsbergen	0.616536	25.9928	4.0896	6.35582	2.07315e-10	0.00292918	chr2	-	13915385	13933131	mRNA	NA	GO:0009507;GO:0046422;GO:0055114	SIGNAL_PEPTIDE_C_REGION: C-terminal region of a signal peptide.; IPR012674: Calycin; Coil: ; SignalP-noTM: ; mobidb-lite: consensus disorder prediction; PTHR33970: ; SIGNAL_PEPTIDE_H_REGION: Hydrophobic region of a signal peptide.; NON_CYTOPLASMIC_DOMAIN: Region of a membrane-bound protein predicted to be outside the membrane, in the extracellular region; SIGNAL_PEPTIDE: Signal peptide region; Si…	NA
Lab	SJ03780	chr16,CCGG,3621633-3621665,Not.included	repeat.genic	TErep11772	CG	Spitsbergen	0.616536	25.9928	4.0896	6.35582	2.07315e-10	0.00297479	chr16	+	3569938	3633259	mRNA	NA	GO:0005515	mobidb-lite: consensus disorder prediction	NA
Lab	SJ04227	chr0,CCTGG,168022192-168022223,Not.included	mRNA	NA	CHG	Spitsbergen	0.616536	25.9928	4.0896	6.35582	2.07315e-10	0.00292918	chr0	+	168021556	168022779	mRNA	NA	NA	mobidb-lite: consensus disorder prediction	NA
Lab	SJ04326	chr5,CCGG,12681827-12681859,Not.included	mRNA	NA	CG	Spitsbergen	0.616536	25.9928	4.0896	6.35582	2.07315e-10	0.00301648	chr5	-	12678080	12693495	mRNA	NA	GO:0004181;GO:0006508;GO:0008270	mobidb-lite: consensus disorder prediction; G3DSA:2.60.40.3120: ; cd06236: M14_AGBL5_like; IPR040626: Cytosolic carboxypeptidase, N-terminal; SSF53187: ; G3DSA:3.40.630.10: ; IPR000834: Peptidase M14, carboxypeptidase A; PTHR12756:SF12: ; PTHR12756:	NA
Lab	SJ04365	chr6,CCGG,2238150-2238182,Not.included	mRNA	NA	CG	Spitsbergen	0.616536	25.9928	4.0896	6.35582	2.07315e-10	0.327969	chr6	-	2225360	2246000	mRNA	NA	NA	Coil: ; mobidb-lite: consensus disorder prediction; IPR007607: Bactofilin A/B; PTHR31780:	NA
Lab	SJ04392	chr0,CCGG,84678290-84678322,Not.included	flankup	NA	CG	Spitsbergen	0.616536	25.9928	4.0896	6.35582	2.07315e-10	0.00297479	chr0	+	84687865	84689459	mRNA	NA	GO:0016887;GO:0035494;GO:0005524	Coil: ; mobidb-lite: consensus disorder prediction	NA
Lab	SJ04462	chr0,CCAGG,189681043-189681074,Not.included	repeat.genic	TErep11879	CHG	Helgoland	11.9322	-3.78918	1.21416	-3.12083	0.00180345	39.3441	chr0	-	189653798	189741042	mRNA	NA	NA	mobidb-lite: consensus disorder prediction; Coil:	NA
Lab	SJ04581	chr0,CCAGG,98836598-98836629,Not.included	mRNA	NA	CHG	Spitsbergen	0.616536	25.9928	4.0896	6.35582	2.07315e-10	0.272377	chr0	-	98834417	98844239	mRNA	NA	GO:0010024;GO:0055114;GO:0016636;GO:0050897	NON_CYTOPLASMIC_DOMAIN: Region of a membrane-bound protein predicted to be outside the membrane, in the extracellular region; SIGNAL_PEPTIDE_H_REGION: Hydrophobic region of a signal peptide.; G3DSA:3.40.1500.20: ; SIGNAL_PEPTIDE_N_REGION: N-terminal region of a signal peptide.; PTHR34557:SF2: ; SignalP-TM: ; TMhelix: Region of a membrane-bound protein predicted to be embedded in the membrane.; SI…	NA
Lab	SJ04688	chr13,CCTGG,8374103-8374134,RTR.tag	mRNA	NA	CHG	Spitsbergen	57.5448	4.3148	1.01567	4.24824	2.15459e-05	39.8367	chr13	+	8369566	8392648	mRNA	NA	GO:0005524;GO:0005737;GO:0004813;GO:0004812;GO:0000166;GO:0043039;GO:0006419;GO:0003676	IPR009000: Translation protein, beta-barrel domain superfamily; IPR012947: Threonyl/alanyl tRNA synthetase, SAD; PTHR11777:SF9: ; G3DSA:3.30.980.10: ; IPR018163: Threonyl/alanyl tRNA synthetase, class II-like, putative editing domain superfamily; G3DSA:3.10.310.40: ; IPR018165: Alanyl-tRNA synthetase, class IIc, core domain; IPR018162: Alanine-tRNA ligase, class IIc, anti-codon-binding domain sup…	NA
Lab	SJ04706	chr0,CCGG,107423635-107423667,Not.included	mRNA	NA	CG	Spitsbergen	0.616536	25.9928	4.0896	6.35582	2.07315e-10	0.00292918	chr0	+	107422295	107424783	mRNA	NA	GO:0005515	mobidb-lite: consensus disorder prediction; Coil: ; IPR000048: IQ motif, EF-hand binding site	NA
Lab	SJ04899	chr21,CCGG,1720052-1720084,Not.included	mRNA	NA	CG	Spitsbergen	0.616536	25.9928	4.0896	6.35582	2.07315e-10	0.00297479	chr21	+	1718294	1732802	mRNA	NA	GO:0005856;GO:0005515;GO:0003774;GO:0005524;GO:0016459	mobidb-lite: consensus disorder prediction	NA
Field	SJ04926	chr15,CCGG,5790247-5790279,Not.included	repeat.genic	TErep2962	CG	Helgoland	33.353	-6.61354	1.69686	-3.89752	9.71811e-05	38.4463	chr15	-	5781970	5791206	mRNA	NA	GO:0003676;GO:0000398	mobidb-lite: consensus disorder prediction; IPR000504: RNA recognition motif domain; IPR034393: TatSF1-like; IPR035979: RNA-binding domain superfamily; IPR034392: TatSF1-like, RNA recognition motif 1; IPR012677: Nucleotide-binding alpha-beta plait domain superfamily	NA
Lab	SJ05019	chr24,CCGG,1147072-1147104,Not.included	mRNA	NA	CG	Spitsbergen	0.616536	25.9928	4.0896	6.35582	2.07315e-10	0.327969	chr24	+	1144361	1154737	mRNA	NA	GO:0005515	PTHR44858: ; IPR013026: Tetratricopeptide repeat-containing domain; mobidb-lite: consensus disorder prediction; IPR011990: Tetratricopeptide-like helical domain superfamily; PTHR44858:SF1: ; IPR019734: Tetratricopeptide repeat	NA
Lab	SJ05088	chr0,CCGG,121634646-121634678,Not.included	repeat.genic	TErep126006	CG	Spitsbergen	0.616536	25.9928	4.0896	6.35582	2.07315e-10	0.272377	chr0	+	121625629	121637050	mRNA	NA	GO:0032040	IPR006984: rRNA-processing protein Fcf1/Utp23; IPR029060: PIN-like domain superfamily; G3DSA:3.40.50.1010: ; IPR002716: PIN domain; PTHR12416: ; cd09864: PIN_Fcf1-like; PTHR12416:SF2:	NA
Lab	SJ05122	chr28,CCGG,5151096-5151128,Not.included	mRNA	NA	CG	Spitsbergen	0.616536	25.9928	4.0896	6.35582	2.07315e-10	0.00297479	chr28	-	5146317	5158134	mRNA	NA	GO:0016021	PF13641: Glycosyltransferase like family 2; TRANSMEMBRANE: Region of a membrane-bound protein predicted to be embedded in the membrane.; CYTOPLASMIC_DOMAIN: Region of a membrane-bound protein predicted to be outside the membrane, in the cytoplasm.; PTHR43867: ; SIGNAL_PEPTIDE_C_REGION: C-terminal region of a signal peptide.; SIGNAL_PEPTIDE_N_REGION: N-terminal region of a signal peptide.; IPR0290…	NA
Lab	SJ05458	chr0,CCGG,1431171-1431203,Not.included	repeat.genic	TErep379216	CG	Helgoland	7.70975	-6.85722	2.10755	-3.25365	0.00113933	39.3441	chr0	+	1421212	1455827	mRNA	NA	GO:0004109;GO:0051536;GO:0005737;GO:0055114;GO:0006779;GO:0003824	CYTOPLASMIC_DOMAIN: Region of a membrane-bound protein predicted to be outside the membrane, in the cytoplasm.; TRANSMEMBRANE: Region of a membrane-bound protein predicted to be embedded in the membrane.; NON_CYTOPLASMIC_DOMAIN: Region of a membrane-bound protein predicted to be outside the membrane, in the extracellular region; SIGNAL_PEPTIDE_H_REGION: Hydrophobic region of a signal peptide.; IP…	NA
Lab	SJ05574	chr21,CCGG,5693736-5693768,Not.included	mRNA	NA	CG	Spitsbergen	0.616536	25.9928	4.0896	6.35582	2.07315e-10	0.272377	chr21	+	5692698	5700486	mRNA	NA	GO:0008146	mobidb-lite: consensus disorder prediction	NA
Lab	SJ05651	chr16,CCTGT,1945569-1945600,Not.included	flankdown	NA	CHG	Spitsbergen	0.626914	25.7621	4.08957	6.29946	2.98681e-10	0.00292918	chr16	-	1948950	1950973	mRNA	NA	GO:0016747	mobidb-lite: consensus disorder prediction	NA
Lab	SJ06005	chr13,CCGG,1078557-1078589,Not.included	flankup	NA	CG	Spitsbergen	0.616536	25.9928	4.0896	6.35582	2.07315e-10	0.00301648	chr13	-	1033841	1075321	mRNA	NA	GO:0006629;GO:0016627	TMhelix: Region of a membrane-bound protein predicted to be embedded in the membrane.; G3DSA:1.20.120.1630: ; IPR010721: Protein of unknown function DUF1295; mobidb-lite: consensus disorder prediction; IPR001104: 3-oxo-5-alpha-steroid 4-dehydrogenase, C-terminal; NON_CYTOPLASMIC_DOMAIN: Region of a membrane-bound protein predicted to be outside the membrane, in the extracellular region; TRANSMEMB…	NA
Lab	SJ06020	chr0,CCTGG,191349862-191349893,Not.included	repeat.genic	TErep245349	CHG	Spitsbergen	6.31518	3.89273	1.40126	2.77803	0.00546898	39.8367	chr0	-	191348551	191349909	mRNA	NA	GO:0003676;GO:0008270	IPR036875: Zinc finger, CCHC-type superfamily; Coil: ; mobidb-lite: consensus disorder prediction; PF14223: gag-polypeptide of LTR copia-type; IPR001878: Zinc finger, CCHC-type; G3DSA:4.10.60.10:	NA
Lab	SJ06135	chr0,CCTGG,188292245-188292276,Not.included	mRNA	NA	CHG	Spitsbergen	0.616536	25.9928	4.0896	6.35582	2.07315e-10	0.327969	chr0	+	188291438	188292895	mRNA	NA	NA	NON_CYTOPLASMIC_DOMAIN: Region of a membrane-bound protein predicted to be outside the membrane, in the extracellular region; CYTOPLASMIC_DOMAIN: Region of a membrane-bound protein predicted to be outside the membrane, in the cytoplasm.; TRANSMEMBRANE: Region of a membrane-bound protein predicted to be embedded in the membrane.; SIGNAL_PEPTIDE_H_REGION: Hydrophobic region of a signal peptide.; IP…	NA
Lab	SJ06579	chr0,CCGG,85976518-85976550,Not.included	repeat.genic	TErep398703	CG	Helgoland	9.54815	-3.79439	1.32668	-2.86006	0.00423559	39.4552	chr0	-	85976502	85977838	mRNA	NA	GO:0003677;GO:0015074;GO:0006310	IPR016197: Chromo-like domain superfamily; mobidb-lite: consensus disorder prediction	NA
Field	SJ06842	chr27,CCTGG,8234572-8234603,Not.included	flankdown	NA	CHG	Helgoland	104.417	-4.95714	0.94186	-5.26314	1.41617e-07	38.4463	chr27	-	8243001	8247537	mRNA	NA	GO:0008270	SignalP-TM: ; SIGNAL_PEPTIDE: Signal peptide region; SIGNAL_PEPTIDE_C_REGION: C-terminal region of a signal peptide.; SIGNAL_PEPTIDE_H_REGION: Hydrophobic region of a signal peptide.; NON_CYTOPLASMIC_DOMAIN: Region of a membrane-bound protein predicted to be outside the membrane, in the extracellular region; SignalP-noTM: ; SIGNAL_PEPTIDE_N_REGION: N-terminal region of a signal peptide.	NA
Lab	SJ06916	chr16,CCGG,9326251-9326283,Not.included	flankup	NA	CG	Spitsbergen	0.616536	25.9928	4.0896	6.35582	2.07315e-10	0.00301648	chr16	-	9321828	9323087	mRNA	NA	GO:0005506;GO:0004497;GO:0016705;GO:0055114;GO:0020037	Coil: ; mobidb-lite: consensus disorder prediction; PTHR14445:SF41: ; PTHR14445:	NA
Lab	SJ07030	chr0,CCGG,137883295-137883327,Not.included	mRNA	NA	CG	Spitsbergen	11.3875	4.82664	1.47309	3.27653	0.00105091	39.5776	chr0	-	137840951	137889887	mRNA	NA	GO:0006260;GO:0000808;GO:0005634	IPR020796: Origin recognition complex, subunit 5; G3DSA:3.40.50.300: ; IPR027417: P-loop containing nucleoside triphosphate hydrolase; cd00009: AAA; IPR041664: Orc1-like, AAA ATPase domain; Coil: ; mobidb-lite: consensus disorder prediction	NA
Lab	SJ07103	chr10,CCAGG,1454542-1454573,Not.included	mRNA	NA	CHG	Spitsbergen	0.616536	25.9928	4.0896	6.35582	2.07315e-10	0.272377	chr10	-	1452081	1474004	mRNA	NA	GO:0016491	CYTOPLASMIC_DOMAIN: Region of a membrane-bound protein predicted to be outside the membrane, in the cytoplasm.; TRANSMEMBRANE: Region of a membrane-bound protein predicted to be embedded in the membrane.; IPR036291: NAD(P)-binding domain superfamily; G3DSA:3.40.50.720: ; cd05327: retinol-DH_like_SDR_c_like; NON_CYTOPLASMIC_DOMAIN: Region of a membrane-bound protein predicted to be outside the mem…	NA
Lab	SJ07157	chr0,CCTGG,24663103-24663134,Not.included	flankdown	NA	CHG	Spitsbergen	0.616536	25.9928	4.0896	6.35582	2.07315e-10	0.00292918	chr0	+	24646976	24661376	mRNA	NA	GO:0019773;GO:0004298;GO:0051603;GO:0005839	PTHR24269: ; IPR002889: Carbohydrate-binding WSC; mobidb-lite: consensus disorder prediction; PR01217: Proline rich extensin signature	NA
Lab	SJ07158	chr5,CCAGG,17952163-17952194,Not.included	repeat.genic	TErep35763	CHG	Spitsbergen	16.6522	3.31147	1.07038	3.09373	0.00197658	39.4552	chr5	-	17925058	17976450	mRNA	NA	GO:0016614;GO:0050660;GO:0055114	SSF54373: ; IPR036188: FAD/NAD(P)-binding domain superfamily; IPR007867: Glucose-methanol-choline oxidoreductase, C-terminal; mobidb-lite: consensus disorder prediction; PTHR11552: ; IPR012132: Glucose-methanol-choline oxidoreductase; G3DSA:3.30.560.10: ; IPR000172: Glucose-methanol-choline oxidoreductase, N-terminal	NA
Lab	SJ07344	chr24,CCAGG,8888720-8888751,RTR.tag	mRNA	NA	CHG	Spitsbergen	6.50926	4.41313	1.54306	2.85998	0.00423664	39.3441	chr24	-	8856616	8892054	mRNA	NA	GO:0000166;GO:0016021	mobidb-lite: consensus disorder prediction	NA
Lab	SJ07367	chr25,CCGG,5904825-5904857,Not.included	mRNA	NA	CG	Spitsbergen	0.616536	25.9928	4.0896	6.35582	2.07315e-10	0.00292918	chr25	-	5903884	5912094	mRNA	NA	GO:0016301;GO:0016773	IPR002173: Carbohydrate/puine kinase, PfkB, conserved site; SIGNAL_PEPTIDE_C_REGION: C-terminal region of a signal peptide.; IPR002139: Ribokinase/fructokinase; IPR011611: Carbohydrate kinase PfkB; PTHR42774:SF1: ; SIGNAL_PEPTIDE: Signal peptide region; PTHR42774: ; NON_CYTOPLASMIC_DOMAIN: Region of a membrane-bound protein predicted to be outside the membrane, in the extracellular region; SIGNAL…	NA
Lab	SJ07484	chr0,CCTGG,107001637-107001668,Not.included	repeat.genic	TErep210625	CHG	Helgoland	21.5432	-3.07704	1.09687	-2.80529	0.00502718	38.2845	chr0	+	106998464	107004767	mRNA	NA	NA	NA	NA
Lab	SJ07524	chr0,CCGG,16787085-16787117,Not.included	mRNA	NA	CG	Spitsbergen	0.616536	25.9928	4.0896	6.35582	2.07315e-10	0.327969	chr0	-	16780220	16789807	mRNA	NA	GO:0005524;GO:0004329	mobidb-lite: consensus disorder prediction	NA
Lab	SJ07540	chr23,CCAGG,8418606-8418637,Not.included	repeat.genic	TErep12850	CHG	Spitsbergen	0.616536	25.9928	4.0896	6.35582	2.07315e-10	0.272377	chr23	-	8400713	8430582	mRNA	NA	GO:0046872	mobidb-lite: consensus disorder prediction; IPR007461: Ysc84 actin-binding domain; PTHR15629:SF2: ; IPR013083: Zinc finger, RING/FYVE/PHD-type; IPR011011: Zinc finger, FYVE/PHD-type; IPR017455: Zinc finger, FYVE-related; IPR000306: FYVE zinc finger; PTHR15629: ; cd11526: SYLF_FYVE	NA
Lab	SJ07578	chr1,CCGG,11999475-11999507,Not.included	flankup	NA	CG	Spitsbergen	0.616536	25.9928	4.0896	6.35582	2.07315e-10	0.327969	chr1	-	11983609	11994516	mRNA	NA	NA	NA	NA
Lab	SJ07704	chr0,CCGG,57176786-57176818,Not.included	flankup	NA	CG	Spitsbergen	0.661013	31.9126	4.0896	7.80336	6.02825e-15	0.00297479	chr0	-	57165120	57172541	mRNA	NA	GO:0046417;GO:0004106;GO:0009073	mobidb-lite: consensus disorder prediction	NA
Lab	SJ07746	chr15,CCGG,11102575-11102607,Not.included	mRNA	NA	CG	Spitsbergen	0.616536	25.9928	4.0896	6.35582	2.07315e-10	0.327969	chr15	-	11091221	11150804	mRNA	NA	GO:0003676;GO:0005524	IPR035892: C2 domain superfamily; cd18022: DEXHc_ASCC3_2; PIRSF039073: ; IPR014756: Immunoglobulin E-set; PTHR24075: ; IPR036390: Winged helix DNA-binding domain superfamily; IPR001650: Helicase, C-terminal; cd18795: SF2_C_Ski2; G3DSA:1.10.150.20: ; IPR003593: AAA+ ATPase domain; IPR004179: Sec63 domain; IPR027417: P-loop containing nucleoside triphosphate hydrolase; G3DSA:1.10.10.2530: ; SSF1587…	NA
Lab	SJ07821	chr15,CCTGG,6294457-6294488,Not.included	mRNA	NA	CHG	Spitsbergen	0.616536	25.9928	4.0896	6.35582	2.07315e-10	0.00297479	chr15	+	6286902	6316073	mRNA	NA	GO:0016791	PTHR23202: ; Coil: ; mobidb-lite: consensus disorder prediction	NA
Lab	SJ07865	chr1,CCGG,3887580-3887612,Not.included	repeat.genic	TErep16644	CG	Helgoland	53.8805	-2.579	0.755666	-3.41289	0.000642788	39.3441	chr1	-	3875468	3896458	mRNA	NA	NA	PTHR46586:SF3: ; SSF140860: ; IPR036770: Ankyrin repeat-containing domain superfamily; PTHR46586:	NA
Lab	SJ07869	chr1,CCGG,4122334-4122366,Not.included	mRNA	NA	CG	Spitsbergen	0.616536	25.9928	4.0896	6.35582	2.07315e-10	0.327969	chr1	+	4120989	4125546	mRNA	NA	GO:0005515	IPR036047: F-box-like domain superfamily; mobidb-lite: consensus disorder prediction; G3DSA:1.20.1280.50: ; IPR001810: F-box domain	NA
Lab	SJ07965	chr0,CCGG,38004671-38004703,Not.included	mRNA	NA	CG	Spitsbergen	0.616536	25.9928	4.0896	6.35582	2.07315e-10	0.00301648	chr0	-	38001090	38009043	mRNA	NA	GO:0003676;GO:0015074	G3DSA:1.20.1250.20: ; mobidb-lite: consensus disorder prediction; IPR024989: Major facilitator superfamily associated domain; NON_CYTOPLASMIC_DOMAIN: Region of a membrane-bound protein predicted to be outside the membrane, in the extracellular region; TRANSMEMBRANE: Region of a membrane-bound protein predicted to be embedded in the membrane.; CYTOPLASMIC_DOMAIN: Region of a membrane-bound protein…	NA
Lab	SJ08094	chr0,CCGG,109624384-109624416,Not.included	repeat.genic	TErep316151	CG	Spitsbergen	0.616536	25.9928	4.0896	6.35582	2.07315e-10	0.00297479	chr0	+	109588238	109626033	mRNA	NA	GO:0004842;GO:0016567	mobidb-lite: consensus disorder prediction	NA
Lab	SJ08188	chr0,CCGG,3373072-3373104,Not.included	repeat.genic	TErep377877	CG	Spitsbergen	0.616536	25.9928	4.0896	6.35582	2.07315e-10	0.327969	chr0	+	3373020	3375011	mRNA	NA	GO:0016788;GO:0036297;GO:0004518	mobidb-lite: consensus disorder prediction	NA
Lab	SJ08215	chr30,CCGG,336982-337014,Not.included	flankdown	NA	CG	Spitsbergen	17.3911	5.46065	1.33642	4.08604	4.38791e-05	39.4552	chr30	+	321149	331071	mRNA	NA	GO:0050825	IPR002889: Carbohydrate-binding WSC; PTHR24269: ; IPR001283: Cysteine-rich secretory protein-related; SIGNAL_PEPTIDE_C_REGION: C-terminal region of a signal peptide.; IPR034120: Pry1-like, SCP domain; IPR035940: CAP superfamily; SIGNAL_PEPTIDE_N_REGION: N-terminal region of a signal peptide.; SignalP-noTM: ; IPR006970: PT repeat; mobidb-lite: consensus disorder prediction; NON_CYTOPLASMIC_DOMAIN:…	NA
Lab	SJ08353	chr13,CCGG,7051226-7051258,Not.included	mRNA	NA	CG	Spitsbergen	11.2906	3.79854	1.31431	2.89013	0.00385081	39.8367	chr13	+	7050807	7051676	mRNA	NA	GO:0005515	mobidb-lite: consensus disorder prediction	NA
Lab	SJ08446	chr0,CCTGG,182929662-182929693,RTR.tag	mRNA	NA	CHG	Spitsbergen	4.69857	4.31184	1.43666	3.0013	0.0026883	39.5776	chr0	-	182924683	182934715	mRNA	NA	NA	NA	NA
Lab	SJ08490	chr0,CCTGG,53991178-53991209,Not.included	repeat.genic	TErep213416	CHG	Spitsbergen	34.9325	4.54722	1.44821	3.13989	0.00169011	39.8367	chr0	+	53967991	53991348	mRNA	NA	GO:0005887;GO:0055085	TRANSMEMBRANE: Region of a membrane-bound protein predicted to be embedded in the membrane.; CYTOPLASMIC_DOMAIN: Region of a membrane-bound protein predicted to be outside the membrane, in the cytoplasm.; NON_CYTOPLASMIC_DOMAIN: Region of a membrane-bound protein predicted to be outside the membrane, in the extracellular region; cd17330: MFS_SLC46_TetA_like; IPR020846: Major facilitator superfami…	NA
Lab	SJ08685	chr0,CCAGG,55236558-55236589,Not.included	mRNA	NA	CHG	Spitsbergen	0.616536	25.9928	4.0896	6.35582	2.07315e-10	0.00292918	chr0	-	55221897	55246571	mRNA	NA	GO:0005525;GO:0003924	IPR005225: Small GTP-binding protein domain; G3DSA:3.40.50.300: ; IPR006297: Elongation factor 4; mobidb-lite: consensus disorder prediction; PTHR43512: ; IPR035647: EF-G domain III/V-like; G3DSA:3.30.70.3380: ; cd16260: EF4_III; cd01890: LepA; IPR027417: P-loop containing nucleoside triphosphate hydrolase; cd03699: EF4_II; PTHR43512:SF5: ; IPR000795: Transcription factor, GTP-binding domain; IPR…	NA
Lab	SJ08761	chr16,CCGG,4974041-4974073,Not.included	repeat.genic	TErep3600	CG	Spitsbergen	0.616536	25.9928	4.0896	6.35582	2.07315e-10	0.00301648	chr16	+	4948454	5049943	mRNA	NA	GO:0005515	IPR027705: Flotillin family; cd03399: SPFH_flotillin; G3DSA:3.30.479.30: ; Coil: ; IPR001107: Band 7 domain; IPR036013: Band 7/SPFH domain superfamily	NA
Lab	SJ08858	chr8,CCGG,2748386-2748418,Not.included	mRNA	NA	CG	Spitsbergen	0.616536	25.9928	4.0896	6.35582	2.07315e-10	0.327969	chr8	+	2745919	2750277	mRNA	NA	NA	PTHR24020: ; mobidb-lite: consensus disorder prediction; IPR002035: von Willebrand factor, type A; IPR036465: von Willebrand factor A-like domain superfamily; cd01450: vWFA_subfamily_ECM; IPR002889: Carbohydrate-binding WSC	NA
Lab	SJ09082	chr27,CCAGG,7389139-7389170,RTR.tag	promoter	NA	CHG	Spitsbergen	4.8537	4.85852	1.62805	2.98425	0.00284273	39.8367	chr27	-	7388687	7389286	mRNA	NA	GO:0005515	IPR011990: Tetratricopeptide-like helical domain superfamily; IPR013026: Tetratricopeptide repeat-containing domain; IPR019734: Tetratricopeptide repeat; mobidb-lite: consensus disorder prediction	NA
Lab	SJ09086	chr27,CCAGG,7461299-7461330,RTR.tag	mRNA	NA	CHG	Spitsbergen	6.30771	5.20009	1.38016	3.76774	0.00016473	39.8367	chr27	-	7448693	7475335	mRNA	NA	GO:0016192;GO:0006886	PTHR23323: ; mobidb-lite: consensus disorder prediction; SSF69322: ; IPR000547: Clathrin, heavy chain/VPS, 7-fold repeat; IPR016528: Vacuolar protein sorting-associated protein 11	NA
Lab	SJ09465	chr1,CCTGT,4594586-4594617,Not.included	repeat.genic	TErep19084	CHG	Spitsbergen	0.616536	25.9928	4.0896	6.35582	2.07315e-10	0.272377	chr1	+	4519604	4603691	mRNA	NA	GO:0003774;GO:0005515;GO:0005524;GO:0016459	IPR004009: Myosin, N-terminal, SH3-like; G3DSA:1.20.120.720: ; IPR001609: Myosin head, motor domain; PTHR13140: ; IPR020683: Ankyrin repeat-containing domain; IPR036770: Ankyrin repeat-containing domain superfamily; PTHR13140:SF706: ; IPR027417: P-loop containing nucleoside triphosphate hydrolase; G3DSA:1.10.10.820: ; G3DSA:1.20.58.530: ; mobidb-lite: consensus disorder prediction; IPR002110: Ank…	NA
Lab	SJ09531	chr22,CCTGT,7551504-7551535,Not.included	repeat.genic	TErep21362	CHG	Helgoland	10.3537	-5.07672	1.81808	-2.79235	0.00523262	38.2845	chr22	+	7547834	7560676	mRNA	NA	GO:0022857;GO:0016020;GO:0055085	PTHR43291:SF5: ; IPR018212: Sodium/solute symporter, conserved site; PTHR43291: ; TMhelix: Region of a membrane-bound protein predicted to be embedded in the membrane.; IPR038377: Sodium/glucose symporter superfamily; TRANSMEMBRANE: Region of a membrane-bound protein predicted to be embedded in the membrane.; CYTOPLASMIC_DOMAIN: Region of a membrane-bound protein predicted to be outside the membr…	NA
Lab	SJ09592	chr18,CCTGG,4150076-4150107,RTR.tag	mRNA	NA	CHG	Spitsbergen	28.1883	4.8344	1.1025	4.38494	1.16016e-05	39.4552	chr18	+	4145224	4170781	mRNA	NA	GO:0004489;GO:0055114;GO:0006555	SIGNAL_PEPTIDE: Signal peptide region; TMhelix: Region of a membrane-bound protein predicted to be embedded in the membrane.; G3DSA:3.30.420.40: ; mobidb-lite: consensus disorder prediction; PTHR45639: ; SIGNAL_PEPTIDE_H_REGION: Hydrophobic region of a signal peptide.; NON_CYTOPLASMIC_DOMAIN: Region of a membrane-bound protein predicted to be outside the membrane, in the extracellular region; SIG…	NA
Lab	SJ09649	chr24,CCGG,5916460-5916492,Not.included	repeat.genic	TErep15347	CG	Helgoland	24.5014	-3.62193	1.0581	-3.42306	0.000619204	39.4552	chr24	+	5898953	5922268	mRNA	NA	GO:0000439;GO:0006289;GO:0006355	SIGNAL_PEPTIDE_C_REGION: C-terminal region of a signal peptide.; SIGNAL_PEPTIDE: Signal peptide region; IPR011993: PH-like domain superfamily; PTHR12296: ; IPR001849: Pleckstrin homology domain; SignalP-TM: ; mobidb-lite: consensus disorder prediction; SignalP-noTM: ; IPR001194: cDENN domain; G3DSA:3.40.50.11500: ; SIGNAL_PEPTIDE_H_REGION: Hydrophobic region of a signal peptide.; NON_CYTOPLASMIC_…	NA
Lab	SJ09782	chr14,CCGG,5034768-5034800,Not.included	mRNA	NA	CG	Spitsbergen	0.616536	25.9928	4.0896	6.35582	2.07315e-10	0.327969	chr14	-	5025442	5055026	mRNA	NA	GO:0034244;GO:0032021	NON_CYTOPLASMIC_DOMAIN: Region of a membrane-bound protein predicted to be outside the membrane, in the extracellular region; TRANSMEMBRANE: Region of a membrane-bound protein predicted to be embedded in the membrane.; CYTOPLASMIC_DOMAIN: Region of a membrane-bound protein predicted to be outside the membrane, in the cytoplasm.; TMhelix: Region of a membrane-bound protein predicted to be embedded…	NA
Field	SJ09805	chr0,CCGG,115079582-115079614,Not.included	flankup	NA	CG	Helgoland	12.2126	-6.69151	1.83397	-3.64865	0.000263619	38.4463	chr0	+	115083872	115085430	mRNA	NA	GO:0008270;GO:0003676	mobidb-lite: consensus disorder prediction; IPR036875: Zinc finger, CCHC-type superfamily; G3DSA:4.10.60.10: ; IPR001878: Zinc finger, CCHC-type	NA
Lab	SJ09893	chr3,CCGG,11273751-11273783,Not.included	mRNA	NA	CG	Spitsbergen	0.755219	19.9301	4.0896	4.87336	1.09714e-06	0.272377	chr3	-	11268485	11286124	mRNA	NA	GO:0003774;GO:0005524;GO:0016459	IPR027417: P-loop containing nucleoside triphosphate hydrolase; G3DSA:1.20.120.720: ; PTHR13140:SF756: ; G3DSA:1.10.10.820: ; G3DSA:1.20.58.530: ; IPR001609: Myosin head, motor domain; PTHR13140: ; IPR036961: Kinesin motor domain superfamily; cd00124: MYSc	NA
Lab	SJ10092	chr0,CCAGG,87714931-87714962,RTR.tag	mRNA	NA	CHG	Spitsbergen	9.08111	4.2618	1.35253	3.15099	0.00162717	39.8367	chr0	+	87714494	87725999	mRNA	NA	GO:0005515	SIGNAL_PEPTIDE_H_REGION: Hydrophobic region of a signal peptide.; NON_CYTOPLASMIC_DOMAIN: Region of a membrane-bound protein predicted to be outside the membrane, in the extracellular region; TRANSMEMBRANE: Region of a membrane-bound protein predicted to be embedded in the membrane.; SignalP-noTM: ; SIGNAL_PEPTIDE_N_REGION: N-terminal region of a signal peptide.; SignalP-TM: ; TMhelix: Region of …	NA
Lab	SJ10118	chr5,CCGG,968211-968243,Not.included	flankdown	NA	CG	Spitsbergen	0.616536	25.9928	4.0896	6.35582	2.07315e-10	0.00292918	chr5	+	948049	966205	mRNA	NA	NA	NON_CYTOPLASMIC_DOMAIN: Region of a membrane-bound protein predicted to be outside the membrane, in the extracellular region; SIGNAL_PEPTIDE_H_REGION: Hydrophobic region of a signal peptide.; PF14741: N-terminal glycosyl-hydrolase-114-associated domain; SignalP-noTM: ; mobidb-lite: consensus disorder prediction; SIGNAL_PEPTIDE: Signal peptide region; SIGNAL_PEPTIDE_C_REGION: C-terminal region of …	NA
Lab	SJ10144	chr9,CCGG,12928823-12928855,Not.included	mRNA	NA	CG	Spitsbergen	0.616536	25.9928	4.0896	6.35582	2.07315e-10	0.272377	chr9	-	12924616	12950364	mRNA	NA	GO:0003677;GO:0003697;GO:0008094;GO:0005524;GO:0006259;GO:0006281	SignalP-TM: ; IPR003593: AAA+ ATPase domain; IPR027417: P-loop containing nucleoside triphosphate hydrolase; PTHR45900: ; G3DSA:3.40.50.300: ; IPR020588: DNA recombination and repair protein RecA-like, ATP-binding domain; mobidb-lite: consensus disorder prediction; IPR020587: DNA recombination and repair protein RecA, monomer-monomer interface; IPR020584: DNA recombination/repair protein RecA, co…	NA
Lab	SJ10321	chr30,CCGG,3849807-3849839,Not.included	mRNA	NA	CG	Spitsbergen	0.616536	25.9928	4.0896	6.35582	2.07315e-10	0.00297479	chr30	-	3820357	3857638	mRNA	NA	GO:0005515	mobidb-lite: consensus disorder prediction; IPR002110: Ankyrin repeat; IPR020683: Ankyrin repeat-containing domain; Coil: ; IPR036770: Ankyrin repeat-containing domain superfamily; IPR021832: Ankyrin repeat domain-containing protein 13	NA
Lab	SJ10368	chr10,CCTGG,14626300-14626331,Not.included	flankdown	NA	CHG	Helgoland	32.9576	-2.66679	0.737548	-3.61574	0.000299486	39.5776	chr10	-	14634823	14635362	mRNA	NA	GO:0003676;GO:0015074	IPR001584: Integrase, catalytic core; IPR012337: Ribonuclease H-like superfamily; PTHR24559:SF275: ; PTHR24559: ; IPR036397: Ribonuclease H superfamily	NA
Lab	SJ10682	chr9,CCAGG,1457176-1457207,Not.included	flankdown	NA	CHG	Spitsbergen	0.616536	25.9928	4.0896	6.35582	2.07315e-10	0.327969	chr9	-	1460643	1509785	mRNA	NA	GO:0005524;GO:0006139;GO:0019205	IPR033690: Adenylate kinase, conserved site; G3DSA:3.40.50.300: ; PF00406: Adenylate kinase; IPR027417: P-loop containing nucleoside triphosphate hydrolase; IPR029069: HotDog domain superfamily; PTHR23359:SF78: ; G3DSA:3.10.129.10: ; IPR000850: Adenylate kinase/UMP-CMP kinase	NA
Lab	SJ10752	chr0,CCGG,84081508-84081540,RTR.tag	mRNA	NA	CG	Spitsbergen	0.616536	25.9928	4.0896	6.35582	2.07315e-10	0.00301648	chr0	-	84078524	84083775	mRNA	NA	GO:0004672;GO:0006468;GO:0005524	mobidb-lite: consensus disorder prediction	NA
Lab	SJ10859	chr0,CCGG,142639777-142639809,Not.included	promoter	NA	CG	Spitsbergen	6.73884	4.60966	1.42601	3.23255	0.0012269	39.3441	chr0	+	142640374	142654160	mRNA	NA	NA	NA	NA
Lab	SJ11111	chr0,CCTGG,181976572-181976603,Not.included	mRNA	NA	CHG	Spitsbergen	7.81605	4.94925	1.3894	3.56216	0.000367817	38.2845	chr0	+	181976312	181980553	mRNA	NA	GO:0043531	G3DSA:1.10.8.430: ; G3DSA:3.40.50.300: ; mobidb-lite: consensus disorder prediction; IPR002182: NB-ARC; PR00364: Disease resistance protein signature; IPR036388: Winged helix-like DNA-binding domain superfamily; PTHR22845:SF6: ; PTHR22845: ; IPR027417: P-loop containing nucleoside triphosphate hydrolase	NA
Lab	SJ11167	chr0,CCGG,100329488-100329520,Not.included	flankup	NA	CG	Spitsbergen	0.616536	25.9928	4.0896	6.35582	2.07315e-10	0.272377	chr0	-	100321350	100324583	mRNA	NA	GO:0003824	PTHR23202:SF27: ; G3DSA:1.20.120.20: ; Coil: ; PTHR23202: ; mobidb-lite: consensus disorder prediction	NA
Lab	SJ11234	chr0,CCGG,182277573-182277605,Not.included	mRNA	NA	CG	Helgoland	4.19035	-8.09864	2.90927	-2.78374	0.0053736	39.4552	chr0	+	182270042	182317980	mRNA	NA	GO:0003676;GO:0003723	IPR036612: K Homology domain, type 1 superfamily; IPR004088: K Homology domain, type 1; PTHR10288: ; cd00105: KH-I; Coil: ; PTHR10288:SF145: ; mobidb-lite: consensus disorder prediction; PS50084: Type-1 KH domain profile.; IPR004087: K Homology domain	NA
Lab	SJ11258	chr15,CCAGG,4416881-4416912,Not.included	repeat.genic	TErep17103	CHG	Helgoland	22.5752	-6.31884	1.69674	-3.7241	0.000196017	38.2845	chr15	-	4404211	4419408	mRNA	NA	GO:0008441;GO:0000287;GO:0006790;GO:0046854	G3DSA:3.40.190.80: ; G3DSA:3.30.540.10: ; cd01638: CysQ; IPR006240: 3'(2'),5'-bisphosphate nucleotidase CysQ; SSF56655: ; PTHR43028:SF5: ; IPR000760: Inositol monophosphatase-like; IPR020583: Inositol monophosphatase, metal-binding site; IPR020550: Inositol monophosphatase, conserved site; PTHR43028:	NA
Lab	SJ11288	chr12,CCGG,3486497-3486529,Not.included	mRNA	NA	CG	Spitsbergen	0.616536	25.9928	4.0896	6.35582	2.07315e-10	0.00292918	chr12	-	3464665	3502527	mRNA	NA	GO:0003676	IPR035979: RNA-binding domain superfamily; IPR012677: Nucleotide-binding alpha-beta plait domain superfamily; PTHR24012: ; mobidb-lite: consensus disorder prediction; PTHR24012:SF721: ; IPR000504: RNA recognition motif domain; cd12361: RRM1_2_CELF1-6_like	NA
Lab	SJ11647	chr10,CCTGG,11912047-11912078,Not.included	promoter	NA	CHG	Spitsbergen	0.616536	25.9928	4.0896	6.35582	2.07315e-10	0.272377	chr10	+	11913461	11923962	mRNA	NA	GO:0006418;GO:0005737;GO:0005524;GO:0004812;GO:0006420;GO:0004814;GO:0000166	mobidb-lite: consensus disorder prediction; PTHR11956:SF5: ; IPR001412: Aminoacyl-tRNA synthetase, class I, conserved site; SSF52374: ; IPR001278: Arginine-tRNA ligase; G3DSA:1.10.730.10: ; IPR009068: S15/NS1, RNA-binding; IPR036282: Glutathione S-transferase, C-terminal domain superfamily; cd00299: GST_C_family; G3DSA:1.20.1050.10: ; IPR036695: Arginyl tRNA synthetase N-terminal domain superfami…	NA
Lab	SJ11767	chr23,CCGG,5728538-5728570,Not.included	mRNA	NA	CG	Spitsbergen	0.616536	25.9928	4.0896	6.35582	2.07315e-10	0.272377	chr23	-	5725578	5765061	mRNA	NA	GO:0005515	IPR001487: Bromodomain; PTHR45915: ; IPR001965: Zinc finger, PHD-type; IPR019786: Zinc finger, PHD-type, conserved site; mobidb-lite: consensus disorder prediction; Coil: ; IPR011011: Zinc finger, FYVE/PHD-type; cd04369: Bromodomain; IPR036427: Bromodomain-like superfamily	NA
Lab	SJ11886	chr9,CCAGG,7839793-7839824,Not.included	mRNA	NA	CHG	Spitsbergen	39.8167	3.11289	1.08399	2.8717	0.00408268	38.2845	chr9	-	7834416	7849614	mRNA	NA	GO:0016020	IPR007052: CS domain; PTHR22932:SF1: ; IPR008978: HSP20-like chaperone; PTHR22932: ; mobidb-lite: consensus disorder prediction	NA
Lab	SJ11978	chr5,CCGG,4808350-4808382,Not.included	repeat.genic	TErep33248	CG	Spitsbergen	0.616536	25.9928	4.0896	6.35582	2.07315e-10	0.327969	chr5	+	4806661	4812511	mRNA	NA	GO:0008942;GO:0016491;GO:0051537;GO:0055114	SignalP-TM: ; PTHR21496:SF22: ; IPR017941: Rieske [2Fe-2S] iron-sulphur domain; PTHR21496: ; SIGNAL_PEPTIDE: Signal peptide region; TMhelix: Region of a membrane-bound protein predicted to be embedded in the membrane.; NON_CYTOPLASMIC_DOMAIN: Region of a membrane-bound protein predicted to be outside the membrane, in the extracellular region; SIGNAL_PEPTIDE_H_REGION: Hydrophobic region of a signa…	NA
Lab	SJ12066	chr11,CCAGG,1003838-1003869,RTR.tag	mRNA	NA	CHG	Spitsbergen	44.8791	3.63583	1.09088	3.33293	0.000859363	39.3441	chr11	-	979507	1007817	mRNA	NA	GO:0004842;GO:0010390	IPR013956: E3 ubiquitin ligase Bre1; PF13920: Zinc finger, C3HC4 type (RING finger); mobidb-lite: consensus disorder prediction; Coil: ; IPR013083: Zinc finger, RING/FYVE/PHD-type; cd16499: RING-HC_BRE1_like; SSF57850: ; IPR017907: Zinc finger, RING-type, conserved site; IPR001841: Zinc finger, RING-type	NA
Lab	SJ12132	chr5,CCTGG,15661573-15661604,RTR.tag	mRNA	NA	CHG	Spitsbergen	4.99236	4.96015	1.35645	3.65672	0.00025546	39.8367	chr5	-	15643392	15682344	mRNA	NA	NA	mobidb-lite: consensus disorder prediction	NA
Lab	SJ12536	chr0,CCTGG,140237072-140237103,Not.included	flankup	NA	CHG	Spitsbergen	0.616536	25.9928	4.0896	6.35582	2.07315e-10	0.00292918	chr0	-	140231042	140234254	mRNA	NA	GO:0005515	NON_CYTOPLASMIC_DOMAIN: Region of a membrane-bound protein predicted to be outside the membrane, in the extracellular region; CYTOPLASMIC_DOMAIN: Region of a membrane-bound protein predicted to be outside the membrane, in the cytoplasm.; TRANSMEMBRANE: Region of a membrane-bound protein predicted to be embedded in the membrane.; PTHR22930:SF116: ; mobidb-lite: consensus disorder prediction; TMhel…	NA
Lab	SJ12648	chr12,CCGG,6805562-6805594,RTR.tag	mRNA	NA	CG	Spitsbergen	10.5514	4.84289	1.37073	3.53307	0.000410757	39.5776	chr12	-	6777182	6810450	mRNA	NA	GO:0045735;GO:0030145	IPR001929: Germin; NON_CYTOPLASMIC_DOMAIN: Region of a membrane-bound protein predicted to be outside the membrane, in the extracellular region; SIGNAL_PEPTIDE_H_REGION: Hydrophobic region of a signal peptide.; SIGNAL_PEPTIDE_N_REGION: N-terminal region of a signal peptide.; SignalP-noTM: ; IPR006045: Cupin 1; SignalP-TM: ; IPR011051: RmlC-like cupin domain superfamily; PTHR31238: ; IPR014710: Rm…	NA
Lab	SJ12908	chr0,CCGG,162095542-162095574,Not.included	repeat.genic	TErep302432	CG	Spitsbergen	0.616536	25.9928	4.0896	6.35582	2.07315e-10	0.272377	chr0	+	162097251	162106933	mRNA	NA	GO:0003824;GO:0006003;GO:0006000;GO:0005524;GO:0003873	PIRSF000709: ; IPR027417: P-loop containing nucleoside triphosphate hydrolase; IPR003094: Fructose-2,6-bisphosphatase; Coil: ; IPR013078: Histidine phosphatase superfamily, clade-1; IPR029033: Histidine phosphatase superfamily; IPR013079: 6-phosphofructo-2-kinase; G3DSA:3.40.50.300:	NA
Field	SJ13167	chr0,CCGG,60073396-60073428,Not.included	repeat.genic	TErep163326	CG	Helgoland	2.29043	-20.0741	4.19256	-4.78803	1.68423e-06	0.302976	chr0	+	60015060	60092231	mRNA	NA	GO:0006310;GO:0015074;GO:0003677	mobidb-lite: consensus disorder prediction	NA
Lab	SJ13315	chr23,CCAGG,3198254-3198285,RTR.tag	mRNA	NA	CHG	Spitsbergen	46.2903	3.5219	1.21232	2.90509	0.00367143	38.2845	chr23	-	3198002	3198787	mRNA	NA	NA	NA	NA
Lab	SJ13437	chr0,CCTGG,135286335-135286366,Not.included	mRNA	NA	CHG	Spitsbergen	4.42094	4.28783	1.51877	2.82323	0.00475426	38.2845	chr0	+	135285547	135288810	mRNA	NA	GO:0005515;GO:0043531	PTHR45783:SF3: ; PF13424: Tetratricopeptide repeat; PTHR45783: ; SIGNAL_PEPTIDE: Signal peptide region; IPR027417: P-loop containing nucleoside triphosphate hydrolase; SIGNAL_PEPTIDE_H_REGION: Hydrophobic region of a signal peptide.; G3DSA:3.40.50.300: ; NON_CYTOPLASMIC_DOMAIN: Region of a membrane-bound protein predicted to be outside the membrane, in the extracellular region; SIGNAL_PEPTIDE_N_R…	NA
Lab	SJ13508	chr0,CCGG,52793569-52793601,RTR.tag	repeat.genic	TErep119632	CG	Spitsbergen	0.616536	25.9928	4.0896	6.35582	2.07315e-10	0.00301648	chr0	-	52767952	52797870	mRNA	NA	GO:0003676;GO:0005524	cd00268: DEADc; IPR027417: P-loop containing nucleoside triphosphate hydrolase; PTHR14445: ; G3DSA:3.40.50.300: ; IPR011545: DEAD/DEAH box helicase domain; mobidb-lite: consensus disorder prediction; cd17943: DEADc_DDX20; Coil: ; PTHR14445:SF41:	NA
Lab	SJ13515	chr0,CCGG,52590168-52590200,Not.included	repeat.genic	TErep315015	CG	Spitsbergen	0.616536	25.9928	4.0896	6.35582	2.07315e-10	0.00297479	chr0	+	52574771	52611571	mRNA	NA	GO:0005515	mobidb-lite: consensus disorder prediction; cd17039: Ubl_ubiquitin_like; IPR029071: Ubiquitin-like domain superfamily; PTHR31802: ; G3DSA:3.10.20.90: ; PTHR31802:SF3: ; IPR000626: Ubiquitin domain	NA
Lab	SJ13605	chr3,CCGG,5590591-5590623,Not.included	mRNA	NA	CG	Spitsbergen	0.616536	25.9928	4.0896	6.35582	2.07315e-10	0.327969	chr3	+	5569776	5593021	mRNA	NA	GO:0003677;GO:0003700;GO:0006355	IPR036955: AP2/ERF domain superfamily; IPR016177: DNA-binding domain superfamily; mobidb-lite: consensus disorder prediction; IPR001471: AP2/ERF domain	NA
Lab	SJ13623	chr26,CCGG,365017-365049,RTR.tag	mRNA	NA	CG	Spitsbergen	0.616536	25.9928	4.0896	6.35582	2.07315e-10	0.327969	chr26	-	346763	367184	mRNA	NA	GO:0030246	SIGNAL_PEPTIDE: Signal peptide region; TMhelix: Region of a membrane-bound protein predicted to be embedded in the membrane.; SIGNAL_PEPTIDE_C_REGION: C-terminal region of a signal peptide.; SignalP-TM: ; SignalP-noTM: ; mobidb-lite: consensus disorder prediction; SIGNAL_PEPTIDE_N_REGION: N-terminal region of a signal peptide.; SIGNAL_PEPTIDE_H_REGION: Hydrophobic region of a signal peptide.; NON…	NA
Lab	SJ13683	chr11,CCTGG,13154639-13154670,RTR.tag	mRNA	NA	CHG	Spitsbergen	5.97286	4.56006	1.52433	2.99151	0.00277601	38.2845	chr11	+	13151516	13164016	mRNA	NA	GO:0035267;GO:0097255;GO:0003678;GO:0043139;GO:0005524;GO:0031011	Coil: ; mobidb-lite: consensus disorder prediction; IPR027238: RuvB-like; G3DSA:3.40.50.300: ; IPR010339: TIP49, P-loop domain; IPR027417: P-loop containing nucleoside triphosphate hydrolase; IPR041048: RuvB-like, AAA-lid domain; G3DSA:1.10.8.60: ; IPR037942: RuvB-like helicase 2; IPR042487: RuvB-like helicase 2, domain II; IPR003593: AAA+ ATPase domain	NA
Lab	SJ13695	chr11,CCAGG,12921880-12921911,Not.included	mRNA	NA	CHG	Spitsbergen	0.616536	25.9928	4.0896	6.35582	2.07315e-10	0.00301648	chr11	+	12906856	12925796	mRNA	NA	GO:0005515	SIGNAL_PEPTIDE_C_REGION: C-terminal region of a signal peptide.; SIGNAL_PEPTIDE: Signal peptide region; Coil: ; SignalP-noTM: ; mobidb-lite: consensus disorder prediction; SIGNAL_PEPTIDE_N_REGION: N-terminal region of a signal peptide.; SIGNAL_PEPTIDE_H_REGION: Hydrophobic region of a signal peptide.; NON_CYTOPLASMIC_DOMAIN: Region of a membrane-bound protein predicted to be outside the membrane,…	NA
Field	SJ13915	chr8,CCGG,9402491-9402523,Not.included	promoter	NA	CG	Helgoland	56.5097	-4.81029	0.977423	-4.9214	8.59285e-07	38.4463	chr8	+	9403801	9406907	mRNA	NA	NA	TRANSMEMBRANE: Region of a membrane-bound protein predicted to be embedded in the membrane.; CYTOPLASMIC_DOMAIN: Region of a membrane-bound protein predicted to be outside the membrane, in the cytoplasm.; NON_CYTOPLASMIC_DOMAIN: Region of a membrane-bound protein predicted to be outside the membrane, in the extracellular region; mobidb-lite: consensus disorder prediction	NA
Lab	SJ13954	chr9,CCAGG,13729340-13729371,RTR.tag	repeat.genic	TErep13892	CHG	Spitsbergen	0.616536	25.9928	4.0896	6.35582	2.07315e-10	0.00292918	chr9	+	13723243	13735693	mRNA	NA	GO:0006508;GO:0004222	IPR011042: Six-bladed beta-propeller, TolB-like; SIGNAL_PEPTIDE: Signal peptide region; SSF63829: ; SIGNAL_PEPTIDE_C_REGION: C-terminal region of a signal peptide.; SignalP-noTM: ; NON_CYTOPLASMIC_DOMAIN: Region of a membrane-bound protein predicted to be outside the membrane, in the extracellular region; SIGNAL_PEPTIDE_H_REGION: Hydrophobic region of a signal peptide.	NA
Lab	SJ14031	chr30,CCGG,2955553-2955585,Not.included	mRNA	NA	CG	Spitsbergen	0.616536	25.9928	4.0896	6.35582	2.07315e-10	0.327969	chr30	+	2933693	2976898	mRNA	NA	GO:0046873;GO:0030001;GO:0055085;GO:0016020	mobidb-lite: consensus disorder prediction; CYTOPLASMIC_DOMAIN: Region of a membrane-bound protein predicted to be outside the membrane, in the cytoplasm.; TRANSMEMBRANE: Region of a membrane-bound protein predicted to be embedded in the membrane.; NON_CYTOPLASMIC_DOMAIN: Region of a membrane-bound protein predicted to be outside the membrane, in the extracellular region; PR01217: Proline rich ex…	NA
Lab	SJ14284	chr7,CCGG,6400639-6400671,Not.included	promoter	NA	CG	Spitsbergen	0.616536	25.9928	4.0896	6.35582	2.07315e-10	0.327969	chr7	-	6396175	6399574	mRNA	NA	NA	PTHR45725:SF9: ; SIGNAL_PEPTIDE: Signal peptide region; PTHR45725: ; SIGNAL_PEPTIDE_N_REGION: N-terminal region of a signal peptide.; mobidb-lite: consensus disorder prediction; SignalP-noTM: ; NON_CYTOPLASMIC_DOMAIN: Region of a membrane-bound protein predicted to be outside the membrane, in the extracellular region; SIGNAL_PEPTIDE_H_REGION: Hydrophobic region of a signal peptide.	NA
Lab	SJ14344	chr21,CCTGG,1052250-1052281,Not.included	repeat.genic	TErep1456	CHG	Spitsbergen	0.616536	25.9928	4.0896	6.35582	2.07315e-10	0.00301648	chr21	-	1043131	1053181	mRNA	NA	GO:0005457;GO:0005794;GO:0036085	PTHR11319: ; TMhelix: Region of a membrane-bound protein predicted to be embedded in the membrane.; CYTOPLASMIC_DOMAIN: Region of a membrane-bound protein predicted to be outside the membrane, in the cytoplasm.; TRANSMEMBRANE: Region of a membrane-bound protein predicted to be embedded in the membrane.; IPR011050: Pectin lyase fold/virulence factor; NON_CYTOPLASMIC_DOMAIN: Region of a membrane-bo…	NA
Lab	SJ14400	chr22,CCGG,6648043-6648075,Not.included	flankup	NA	CG	Spitsbergen	0.616536	25.9928	4.0896	6.35582	2.07315e-10	0.00292918	chr22	-	6632017	6639596	mRNA	NA	GO:0004842;GO:0005515	NON_CYTOPLASMIC_DOMAIN: Region of a membrane-bound protein predicted to be outside the membrane, in the extracellular region; TRANSMEMBRANE: Region of a membrane-bound protein predicted to be embedded in the membrane.; CYTOPLASMIC_DOMAIN: Region of a membrane-bound protein predicted to be outside the membrane, in the cytoplasm.; mobidb-lite: consensus disorder prediction	NA
Lab	SJ14431	chr3,CCGG,6608973-6609005,Not.included	repeat.genic	TErep30870	CG	Spitsbergen	0.616536	25.9928	4.0896	6.35582	2.07315e-10	0.272377	chr3	-	6604211	6651614	mRNA	NA	NA	PTHR11319: ; IPR006626: Parallel beta-helix repeat; TMhelix: Region of a membrane-bound protein predicted to be embedded in the membrane.; TRANSMEMBRANE: Region of a membrane-bound protein predicted to be embedded in the membrane.; CYTOPLASMIC_DOMAIN: Region of a membrane-bound protein predicted to be outside the membrane, in the cytoplasm.; IPR011050: Pectin lyase fold/virulence factor; NON_CYTO…	NA
Lab	SJ14742	chr0,CCGG,132462607-132462639,Not.included	repeat.genic	TErep133003	CG	Helgoland	47.0076	-2.89753	0.857032	-3.38089	0.000722521	39.8367	chr0	+	132447576	132464801	mRNA	NA	GO:0006355;GO:0003690	PTHR13068:SF78: ; mobidb-lite: consensus disorder prediction; SignalP-TM: ; IPR003690: Transcription termination factor, mitochondrial/chloroplastic; IPR038538: MTERF superfamily, mitochondrial/chloroplastic; PTHR13068:	NA
Lab	SJ14767	chr14,CCGG,3129395-3129427,Not.included	mRNA	NA	CG	Spitsbergen	0.616536	25.9928	4.0896	6.35582	2.07315e-10	0.00297479	chr14	+	3094758	3166252	mRNA	NA	GO:0004672;GO:0006468;GO:0005524;GO:0003824	PTHR24346: ; IPR008271: Serine/threonine-protein kinase, active site; IPR001932: PPM-type phosphatase domain; IPR018488: Cyclic nucleotide-binding, conserved site; IPR017441: Protein kinase, ATP binding site; G3DSA:1.10.510.10: ; IPR036457: PPM-type phosphatase domain superfamily; Coil: ; mobidb-lite: consensus disorder prediction; IPR018490: Cyclic nucleotide-binding-like; IPR000719: Protein kin…	NA
Lab	SJ14804	chr0,CCGG,160962753-160962785,Not.included	flankup	NA	CG	Spitsbergen	0.616536	25.9928	4.0896	6.35582	2.07315e-10	0.00301648	chr0	+	160971861	160974883	mRNA	NA	GO:0006508;GO:0004177	IPR035892: C2 domain superfamily; IPR000008: C2 domain; SSF49562: ; cd00030: C2	NA
Lab	SJ14877	chr17,CCGG,4952762-4952794,Not.included	flankup	NA	CG	Spitsbergen	0.616536	25.9928	4.0896	6.35582	2.07315e-10	0.00297479	chr17	+	4957436	4976883	mRNA	NA	GO:0005515	PTHR45783:SF3: ; PF13424: Tetratricopeptide repeat; IPR011990: Tetratricopeptide-like helical domain superfamily; IPR019734: Tetratricopeptide repeat; PTHR45783: ; mobidb-lite: consensus disorder prediction; IPR013026: Tetratricopeptide repeat-containing domain	NA
Lab	SJ15000	chr5,CCGG,188702-188734,Not.included	mRNA	NA	CG	Spitsbergen	0.616536	25.9928	4.0896	6.35582	2.07315e-10	0.00297479	chr5	+	184996	192224	mRNA	NA	NA	mobidb-lite: consensus disorder prediction; TMhelix: Region of a membrane-bound protein predicted to be embedded in the membrane.; CYTOPLASMIC_DOMAIN: Region of a membrane-bound protein predicted to be outside the membrane, in the cytoplasm.; TRANSMEMBRANE: Region of a membrane-bound protein predicted to be embedded in the membrane.; NON_CYTOPLASMIC_DOMAIN: Region of a membrane-bound protein pred…	NA
Lab	SJ15009	chr17,CCGG,2802810-2802842,Not.included	mRNA	NA	CG	Spitsbergen	0.616536	25.9928	4.0896	6.35582	2.07315e-10	0.00297479	chr17	-	2787201	2804140	mRNA	NA	GO:0005515	G3DSA:3.30.710.10: ; IPR006652: Kelch repeat type 1; PTHR46376: ; PF13415: Galactose oxidase, central domain; IPR015915: Kelch-type beta propeller; G3DSA:1.25.40.420: ; mobidb-lite: consensus disorder prediction; PF13418: Galactose oxidase, central domain; IPR000210: BTB/POZ domain; cd18294: BTB_POZ_BTBD19; cd14733: BACK; IPR011498: Kelch repeat type 2; IPR011333: SKP1/BTB/POZ domain superfamily	NA
Lab	SJ15057	chr25,CCGG,3682748-3682780,Not.included	promoter	NA	CG	Spitsbergen	36.0232	2.95208	0.871783	3.38625	0.000708544	39.5776	chr25	+	3684198	3686357	mRNA	NA	GO:0008270;GO:0003676	IPR001878: Zinc finger, CCHC-type; mobidb-lite: consensus disorder prediction; Coil: ; IPR036875: Zinc finger, CCHC-type superfamily; TRANSMEMBRANE: Region of a membrane-bound protein predicted to be embedded in the membrane.; CYTOPLASMIC_DOMAIN: Region of a membrane-bound protein predicted to be outside the membrane, in the cytoplasm.; NON_CYTOPLASMIC_DOMAIN: Region of a membrane-bound protein p…	NA
Lab	SJ15115	chr20,CCAGG,9043863-9043894,RTR.tag	repeat.genic	TErep17282	CHG	Spitsbergen	6.11193	4.54066	1.35548	3.34985	0.000808567	39.3441	chr20	-	9033487	9048647	mRNA	NA	GO:0032264;GO:0003876;GO:0009168;GO:0019239	IPR006650: Adenosine/AMP deaminase active site; IPR006329: AMP deaminase; PTHR11359:SF0: ; G3DSA:2.30.30.800: ; IPR001365: Adenosine/AMP deaminase domain; G3DSA:3.20.20.140: ; mobidb-lite: consensus disorder prediction; IPR032466: Metal-dependent hydrolase	NA
Lab	SJ15155	chr0,CCGG,126916592-126916624,RTR.tag	mRNA	NA	CG	Spitsbergen	0.616536	25.9928	4.0896	6.35582	2.07315e-10	0.00297479	chr0	-	126907871	126921530	mRNA	NA	GO:0003723;GO:0003676	IPR036612: K Homology domain, type 1 superfamily; IPR024166: Ribosomal RNA assembly KRR1; IPR004087: K Homology domain; IPR041174: Krr1, KH1 domain; mobidb-lite: consensus disorder prediction	NA
Lab	SJ15197	chr15,CCTGG,9782520-9782551,Not.included	promoter	NA	CHG	Spitsbergen	7.36397	4.32885	1.51837	2.85099	0.00435838	39.4552	chr15	+	9782447	9803625	mRNA	NA	GO:0005515;GO:0003777;GO:0005871	IPR019734: Tetratricopeptide repeat; PTHR45783: ; PF13424: Tetratricopeptide repeat; IPR011990: Tetratricopeptide-like helical domain superfamily; PF13374: Tetratricopeptide repeat; IPR013026: Tetratricopeptide repeat-containing domain; IPR002151: Kinesin light chain	NA
Lab	SJ15290	chr11,CCAGG,8327158-8327189,Not.included	promoter	NA	CHG	Spitsbergen	32.712	3.88436	1.25301	3.10004	0.00193497	39.5776	chr11	+	8327540	8335642	mRNA	NA	GO:1901642;GO:0005337;GO:0016021	Coil: ; mobidb-lite: consensus disorder prediction	NA
Lab	SJ15312	chr11,CCGG,8309386-8309418,Not.included	mRNA	NA	CG	Spitsbergen	0.616536	25.9928	4.0896	6.35582	2.07315e-10	0.272377	chr11	-	8308378	8313103	mRNA	NA	GO:0005524;GO:0003676	IPR027417: P-loop containing nucleoside triphosphate hydrolase; IPR014001: Helicase superfamily 1/2, ATP-binding domain; SIGNAL_PEPTIDE: Signal peptide region; cd18787: SF2_C_DEAD; SignalP-TM: ; IPR014014: RNA helicase, DEAD-box type, Q motif; SignalP-noTM: ; PTHR24031: ; Coil: ; mobidb-lite: consensus disorder prediction; NON_CYTOPLASMIC_DOMAIN: Region of a membrane-bound protein predicted to be…	NA
Lab	SJ15395	chr2,CCGG,9796179-9796211,Not.included	mRNA	NA	CG	Spitsbergen	0.616536	25.9928	4.0896	6.35582	2.07315e-10	0.00297479	chr2	+	9788748	9820080	mRNA	NA	GO:0005509;GO:0017112	PTHR13677:SF0: ; IPR002048: EF-hand domain; mobidb-lite: consensus disorder prediction; Coil: ; IPR024224: DENND6	NA
Lab	SJ15456	chr30,CCTGT,3169430-3169461,RTR.tag	repeat.genic	TErep3739	CHG	Spitsbergen	15.375	2.99005	1.00055	2.98842	0.00280426	38.2845	chr30	-	3164862	3175649	mRNA	NA	GO:0016021;GO:0004252	SSF144091: ; TMhelix: Region of a membrane-bound protein predicted to be embedded in the membrane.; PTHR43066:SF1: ; mobidb-lite: consensus disorder prediction; PTHR43066: ; IPR035952: Rhomboid-like superfamily; IPR022764: Peptidase S54, rhomboid domain; CYTOPLASMIC_DOMAIN: Region of a membrane-bound protein predicted to be outside the membrane, in the cytoplasm.; TRANSMEMBRANE: Region of a membr…	NA
Lab	SJ15788	chr3,CCTGG,4440417-4440448,Not.included	mRNA	NA	CHG	Spitsbergen	65.8138	4.12819	1.00128	4.1229	3.74137e-05	39.5776	chr3	-	4434094	4444957	mRNA	NA	NA	IPR036400: Cytochrome b5-like heme/steroid binding domain superfamily; PTHR19370:SF185: ; PTHR19370: ; NON_CYTOPLASMIC_DOMAIN: Region of a membrane-bound protein predicted to be outside the membrane, in the extracellular region; CYTOPLASMIC_DOMAIN: Region of a membrane-bound protein predicted to be outside the membrane, in the cytoplasm.; TRANSMEMBRANE: Region of a membrane-bound protein predicte…	NA
Lab	SJ15898	chr0,CCGG,89112750-89112782,Not.included	mRNA	NA	CG	Spitsbergen	16.0285	4.3241	1.47398	2.93363	0.00335025	39.4552	chr0	-	89108711	89117602	mRNA	NA	GO:0005515	IPR001202: WW domain; Coil: ; mobidb-lite: consensus disorder prediction	NA
Field	SJ16128	chr0,CCTGG,187121144-187121175,Not.included	repeat.genic	TErep116745	CHG	Helgoland	48.5583	-5.64561	1.16953	-4.82724	1.38438e-06	40	chr0	+	187122767	187124344	mRNA	NA	NA	mobidb-lite: consensus disorder prediction	NA
Lab	SJ16365	chr11,CCGG,9981542-9981574,Not.included	mRNA	NA	CG	Spitsbergen	0.616536	25.9928	4.0896	6.35582	2.07315e-10	0.272377	chr11	-	9978912	9988016	mRNA	NA	GO:0005764	SIGNAL_PEPTIDE: Signal peptide region; TMhelix: Region of a membrane-bound protein predicted to be embedded in the membrane.; SIGNAL_PEPTIDE_C_REGION: C-terminal region of a signal peptide.; mobidb-lite: consensus disorder prediction; SIGNAL_PEPTIDE_N_REGION: N-terminal region of a signal peptide.; IPR026138: Ceroid-lipofuscinosis neuronal protein 5; SIGNAL_PEPTIDE_H_REGION: Hydrophobic region of…	NA
Lab	SJ16373	chr19,CCTGG,5107273-5107304,RTR.tag	repeat.genic	TErep736	CHG	Spitsbergen	7.28296	3.65422	1.29851	2.81417	0.00489036	39.4552	chr19	-	5107218	5110510	mRNA	NA	GO:0006508;GO:0004252	PTHR43399:SF1: ; IPR015500: Peptidase S8, subtilisin-related; IPR034058: TagA/B/C/D, peptidase domain; IPR000209: Peptidase S8/S53 domain; G3DSA:2.60.120.380: ; IPR008979: Galactose-binding-like domain superfamily; IPR036852: Peptidase S8/S53 domain superfamily; PTHR43399:	NA
Lab	SJ16442	chr3,CCGG,7958299-7958331,Not.included	repeat.genic	TErep27015	CG	Spitsbergen	0.616536	25.9928	4.0896	6.35582	2.07315e-10	0.00292918	chr3	-	7954913	7964874	mRNA	NA	NA	Coil: ; mobidb-lite: consensus disorder prediction	NA
Lab	SJ16671	chr12,CCGG,2164859-2164891,Not.included	repeat.genic	TErep7444	CG	Helgoland	4.29208	-7.94293	2.79536	-2.84147	0.00449059	39.3441	chr12	+	2161210	2169221	mRNA	NA	GO:0055114;GO:0016702	PTHR22966:SF29: ; IPR014710: RmlC-like jelly roll fold; PTHR22966: ; IPR011051: RmlC-like cupin domain superfamily; mobidb-lite: consensus disorder prediction; IPR012864: Cysteine oxygenase/2-aminoethanethiol dioxygenase	NA
Lab	SJ16950	chr19,CCGG,5998520-5998552,Not.included	repeat.genic	TErep14940	CG	Helgoland	5.88635	-5.23698	1.8001	-2.90927	0.00362278	39.4552	chr19	-	5995942	6011165	mRNA	NA	GO:0042578;GO:0005975;GO:0016791;GO:0042132	G3DSA:3.40.190.80: ; SIGNAL_PEPTIDE_C_REGION: C-terminal region of a signal peptide.; G3DSA:3.30.540.10: ; SIGNAL_PEPTIDE: Signal peptide region; SignalP-TM: ; PTHR11556:SF2: ; IPR000146: Fructose-1,6-bisphosphatase class 1; IPR028343: Fructose-1,6-bisphosphatase; IPR020548: Fructose-1,6-bisphosphatase, active site; SSF56655: ; mobidb-lite: consensus disorder prediction; IPR033391: Fructose-1-6-b…	NA
Lab	SJ16997	chr10,CCAGG,3022231-3022262,RTR.tag	mRNA	NA	CHG	Spitsbergen	0.616536	25.9928	4.0896	6.35582	2.07315e-10	0.327969	chr10	-	3008313	3025275	mRNA	NA	GO:0016787	PTHR13382: ; mobidb-lite: consensus disorder prediction; IPR032675: Leucine-rich repeat domain superfamily; SSF52047:	NA
Lab	SJ17001	chr10,CCAGG,3158455-3158486,Not.included	repeat.genic	TErep14956	CHG	Spitsbergen	0.616536	25.9928	4.0896	6.35582	2.07315e-10	0.00301648	chr10	+	3155556	3160061	mRNA	NA	GO:0015703;GO:0015109	PTHR33567: ; NON_CYTOPLASMIC_DOMAIN: Region of a membrane-bound protein predicted to be outside the membrane, in the extracellular region; TRANSMEMBRANE: Region of a membrane-bound protein predicted to be embedded in the membrane.; CYTOPLASMIC_DOMAIN: Region of a membrane-bound protein predicted to be outside the membrane, in the cytoplasm.; IPR003370: Chromate transporter; TMhelix: Region of a m…	NA
Field	SJ17152	chr22,CCTGT,2856408-2856439,Not.included	mRNA	NA	CHG	Helgoland	70.7012	-4.93589	1.11	-4.44673	8.71861e-06	38.4463	chr22	-	2855704	2859990	mRNA	NA	GO:0003676;GO:0008270	mobidb-lite: consensus disorder prediction	NA
Lab	SJ17333	chr4,CCGG,3451606-3451638,Not.included	mRNA	NA	CG	Spitsbergen	0.616536	25.9928	4.0896	6.35582	2.07315e-10	0.327969	chr4	+	3443402	3451874	mRNA	NA	NA	SIGNAL_PEPTIDE: Signal peptide region; TMhelix: Region of a membrane-bound protein predicted to be embedded in the membrane.; cd12913: PDC1_MCP_like; G3DSA:3.30.450.20: ; SIGNAL_PEPTIDE_H_REGION: Hydrophobic region of a signal peptide.; IPR033479: Double Cache domain 1; NON_CYTOPLASMIC_DOMAIN: Region of a membrane-bound protein predicted to be outside the membrane, in the extracellular region; TR…	NA
Lab	SJ17450	chr10,CCGG,9089831-9089863,Not.included	repeat.genic	TErep15248	CG	Spitsbergen	0.616536	25.9928	4.0896	6.35582	2.07315e-10	0.00292918	chr10	-	9080100	9092020	mRNA	NA	GO:0005515	NON_CYTOPLASMIC_DOMAIN: Region of a membrane-bound protein predicted to be outside the membrane, in the extracellular region; SIGNAL_PEPTIDE_H_REGION: Hydrophobic region of a signal peptide.; SIGNAL_PEPTIDE_N_REGION: N-terminal region of a signal peptide.; mobidb-lite: consensus disorder prediction; SignalP-TM: ; IPR000253: Forkhead-associated (FHA) domain; SIGNAL_PEPTIDE: Signal peptide region; …	NA
Lab	SJ17598	chr0,CCGG,39927992-39928024,Not.included	flankup	NA	CG	Spitsbergen	0.616536	25.9928	4.0896	6.35582	2.07315e-10	0.272377	chr0	+	39932462	39934771	mRNA	NA	GO:0006072;GO:0004367;GO:0016616;GO:0055114;GO:0051287;GO:0009331;GO:0046168	mobidb-lite: consensus disorder prediction; PTHR12845:SF2: ; PTHR12845: ; IPR029212: Rho guanine nucleotide exchange factor 5/35, N-terminal	NA
Lab	SJ17642	chr24,CCAGG,8459713-8459744,Not.included	flankdown	NA	CHG	Spitsbergen	0.616536	25.9928	4.0896	6.35582	2.07315e-10	0.272377	chr24	+	8448267	8449829	mRNA	NA	GO:0003676;GO:0015074	mobidb-lite: consensus disorder prediction; PTHR11439:SF263: ; IPR036397: Ribonuclease H superfamily; IPR039537: Retrotransposon Ty1/copia-like; IPR001584: Integrase, catalytic core; IPR012337: Ribonuclease H-like superfamily	NA
Lab	SJ17764	chr0,CCAGG,148349858-148349889,Not.included	mRNA	NA	CHG	Spitsbergen	0.616536	25.9928	4.0896	6.35582	2.07315e-10	0.00292918	chr0	+	148347350	148356758	mRNA	NA	GO:0008270;GO:0006355	IPR031052: FHY3/FAR1 family; IPR018289: MULE transposase domain; mobidb-lite: consensus disorder prediction; IPR007527: Zinc finger, SWIM-type	NA
Lab	SJ17792	chr29,CCTGG,5402304-5402335,RTR.tag	flankup	NA	CHG	Spitsbergen	5.54882	19.5666	4.0896	4.78449	1.71425e-06	39.3441	chr29	+	5404892	5417025	mRNA	NA	GO:0004672;GO:0006468;GO:0005524	IPR000719: Protein kinase domain; IPR011009: Protein kinase-like domain superfamily; Coil: ; PTHR44167: ; mobidb-lite: consensus disorder prediction; G3DSA:3.30.200.20: ; G3DSA:1.10.510.10: ; cd00180: PKc	NA
Field	SJ17792	chr29,CCTGG,5402304-5402335,RTR.tag	flankup	NA	CHG	Helgoland	5.54882	-23.2338	4.19041	-5.54452	2.9477e-08	39.7599	chr29	+	5404892	5417025	mRNA	NA	GO:0004672;GO:0006468;GO:0005524	IPR000719: Protein kinase domain; IPR011009: Protein kinase-like domain superfamily; Coil: ; PTHR44167: ; mobidb-lite: consensus disorder prediction; G3DSA:3.30.200.20: ; G3DSA:1.10.510.10: ; cd00180: PKc	NA
Lab	SJ18008	chr0,CCGG,154528583-154528615,RTR.tag	mRNA	NA	CG	Spitsbergen	0.616536	25.9928	4.0896	6.35582	2.07315e-10	0.327969	chr0	-	154527595	154533005	mRNA	NA	GO:0005634	IPR039361: Cyclin; IPR013763: Cyclin-like; IPR004367: Cyclin, C-terminal domain; IPR036915: Cyclin-like superfamily; IPR006671: Cyclin, N-terminal; G3DSA:1.10.472.10: ; mobidb-lite: consensus disorder prediction	NA
Lab	SJ18062	chr0,CCAGG,158213595-158213626,Not.included	repeat.genic	TErep156189	CHG	Spitsbergen	0.616536	25.9928	4.0896	6.35582	2.07315e-10	0.00301648	chr0	-	158207934	158222392	mRNA	NA	GO:0006457;GO:0000413;GO:0003755	SignalP-TM: ; IPR020892: Cyclophilin-type peptidyl-prolyl cis-trans isomerase, conserved site; PTHR11071: ; TMhelix: Region of a membrane-bound protein predicted to be embedded in the membrane.; SIGNAL_PEPTIDE: Signal peptide region; cd01926: cyclophilin_ABH_like; NON_CYTOPLASMIC_DOMAIN: Region of a membrane-bound protein predicted to be outside the membrane, in the extracellular region; IPR02900…	NA
Lab	SJ18134	chr0,CCGG,64266313-64266345,Not.included	flankup	NA	CG	Spitsbergen	0.616536	25.9928	4.0896	6.35582	2.07315e-10	0.00301648	chr0	+	64275167	64297817	mRNA	NA	GO:0016020;GO:0006207;GO:0005737;GO:0004152;GO:0055114;GO:0016627;GO:0003824	PTHR43517: ; IPR005719: Dihydroorotate dehydrogenase, class 2; IPR005720: Dihydroorotate dehydrogenase domain; mobidb-lite: consensus disorder prediction; IPR013785: Aldolase-type TIM barrel; IPR001295: Dihydroorotate dehydrogenase, conserved site; PTHR43517:SF2: ; SSF51395:	NA
Lab	SJ18676	chr5,CCTGG,16427537-16427568,RTR.tag	repeat.genic	TErep40224	CHG	Spitsbergen	25.4583	4.21316	1.25937	3.34545	0.000821488	39.4552	chr5	-	16422259	16429146	mRNA	NA	GO:0003746;GO:0006414	IPR014038: Translation elongation factor EF1B, beta/delta subunit, guanine nucleotide exchange domain; IPR014717: Translation elongation factor EF1B/ribosomal protein S6; PTHR11595:SF21: ; PTHR11595: ; IPR036219: Translation elongation factor eEF-1beta-like superfamily; mobidb-lite: consensus disorder prediction	NA
Lab	SJ18942	chr11,CCGG,1991831-1991863,Not.included	repeat.genic	TErep12356	CG	Helgoland	20.7584	-2.63793	0.9142	-2.8855	0.00390793	39.4552	chr11	-	1943999	2000850	mRNA	NA	GO:0003677	IPR001005: SANT/Myb domain; IPR009057: Homeobox-like domain superfamily; G3DSA:1.10.10.60: ; IPR017930: Myb domain; IPR015495: Myb-like transcription factor; IPR017877: Myb-like domain; mobidb-lite: consensus disorder prediction	NA
Lab	SJ18974	chr0,CCTGG,82860324-82860355,Not.included	mRNA	NA	CHG	Spitsbergen	0.616536	25.9928	4.0896	6.35582	2.07315e-10	0.00292918	chr0	-	82857889	82913268	mRNA	NA	GO:0005515	Coil: ; mobidb-lite: consensus disorder prediction; IPR003646: SH3-like domain, bacterial-type; IPR013761: Sterile alpha motif/pointed domain superfamily; G3DSA:2.30.30.40: ; IPR011989: Armadillo-like helical	NA
Lab	SJ19240	chr19,CCTGG,2429925-2429956,Not.included	mRNA	NA	CHG	Spitsbergen	0.616536	25.9928	4.0896	6.35582	2.07315e-10	0.00292918	chr19	-	2425237	2446118	mRNA	NA	GO:0005515	IPR032675: Leucine-rich repeat domain superfamily; PTHR16083: ; PTHR16083:SF20: ; SSF52058: ; SSF52047: ; Coil: ; IPR003591: Leucine-rich repeat, typical subtype; IPR001611: Leucine-rich repeat; mobidb-lite: consensus disorder prediction	NA
Lab	SJ19344	chr0,CCTGG,92198138-92198169,Not.included	mRNA	NA	CHG	Spitsbergen	39.1386	3.52665	1.01914	3.46041	0.000539363	39.8367	chr0	-	92190227	92204184	mRNA	NA	GO:0006260;GO:0003911;GO:0006281	mobidb-lite: consensus disorder prediction; SignalP-noTM: ; G3DSA:2.40.50.140: ; G3DSA:3.30.470.30: ; IPR013840: NAD-dependent DNA ligase, N-terminal; SIGNAL_PEPTIDE_H_REGION: Hydrophobic region of a signal peptide.; IPR010994: RuvA domain 2-like; NON_CYTOPLASMIC_DOMAIN: Region of a membrane-bound protein predicted to be outside the membrane, in the extracellular region; SIGNAL_PEPTIDE: Signal pe…	NA
Lab	SJ19409	chr18,CCGG,2218037-2218069,Not.included	mRNA	NA	CG	Spitsbergen	0.616536	25.9928	4.0896	6.35582	2.07315e-10	0.272377	chr18	+	2194537	2218069	mRNA	NA	GO:0008270;GO:0006355;GO:0003712;GO:0005634;GO:0004402	IPR000197: Zinc finger, TAZ-type; IPR035898: TAZ domain superfamily; mobidb-lite: consensus disorder prediction	NA
Lab	SJ19409	chr18,CCTGT,2188055-2188086,RTR.tag	flankup	NA	CHG	Spitsbergen	0.616536	25.9928	4.0896	6.35582	2.07315e-10	0.327969	chr18	+	2194537	2218069	mRNA	NA	GO:0008270;GO:0006355;GO:0003712;GO:0005634;GO:0004402	IPR000197: Zinc finger, TAZ-type; IPR035898: TAZ domain superfamily; mobidb-lite: consensus disorder prediction	NA
Lab	SJ19417	chr19,CCTGT,2169449-2169480,Not.included	mRNA	NA	CHG	Spitsbergen	0.616536	25.9928	4.0896	6.35582	2.07315e-10	0.327969	chr19	+	2146606	2171888	mRNA	NA	GO:0006811;GO:0055085;GO:0005216;GO:0016020	IPR005821: Ion transport domain; TRANSMEMBRANE: Region of a membrane-bound protein predicted to be embedded in the membrane.; CYTOPLASMIC_DOMAIN: Region of a membrane-bound protein predicted to be outside the membrane, in the cytoplasm.; NON_CYTOPLASMIC_DOMAIN: Region of a membrane-bound protein predicted to be outside the membrane, in the extracellular region; mobidb-lite: consensus disorder pre…	NA
Lab	SJ19559	chr19,CCGG,349230-349262,RTR.tag	mRNA	NA	CG	Spitsbergen	0.616536	25.9928	4.0896	6.35582	2.07315e-10	0.00297479	chr19	-	344692	378892	mRNA	NA	GO:0005515	Coil: ; mobidb-lite: consensus disorder prediction; PTHR13270: ; PTHR13270:SF4:	NA
Lab	SJ19620	chr0,CCTGT,85325782-85325813,Not.included	repeat.genic	TErep271606	CHG	Spitsbergen	0.616536	25.9928	4.0896	6.35582	2.07315e-10	0.00301648	chr0	+	85320947	85362690	mRNA	NA	GO:0055085;GO:0015299;GO:0016021;GO:0006812	PTHR32468: ; TMhelix: Region of a membrane-bound protein predicted to be embedded in the membrane.; IPR006153: Cation/H+ exchanger; PTHR32468:SF0: ; mobidb-lite: consensus disorder prediction; CYTOPLASMIC_DOMAIN: Region of a membrane-bound protein predicted to be outside the membrane, in the cytoplasm.; TRANSMEMBRANE: Region of a membrane-bound protein predicted to be embedded in the membrane.; N…	NA
Lab	SJ19720	chr0,CCGG,19364971-19365003,Not.included	mRNA	NA	CG	Spitsbergen	0.616536	25.9928	4.0896	6.35582	2.07315e-10	0.00297479	chr0	-	19356853	19379037	mRNA	NA	GO:0016746;GO:0071949;GO:0050660;GO:0055114;GO:0016491	IPR036291: NAD(P)-binding domain superfamily; IPR016167: FAD-binding, type PCMH, subdomain 1; IPR016166: FAD-binding domain, PCMH-type; mobidb-lite: consensus disorder prediction; Coil: ; IPR006094: FAD linked oxidase, N-terminal; IPR002123: Phospholipid/glycerol acyltransferase; IPR036318: FAD-binding, type PCMH-like superfamily; IPR013120: Male sterility, NAD-binding; PTHR43621: ; IPR016169: FA…	NA
Field	SJ19731	chr29,CCGG,2858955-2858987,Not.included	repeat.genic	TErep3495	CG	Helgoland	59.8162	-7.66442	1.86808	-4.10284	4.08107e-05	39.7599	chr29	-	2851681	2864372	mRNA	NA	GO:0005515	IPR019775: WD40 repeat, conserved site; mobidb-lite: consensus disorder prediction; IPR001680: WD40 repeat; PTHR22850: ; IPR015943: WD40/YVTN repeat-like-containing domain superfamily; IPR017986: WD40-repeat-containing domain; IPR022052: Histone-binding protein RBBP4, N-terminal; PTHR22850:SF82: ; IPR036322: WD40-repeat-containing domain superfamily	NA
Lab	SJ19799	chr0,CCGG,108475103-108475135,RTR.tag	flankup	NA	CG	Spitsbergen	14.1259	5.33475	1.32475	4.027	5.64942e-05	39.3441	chr0	+	108477377	108480198	mRNA	NA	GO:0007017;GO:0005869	IPR008615: FNIP; PTHR32134:	NA
Lab	SJ19851	chr19,CCTGG,7475767-7475798,Not.included	flankup	NA	CHG	Spitsbergen	0.616536	25.9928	4.0896	6.35582	2.07315e-10	0.00301648	chr19	-	7468046	7469747	mRNA	NA	GO:0005840;GO:0003735;GO:0006412	TMhelix: Region of a membrane-bound protein predicted to be embedded in the membrane.; TRANSMEMBRANE: Region of a membrane-bound protein predicted to be embedded in the membrane.; CYTOPLASMIC_DOMAIN: Region of a membrane-bound protein predicted to be outside the membrane, in the cytoplasm.; NON_CYTOPLASMIC_DOMAIN: Region of a membrane-bound protein predicted to be outside the membrane, in the ext…	NA
Lab	SJ20102	chr12,CCAGG,2566866-2566897,Not.included	repeat.genic	TErep5104	CHG	Helgoland	7.28243	-7.5944	2.1039	-3.60967	0.000306582	39.4552	chr12	+	2554910	2590899	mRNA	NA	GO:0005262;GO:0005515;GO:0070588;GO:0016020	TMhelix: Region of a membrane-bound protein predicted to be embedded in the membrane.; IPR002153: Transient receptor potential channel, canonical; CYTOPLASMIC_DOMAIN: Region of a membrane-bound protein predicted to be outside the membrane, in the cytoplasm.; TRANSMEMBRANE: Region of a membrane-bound protein predicted to be embedded in the membrane.; NON_CYTOPLASMIC_DOMAIN: Region of a membrane-bo…	NA
Lab	SJ20113	chr0,CCGG,99734985-99735017,Not.included	mRNA	NA	CG	Spitsbergen	0.616536	25.9928	4.0896	6.35582	2.07315e-10	0.00297479	chr0	+	99728234	99737412	mRNA	NA	GO:0005515	mobidb-lite: consensus disorder prediction	NA
Lab	SJ20278	chr0,CCAGG,32168590-32168621,Not.included	mRNA	NA	CHG	Spitsbergen	5.09033	4.01373	1.28321	3.12788	0.00176071	39.5776	chr0	-	32097955	32197746	mRNA	NA	GO:0046872;GO:0003755	G3DSA:4.10.1000.10: ; SSF54534: ; IPR000571: Zinc finger, CCCH-type; IPR023058: Peptidyl-prolyl cis-trans isomerase, PpiC-type, conserved site; IPR000297: Peptidyl-prolyl cis-trans isomerase, PpiC-type; G3DSA:3.10.50.40: ; IPR036855: Zinc finger, CCCH-type superfamily; mobidb-lite: consensus disorder prediction; PTHR10657:	NA
Lab	SJ20278	chr0,CCTGG,32115830-32115861,Not.included	repeat.genic	TErep195634	CHG	Spitsbergen	0.625782	25.7783	4.08957	6.30342	2.91143e-10	0.327969	chr0	-	32097955	32197746	mRNA	NA	GO:0046872;GO:0003755	G3DSA:4.10.1000.10: ; SSF54534: ; IPR000571: Zinc finger, CCCH-type; IPR023058: Peptidyl-prolyl cis-trans isomerase, PpiC-type, conserved site; IPR000297: Peptidyl-prolyl cis-trans isomerase, PpiC-type; G3DSA:3.10.50.40: ; IPR036855: Zinc finger, CCCH-type superfamily; mobidb-lite: consensus disorder prediction; PTHR10657:	NA
Lab	SJ20388	chr9,CCGG,14100324-14100356,Not.included	mRNA	NA	CG	Spitsbergen	0.616536	25.9928	4.0896	6.35582	2.07315e-10	0.00297479	chr9	+	14087411	14113579	mRNA	NA	GO:0016021	mobidb-lite: consensus disorder prediction; TRANSMEMBRANE: Region of a membrane-bound protein predicted to be embedded in the membrane.; CYTOPLASMIC_DOMAIN: Region of a membrane-bound protein predicted to be outside the membrane, in the cytoplasm.; NON_CYTOPLASMIC_DOMAIN: Region of a membrane-bound protein predicted to be outside the membrane, in the extracellular region; IPR002781: Transmembrane…	NA
Lab	SJ20393	chr3,CCGG,13427072-13427104,Not.included	mRNA	NA	CG	Spitsbergen	0.616536	25.9928	4.0896	6.35582	2.07315e-10	0.272377	chr3	+	13421475	13434471	mRNA	NA	NA	TMhelix: Region of a membrane-bound protein predicted to be embedded in the membrane.; PTHR11319: ; NON_CYTOPLASMIC_DOMAIN: Region of a membrane-bound protein predicted to be outside the membrane, in the extracellular region; CYTOPLASMIC_DOMAIN: Region of a membrane-bound protein predicted to be outside the membrane, in the cytoplasm.; TRANSMEMBRANE: Region of a membrane-bound protein predicted t…	NA
Lab	SJ20415	chr18,CCTGG,7799175-7799206,Not.included	mRNA	NA	CHG	Spitsbergen	12.1115	3.89589	1.33866	2.91028	0.00361101	39.4552	chr18	+	7796313	7801418	mRNA	NA	GO:0008270	PTHR31973: ; mobidb-lite: consensus disorder prediction; IPR007527: Zinc finger, SWIM-type; IPR006564: Zinc finger, PMZ-type; PTHR31973:SF95: ; IPR018289: MULE transposase domain	NA
Lab	SJ20415	chr18,CCGG,7795986-7796018,Not.included	promoter	NA	CG	Spitsbergen	0.616536	25.9928	4.0896	6.35582	2.07315e-10	0.00301648	chr18	+	7796313	7801418	mRNA	NA	GO:0008270	PTHR31973: ; mobidb-lite: consensus disorder prediction; IPR007527: Zinc finger, SWIM-type; IPR006564: Zinc finger, PMZ-type; PTHR31973:SF95: ; IPR018289: MULE transposase domain	NA
Field	SJ20603	chr15,CCGG,8051107-8051139,Not.included	repeat.genic	TErep6673	CG	Helgoland	12.144	-8.03656	2.13314	-3.76748	0.000164904	39.3251	chr15	-	8042361	8059272	mRNA	NA	GO:0035091	PTHR24068: ; SM00212: ; IPR016135: Ubiquitin-conjugating enzyme/RWD-like; IPR000608: Ubiquitin-conjugating enzyme E2; PTHR24068:SF121:	NA
Lab	SJ20645	chr9,CCAGG,9727435-9727466,Not.included	mRNA	NA	CHG	Spitsbergen	0.616536	25.9928	4.0896	6.35582	2.07315e-10	0.272377	chr9	+	9712810	9745644	mRNA	NA	GO:0003824;GO:0009058	IPR004821: Cytidyltransferase-like domain; PTHR10695:SF25: ; SIGNAL_PEPTIDE_C_REGION: C-terminal region of a signal peptide.; IPR014729: Rossmann-like alpha/beta/alpha sandwich fold; NON_CYTOPLASMIC_DOMAIN: Region of a membrane-bound protein predicted to be outside the membrane, in the extracellular region; SIGNAL_PEPTIDE_H_REGION: Hydrophobic region of a signal peptide.; SIGNAL_PEPTIDE_N_REGION:…	NA
Lab	SJ20662	chr23,CCGG,3372723-3372755,Not.included	repeat.genic	TErep5278	CG	Helgoland	7.89491	-3.61052	1.03681	-3.48232	0.000497091	39.8367	chr23	+	3350713	3478627	mRNA	NA	GO:0005515	IPR001611: Leucine-rich repeat; SignalP-noTM: ; NON_CYTOPLASMIC_DOMAIN: Region of a membrane-bound protein predicted to be outside the membrane, in the extracellular region; SIGNAL_PEPTIDE_H_REGION: Hydrophobic region of a signal peptide.; TMhelix: Region of a membrane-bound protein predicted to be embedded in the membrane.; SIGNAL_PEPTIDE: Signal peptide region; SSF52058: ; IPR003591: Leucine-ri…	NA
Lab	SJ20692	chr0,CCAGG,190945166-190945197,Not.included	mRNA	NA	CHG	Spitsbergen	0.616536	25.9928	4.0896	6.35582	2.07315e-10	0.00301648	chr0	+	190921777	190946983	mRNA	NA	NA	SIGNAL_PEPTIDE_C_REGION: C-terminal region of a signal peptide.; IPR014710: RmlC-like jelly roll fold; IPR011051: RmlC-like cupin domain superfamily; IPR008778: Pirin, C-terminal domain; SIGNAL_PEPTIDE: Signal peptide region; PTHR13903: ; SignalP-TM: ; PTHR13903:SF8: ; IPR003829: Pirin, N-terminal domain; mobidb-lite: consensus disorder prediction; SIGNAL_PEPTIDE_N_REGION: N-terminal region of a …	NA
Lab	SJ20731	chr22,CCTGG,7508318-7508349,Not.included	mRNA	NA	CHG	Spitsbergen	0.616536	25.9928	4.0896	6.35582	2.07315e-10	0.00297479	chr22	-	7496329	7521646	mRNA	NA	GO:0005515	PTHR46128: ; IPR011990: Tetratricopeptide-like helical domain superfamily; IPR002885: Pentatricopeptide repeat; mobidb-lite: consensus disorder prediction	NA
Lab	SJ20938	chr0,CCGG,35541933-35541965,Not.included	mRNA	NA	CG	Spitsbergen	0.616536	25.9928	4.0896	6.35582	2.07315e-10	0.272377	chr0	+	35538989	35552981	mRNA	NA	GO:0006888;GO:0006886;GO:0030127	G3DSA:1.20.120.730: ; IPR036180: Gelsolin-like domain superfamily; IPR006896: Sec23/Sec24, trunk domain; IPR036465: von Willebrand factor A-like domain superfamily; IPR029006: ADF-H/Gelsolin-like domain superfamily; PTHR13803: ; IPR006900: Sec23/Sec24, helical domain; PTHR13803:SF4: ; IPR007123: Gelsolin-like domain; SSF81995: ; IPR036175: Sec23/Sec24 helical domain superfamily	NA
Lab	SJ20998	chr17,CCGG,7465994-7466026,Not.included	repeat.genic	TErep4162	CG	Helgoland	14.6728	-4.67002	1.2317	-3.79153	0.000149723	39.3441	chr17	-	7464608	7521085	mRNA	NA	GO:0005524	IPR035699: Dynein heavy chain, hydrolytic ATP-binding dynein motor region; G3DSA:1.20.920.20: ; G3DSA:1.20.920.30: ; PTHR45703: ; IPR024317: Dynein heavy chain, AAA module D4; IPR041466: Dynein heavy chain, AAA 5 extension domain; PF12775: P-loop containing dynein motor region; cd06503: ATP-synt_Fo_b; IPR041589: Dynein heavy chain 3, AAA+ lid domain; IPR027417: P-loop containing nucleoside tripho…	NA
Lab	SJ21058	chr8,CCGG,8046965-8046997,Not.included	flankdown	NA	CG	Spitsbergen	0.616536	25.9928	4.0896	6.35582	2.07315e-10	0.327969	chr8	+	8034285	8037751	mRNA	NA	NA	mobidb-lite: consensus disorder prediction	NA
Lab	SJ21156	chr0,CCTGG,76470928-76470959,Not.included	repeat.genic	TErep413948	CHG	Spitsbergen	0.616536	25.9928	4.0896	6.35582	2.07315e-10	0.00297479	chr0	+	76457251	76481674	mRNA	NA	GO:0016021;GO:0015299;GO:0055085;GO:0006812	PTHR11203: ; IPR001279: Metallo-beta-lactamase; IPR021718: Pre-mRNA 3'-end-processing endonuclease polyadenylation factor C-term; IPR022712: Beta-Casp domain; IPR011108: Zn-dependent metallo-hydrolase, RNA specificity domain; IPR036866: Ribonuclease Z/Hydroxyacylglutathione hydrolase-like; cd16292: CPSF3-like_MBL-fold; PTHR11203:SF11: ; mobidb-lite: consensus disorder prediction	NA
Lab	SJ21377	chr0,CCGG,133723046-133723078,Not.included	repeat.genic	TErep191887	CG	Spitsbergen	0.616536	25.9928	4.0896	6.35582	2.07315e-10	0.00297479	chr0	+	133698063	133743343	mRNA	NA	GO:0016020	NON_CYTOPLASMIC_DOMAIN: Region of a membrane-bound protein predicted to be outside the membrane, in the extracellular region; TRANSMEMBRANE: Region of a membrane-bound protein predicted to be embedded in the membrane.; CYTOPLASMIC_DOMAIN: Region of a membrane-bound protein predicted to be outside the membrane, in the cytoplasm.; Coil: ; mobidb-lite: consensus disorder prediction; IPR003864: Calci…	NA
Lab	SJ21618	chr22,CCGG,7192101-7192133,Not.included	mRNA	NA	CG	Spitsbergen	0.616536	25.9928	4.0896	6.35582	2.07315e-10	0.00301648	chr22	+	7167424	7204745	mRNA	NA	GO:0006351;GO:0003899;GO:0003677	mobidb-lite: consensus disorder prediction; IPR002092: DNA-directed RNA polymerase, phage-type; PTHR10102:SF0: ; G3DSA:1.10.287.280: ; G3DSA:3.30.70.370: ; IPR029262: DNA-directed RNA polymerase, N-terminal; SSF56672: ; IPR037159: DNA-directed RNA polymerase, N-terminal domain superfamily; G3DSA:1.10.150.20:	NA
Lab	SJ21671	chr8,CCGG,8547361-8547393,Not.included	promoter	NA	CG	Spitsbergen	0.616536	25.9928	4.0896	6.35582	2.07315e-10	0.327969	chr8	-	8540850	8546683	mRNA	NA	NA	mobidb-lite: consensus disorder prediction; Coil:	NA
Field	SJ21765	chr10,CCAGG,2388836-2388867,Not.included	repeat.genic	TErep21846	CHG	Helgoland	34.2863	-7.92453	1.76774	-4.48286	7.36492e-06	38.4463	chr10	+	2374405	2389287	mRNA	NA	GO:0016730;GO:0009535;GO:0009773	IPR039987: PGR5-like protein 1; PTHR31032:SF1: ; SIGNAL_PEPTIDE: Signal peptide region; SIGNAL_PEPTIDE_C_REGION: C-terminal region of a signal peptide.; SIGNAL_PEPTIDE_H_REGION: Hydrophobic region of a signal peptide.; NON_CYTOPLASMIC_DOMAIN: Region of a membrane-bound protein predicted to be outside the membrane, in the extracellular region; SignalP-noTM: ; SIGNAL_PEPTIDE_N_REGION: N-terminal re…	NA
Lab	SJ21765	chr10,CCAGG,2388836-2388867,Not.included	repeat.genic	TErep21846	CHG	Helgoland	34.2863	-5.11384	1.63236	-3.1328	0.00173148	39.5776	chr10	+	2374405	2389287	mRNA	NA	GO:0016730;GO:0009535;GO:0009773	IPR039987: PGR5-like protein 1; PTHR31032:SF1: ; SIGNAL_PEPTIDE: Signal peptide region; SIGNAL_PEPTIDE_C_REGION: C-terminal region of a signal peptide.; SIGNAL_PEPTIDE_H_REGION: Hydrophobic region of a signal peptide.; NON_CYTOPLASMIC_DOMAIN: Region of a membrane-bound protein predicted to be outside the membrane, in the extracellular region; SignalP-noTM: ; SIGNAL_PEPTIDE_N_REGION: N-terminal re…	NA
Lab	SJ21807	chr31,CCGG,1129485-1129517,Not.included	repeat.genic	TErep1324	CG	Spitsbergen	0.616536	25.9928	4.0896	6.35582	2.07315e-10	0.00292918	chr31	-	1096368	1149324	mRNA	NA	GO:0003677;GO:0003899;GO:0006351	IPR035698: DNA-directed RNA polymerase III subunit RPC1, C-terminal; IPR006592: RNA polymerase, N-terminal; G3DSA:1.10.150.390: ; IPR042102: RNA polymerase Rpb1, domain 3 superfamily; IPR007083: RNA polymerase Rpb1, domain 4; G3DSA:2.20.25.410: ; IPR007066: RNA polymerase Rpb1, domain 3; IPR038120: RNA polymerase Rpb1, funnel domain superfamily; PTHR19376: ; IPR007080: RNA polymerase Rpb1, domain…	NA
Lab	SJ21848	chr21,CCAGG,6498414-6498445,RTR.tag	promoter	NA	CHG	Spitsbergen	7.18935	4.03758	1.45089	2.78283	0.00538864	39.5776	chr21	-	6495313	6498509	mRNA	NA	GO:0031204	IPR037176: Osmotin/thaumatin-like superfamily	NA
Lab	SJ21976	chr5,CCTGT,7936829-7936860,Not.included	repeat.genic	TErep39026	CHG	Spitsbergen	0.616536	25.9928	4.0896	6.35582	2.07315e-10	0.00297479	chr5	+	7928964	7944577	mRNA	NA	NA	SIGNAL_PEPTIDE_H_REGION: Hydrophobic region of a signal peptide.; NON_CYTOPLASMIC_DOMAIN: Region of a membrane-bound protein predicted to be outside the membrane, in the extracellular region; mobidb-lite: consensus disorder prediction; Coil: ; SignalP-noTM: ; SignalP-TM: ; SIGNAL_PEPTIDE_C_REGION: C-terminal region of a signal peptide.; SIGNAL_PEPTIDE: Signal peptide region	NA
Lab	SJ22035	chr7,CCGG,177803-177835,Not.included	mRNA	NA	CG	Spitsbergen	0.616536	25.9928	4.0896	6.35582	2.07315e-10	0.327969	chr7	+	170272	180343	mRNA	NA	NA	mobidb-lite: consensus disorder prediction; IPR028926: CEP76, C2 domain	NA
Lab	SJ22132	chr20,CCGG,8364077-8364109,Not.included	flankup	NA	CG	Spitsbergen	0.616536	25.9928	4.0896	6.35582	2.07315e-10	0.272377	chr20	-	8356892	8358292	mRNA	NA	GO:0070588;GO:0016020;GO:0055085;GO:0005216;GO:0005262;GO:0006811	IPR002153: Transient receptor potential channel, canonical; TMhelix: Region of a membrane-bound protein predicted to be embedded in the membrane.; G3DSA:1.10.287.70: ; PTHR10117:SF54: ; NON_CYTOPLASMIC_DOMAIN: Region of a membrane-bound protein predicted to be outside the membrane, in the extracellular region; IPR005821: Ion transport domain; TRANSMEMBRANE: Region of a membrane-bound protein pred…	NA
Lab	SJ22375	chr18,CCAGG,4855099-4855130,Not.included	repeat.genic	TErep20520	CHG	Spitsbergen	0.616536	25.9928	4.0896	6.35582	2.07315e-10	0.272377	chr18	-	4850031	4873158	mRNA	NA	NA	NA	NA
Lab	SJ22431	chr27,CCTGG,2816862-2816893,RTR.tag	repeat.genic	TErep16454	CHG	Spitsbergen	0.616536	25.9928	4.0896	6.35582	2.07315e-10	0.00297479	chr27	-	2816019	2817035	mRNA	NA	GO:0008180	mobidb-lite: consensus disorder prediction	NA
Lab	SJ22506	chr25,CCGG,6154903-6154935,Not.included	repeat.genic	TErep13099	CG	Spitsbergen	0.616536	25.9928	4.0896	6.35582	2.07315e-10	0.00292918	chr25	-	6151468	6164398	mRNA	NA	GO:0016020;GO:0009765	SIGNAL_PEPTIDE: Signal peptide region; TMhelix: Region of a membrane-bound protein predicted to be embedded in the membrane.; PTHR21649:SF7: ; SignalP-TM: ; SignalP-noTM: ; NON_CYTOPLASMIC_DOMAIN: Region of a membrane-bound protein predicted to be outside the membrane, in the extracellular region; SIGNAL_PEPTIDE_H_REGION: Hydrophobic region of a signal peptide.; SIGNAL_PEPTIDE_C_REGION: C-termina…	NA
Field	SJ23208	chr15,CCAGG,5689812-5689843,Not.included	flankup	NA	CHG	Helgoland	13.1313	-6.72086	1.8045	-3.72449	0.000195708	38.4463	chr15	-	5683933	5684020	tRNA	tRNA Tyr	NA	NA	NA
Lab	SJ23405	chr4,CCGG,8439787-8439819,Not.included	repeat.genic	TErep2983	CG	Spitsbergen	0.616536	25.9928	4.0896	6.35582	2.07315e-10	0.00297479	chr4	+	8441476	8441549	tRNA	tRNA Thr	NA	NA	NA
Lab	SJ24509	chr0,CCTGG,12077826-12077857,RTR.tag	flankup	NA	CHG	Spitsbergen	0.616536	25.9928	4.0896	6.35582	2.07315e-10	0.00297479	chr0	-	12071244	12072252	lncRNA	LNC_010140;n/a	NA	NA	NA
Lab	SJ24596	chr0,CCGG,13227306-13227338,Not.included	repeat.genic	TErep332133	CG	Spitsbergen	0.616536	25.9928	4.0896	6.35582	2.07315e-10	0.327969	chr0	+	13222402	13241780	lncRNA	LNC_000526;n/a	NA	NA	NA
Lab	SJ25437	chr0,CCAGG,25335398-25335429,Not.included	flankup	NA	CHG	Helgoland	126.575	-3.77062	0.968872	-3.89176	9.95197e-05	39.5776	chr0	-	25330331	25332072	lncRNA	LNC_006154;n/a	NA	NA	NA
Field	SJ25437	chr0,CCAGG,25335398-25335429,Not.included	flankup	NA	CHG	Helgoland	126.575	-3.82267	1.0067	-3.79723	0.000146324	39.3251	chr0	-	25330331	25332072	lncRNA	LNC_006154;n/a	NA	NA	NA
Lab	SJ25979	chr0,CCTGT,33333910-33333941,Not.included	flankup	NA	CHG	Spitsbergen	0.616536	25.9928	4.0896	6.35582	2.07315e-10	0.00297479	chr0	-	33329226	33329460	lncRNA	LNC_014020;n/a	NA	NA	NA
Lab	SJ26099	chr0,CCTGT,34045877-34045908,Not.included	promoter	NA	CHG	Spitsbergen	0.637871	30.8017	4.0896	7.53173	5.0073e-14	0.327969	chr0	-	34044340	34045948	lncRNA	LNC_021736;n/a	NA	NA	NA
Lab	SJ26229	chr0,CCAGG,36783944-36783975,Not.included	flankup	NA	CHG	Spitsbergen	5.37314	5.01256	1.43748	3.48706	0.000488371	38.2845	chr0	-	36776654	36777047	lncRNA	LNC_010776;n/a	NA	NA	NA
Lab	SJ26532	chr0,CCGG,41588955-41588987,RTR.tag	flankup	NA	CG	Spitsbergen	0.616536	25.9928	4.0896	6.35582	2.07315e-10	0.00292918	chr0	-	41584769	41585201	lncRNA	LNC_004362;n/a	NA	NA	NA
Lab	SJ26628	chr0,CCAGG,43292697-43292728,RTR.tag	flankdown	NA	CHG	Spitsbergen	62.5354	3.71542	1.14203	3.25334	0.00114057	39.3441	chr0	+	43283296	43283739	lncRNA	LNC_015262;n/a	NA	NA	NA
Lab	SJ27373	chr0,CCTGG,54115823-54115854,Not.included	flankdown	NA	CHG	Spitsbergen	0.616536	25.9928	4.0896	6.35582	2.07315e-10	0.327969	chr0	+	54111777	54111924	lncRNA	LNC_014484;n/a	NA	NA	NA
Lab	SJ27519	chr0,CCTGT,55160351-55160382,Not.included	lncRNA	NA	CHG	Spitsbergen	0.616536	25.9928	4.0896	6.35582	2.07315e-10	0.00301648	chr0	+	55147474	55164578	lncRNA	LNC_001424;n/a	NA	NA	NA
Lab	SJ28075	chr0,CCAGG,63143651-63143682,Not.included	repeat.genic	TErep380253	CHG	Helgoland	6.33565	-8.01975	2.45467	-3.26714	0.00108639	39.5776	chr0	+	63144188	63144671	lncRNA	LNC_019106;n/a	NA	NA	NA
Lab	SJ28858	chr0,CCTGG,74222621-74222652,Not.included	flankup	NA	CHG	Spitsbergen	0.616536	25.9928	4.0896	6.35582	2.07315e-10	0.327969	chr0	+	74231412	74231934	lncRNA	LNC_014247;n/a	NA	NA	NA
Lab	SJ30182	chr0,CCTGG,93244381-93244412,Not.included	tss	NA	CHG	Spitsbergen	8.83413	4.66148	1.46671	3.17818	0.00148201	39.3441	chr0	-	93243993	93244436	lncRNA	LNC_011635;n/a	NA	NA	NA
Lab	SJ30386	chr0,CCGG,96538162-96538194,Not.included	lncRNA	NA	CG	Spitsbergen	0.616536	25.9928	4.0896	6.35582	2.07315e-10	0.00292918	chr0	-	96537113	96538396	lncRNA	LNC_018282;n/a	NA	NA	NA
Lab	SJ31245	chr0,CCGG,108835043-108835075,Not.included	flankup	NA	CG	Spitsbergen	0.616536	25.9928	4.0896	6.35582	2.07315e-10	0.00292918	chr0	-	108830163	108830428	lncRNA	LNC_021536;n/a	NA	NA	NA
Lab	SJ31267	chr0,CCTGT,109513308-109513339,Not.included	flankdown	NA	CHG	Spitsbergen	0.616536	25.9928	4.0896	6.35582	2.07315e-10	0.00292918	chr0	-	109520254	109520626	lncRNA	LNC_010150;n/a	NA	NA	NA
Field	SJ31521	chr0,CCGG,114480874-114480906,Not.included	promoter	NA	CG	Helgoland	332.909	-6.57172	1.68166	-3.90787	9.3113e-05	38.6113	chr0	+	114481966	114482559	lncRNA	LNC_019312;n/a	NA	NA	NA
Field	SJ31759	chr0,CCAGG,117068756-117068787,Not.included	promoter	NA	CHG	Spitsbergen	27.9764	16.3767	3.43931	4.76162	1.92049e-06	39.7599	chr0	+	117070477	117070886	lncRNA	LNC_003099;n/a	NA	NA	NA
Lab	SJ34929	chr0,CCGG,161024338-161024370,Not.included	repeat.genic	TErep201753	CG	Spitsbergen	0.616536	25.9928	4.0896	6.35582	2.07315e-10	0.272377	chr0	-	161022906	161023515	lncRNA	LNC_002348;n/a	NA	NA	NA
Lab	SJ34943	chr0,CCTGT,161185437-161185468,Not.included	promoter	NA	CHG	Helgoland	6.0106	-8.8515	3.16402	-2.79755	0.00514926	39.8367	chr0	-	161183979	161184189	lncRNA	LNC_004211;n/a	NA	NA	NA
Lab	SJ36269	chr0,CCGG,183135329-183135361,Not.included	flankup	NA	CG	Spitsbergen	0.616536	25.9928	4.0896	6.35582	2.07315e-10	0.327969	chr0	-	183130647	183131194	lncRNA	LNC_012119;n/a	NA	NA	NA
Lab	SJ36765	chr0,CCGG,190281059-190281091,Not.included	lncRNA	NA	CG	Spitsbergen	0.616536	25.9928	4.0896	6.35582	2.07315e-10	0.272377	chr0	-	190280391	190281812	lncRNA	LNC_019521;n/a	NA	NA	NA
Lab	SJ37266	chr1,CCAGG,1449635-1449666,Not.included	repeat.genic	TErep24750	CHG	Spitsbergen	0.616536	25.9928	4.0896	6.35582	2.07315e-10	0.00297479	chr1	-	1445628	1448278	lncRNA	LNC_006532;n/a	NA	NA	NA
Lab	SJ37958	chr1,CCGG,13575268-13575300,Not.included	flankup	NA	CG	Spitsbergen	7.61326	5.17967	1.6341	3.16975	0.0015257	39.5776	chr1	+	13579826	13580058	lncRNA	LNC_024335;n/a	NA	NA	NA
Lab	SJ38959	chr11,CCTGG,5196346-5196377,Not.included	repeat.genic	TErep22516	CHG	Spitsbergen	0.616536	25.9928	4.0896	6.35582	2.07315e-10	0.00292918	chr11	+	5197385	5197821	lncRNA	LNC_007815;n/a	NA	NA	NA
Lab	SJ41716	chr16,CCAGG,7632968-7632999,Not.included	flankup	NA	CHG	Spitsbergen	0.626914	25.7621	4.08957	6.29946	2.98681e-10	0.00297479	chr16	-	7628151	7628425	lncRNA	LNC_004163;n/a	NA	NA	NA
Lab	SJ42288	chr17,CCGG,8056628-8056660,Not.included	repeat.genic	TErep11476	CG	Spitsbergen	0.616536	25.9928	4.0896	6.35582	2.07315e-10	0.327969	chr17	-	8056441	8056736	lncRNA	LNC_018824;n/a	NA	NA	NA
Lab	SJ42481	chr18,CCGG,2764956-2764988,Not.included	flankup	NA	CG	Helgoland	15.3532	-2.07552	0.63818	-3.25226	0.00114493	39.8367	chr18	-	2762571	2762948	lncRNA	LNC_021128;n/a	NA	NA	NA
Lab	SJ45027	chr21,CCTGG,2712401-2712432,Not.included	flankdown	NA	CHG	Spitsbergen	9.15825	4.53441	1.30643	3.47085	0.000518811	39.3441	chr21	+	2710334	2710803	lncRNA	LNC_018679;n/a	NA	NA	NA
Lab	SJ45133	chr21,CCTGT,5200963-5200994,Not.included	repeat.genic	TErep19375	CHG	Helgoland	27.5488	-2.85021	0.933195	-3.05425	0.0022562	39.5776	chr21	+	5198960	5201413	lncRNA	LNC_009051;n/a	NA	NA	NA
Lab	SJ47761	chr27,CCTGT,1043388-1043419,Not.included	promoter	NA	CHG	Spitsbergen	0.616536	25.9928	4.0896	6.35582	2.07315e-10	0.327969	chr27	+	1045062	1045239	lncRNA	LNC_010782;n/a	NA	NA	NA
Lab	SJ48733	chr29,CCTGT,5334759-5334790,Not.included	flankdown	NA	CHG	Spitsbergen	0.616536	25.9928	4.0896	6.35582	2.07315e-10	0.00292918	chr29	+	5333330	5333796	lncRNA	LNC_019519;n/a	NA	NA	NA
Lab	SJ50442	chr4,CCGG,9634825-9634857,Not.included	lncRNA	NA	CG	Spitsbergen	0.616536	25.9928	4.0896	6.35582	2.07315e-10	0.00297479	chr4	-	9634518	9635072	lncRNA	LNC_015592;n/a	NA	NA	NA
Lab	SJ53390	chr8,CCAGG,10640183-10640214,Not.included	lncRNA	NA	CHG	Spitsbergen	0.616536	25.9928	4.0896	6.35582	2.07315e-10	0.272377	chr8	-	10640025	10640598	lncRNA	LNC_008879;n/a	NA	NA	NA
Lab	NA	chr0,CCTGT,55448321-55448352,Not.included	repeat.nongenic	TErep380191	CHG	Helgoland	8.4611	-7.25067	2.48922	-2.91283	0.00358172	39.4552	NA	NA	NA	NA	NA	NA	NA	NA	NA
Lab	NA	chr0,CCTGT,71876733-71876764,Not.included	repeat.nongenic	TErep164972	CHG	Helgoland	24.1987	-3.00687	1.03527	-2.90442	0.00367935	38.2845	NA	NA	NA	NA	NA	NA	NA	NA	NA
Lab	NA	chr25,CCTGG,6696206-6696237,Not.included	repeat.nongenic	TErep674	CHG	Spitsbergen	6.56721	5.14951	1.64283	3.13454	0.00172126	38.2845	NA	NA	NA	NA	NA	NA	NA	NA	NA
Field	NA	chr0,CCGG,105493087-105493119,Not.included	repeat.nongenic	TErep97135	CG	Helgoland	21.8415	-5.84437	1.62428	-3.59812	0.000320523	39.3251	NA	NA	NA	NA	NA	NA	NA	NA	NA
Lab	NA	chr11,CCGG,5447404-5447436,Not.included	repeat.nongenic	TErep8143	CG	Helgoland	93.6093	-3.07751	0.933538	-3.29661	0.000978606	38.2845	NA	NA	NA	NA	NA	NA	NA	NA	NA
Lab	NA	chr26,CCGG,4901047-4901079,Not.included	repeat.nongenic	TErep7792	CG	Spitsbergen	0.616536	25.9928	4.0896	6.35582	2.07315e-10	0.327969	NA	NA	NA	NA	NA	NA	NA	NA	NA
Field	NA	chr0,CCGG,176176360-176176392,Not.included	repeat.nongenic	TErep116761	CG	Helgoland	19.5607	-8.04513	2.12827	-3.78012	0.000156753	39.7599	NA	NA	NA	NA	NA	NA	NA	NA	NA
Lab	NA	chr0,CCTGT,56125953-56125984,Not.included	repeat.nongenic	TErep169474	CHG	Spitsbergen	0.616536	25.9928	4.0896	6.35582	2.07315e-10	0.272377	NA	NA	NA	NA	NA	NA	NA	NA	NA
Lab	NA	chr0,CCTGT,77692223-77692254,RTR.tag	repeat.nongenic	TErep2003	CHG	Spitsbergen	0.625184	25.7854	4.08957	6.30516	2.87902e-10	0.00292918	NA	NA	NA	NA	NA	NA	NA	NA	NA
Field	NA	chr0,CCTGT,67307036-67307067,Not.included	repeat.nongenic	TErep319481	CHG	Helgoland	32.5457	-4.12544	1.14063	-3.61682	0.000298246	39.3251	NA	NA	NA	NA	NA	NA	NA	NA	NA
Lab	NA	chr27,CCAGG,7613840-7613871,RTR.tag	repeat.nongenic	TErep14409	CHG	Spitsbergen	10.4174	5.37052	1.43994	3.72969	0.000191716	39.5776	NA	NA	NA	NA	NA	NA	NA	NA	NA
Lab	NA	chr27,CCGG,2823347-2823379,RTR.tag	repeat.nongenic	TErep12056	CG	Spitsbergen	0.616536	25.9928	4.0896	6.35582	2.07315e-10	0.00301648	NA	NA	NA	NA	NA	NA	NA	NA	NA
Field	NA	chr10,CCGG,5299842-5299874,Not.included	repeat.nongenic	TErep21589	CG	Helgoland	164.664	-4.2936	0.90454	-4.74672	2.06745e-06	38.6113	NA	NA	NA	NA	NA	NA	NA	NA	NA
Lab	NA	chr0,CCGG,104610698-104610730,Not.included	repeat.nongenic	TErep299380	CG	Spitsbergen	0.616536	25.9928	4.0896	6.35582	2.07315e-10	0.00297479	NA	NA	NA	NA	NA	NA	NA	NA	NA
Lab	NA	chr10,CCGG,2636762-2636794,Not.included	repeat.nongenic	TErep16154	CG	Spitsbergen	211.501	2.08942	0.623869	3.34913	0.000810657	39.4552	NA	NA	NA	NA	NA	NA	NA	NA	NA
Lab	NA	chr19,CCTGT,2896595-2896626,Not.included	repeat.nongenic	TErep19023	CHG	Helgoland	23.2936	-2.73395	0.823173	-3.32124	0.000896197	38.2845	NA	NA	NA	NA	NA	NA	NA	NA	NA
Lab	NA	chr16,CCGG,8498578-8498610,Not.included	repeat.nongenic	TErep15027	CG	Spitsbergen	0.616536	25.9928	4.0896	6.35582	2.07315e-10	0.00301648	NA	NA	NA	NA	NA	NA	NA	NA	NA
Field	NA	chr20,CCTGG,8515945-8515976,Not.included	repeat.nongenic	TErep12475	CHG	Helgoland	175.863	-3.12677	0.883476	-3.53917	0.000401393	39.3251	NA	NA	NA	NA	NA	NA	NA	NA	NA
Lab	NA	chr20,CCTGG,8515945-8515976,Not.included	repeat.nongenic	TErep12475	CHG	Helgoland	175.863	-3.16098	0.853325	-3.70431	0.000211968	38.2845	NA	NA	NA	NA	NA	NA	NA	NA	NA
Field	NA	chr21,CCTGT,8026798-8026829,RTR.tag	repeat.nongenic	TErep769	CHG	Helgoland	42.344	-3.78403	0.961144	-3.93701	8.25038e-05	38.6113	NA	NA	NA	NA	NA	NA	NA	NA	NA
Lab	NA	chr10,CCTGT,2317039-2317070,Not.included	repeat.nongenic	TErep6810	CHG	Spitsbergen	0.616536	25.9928	4.0896	6.35582	2.07315e-10	0.00297479	NA	NA	NA	NA	NA	NA	NA	NA	NA
Lab	NA	chr2,CCAGG,14402715-14402746,Not.included	repeat.nongenic	TErep12101	CHG	Spitsbergen	0.616536	25.9928	4.0896	6.35582	2.07315e-10	0.327969	NA	NA	NA	NA	NA	NA	NA	NA	NA
Lab	NA	chr2,CCGG,11082924-11082956,Not.included	repeat.nongenic	TErep33776	CG	Spitsbergen	0.616536	25.9928	4.0896	6.35582	2.07315e-10	0.00297479	NA	NA	NA	NA	NA	NA	NA	NA	NA
Lab	NA	chr11,CCGG,5479021-5479053,Not.included	repeat.nongenic	TErep21351	CG	Spitsbergen	0.616536	25.9928	4.0896	6.35582	2.07315e-10	0.00301648	NA	NA	NA	NA	NA	NA	NA	NA	NA
Lab	NA	chr29,CCTGG,4562261-4562292,Not.included	repeat.nongenic	TErep13504	CHG	Helgoland	14.0063	-4.41756	1.5878	-2.78219	0.00539928	39.4552	NA	NA	NA	NA	NA	NA	NA	NA	NA
Field	NA	chr2,CCTGT,8319732-8319763,Not.included	repeat.nongenic	TErep20581	CHG	Helgoland	90.2714	-3.8441	1.00168	-3.83765	0.000124218	39.7599	NA	NA	NA	NA	NA	NA	NA	NA	NA
Field	NA	chr30,CCGG,3142075-3142107,Not.included	repeat.nongenic	TErep10276	CG	Helgoland	19.5813	-4.48107	1.26215	-3.55035	0.000384715	38.4463	NA	NA	NA	NA	NA	NA	NA	NA	NA
Field	NA	chr4,CCAGG,5133507-5133538,Not.included	repeat.nongenic	TErep24699	CHG	Helgoland	2.16873	-20.7754	4.19692	-4.95015	7.4156e-07	0.302976	NA	NA	NA	NA	NA	NA	NA	NA	NA
Field	NA	chr5,CCTGT,7098532-7098563,Not.included	repeat.nongenic	TErep1208	CHG	Helgoland	31.438	-5.17904	1.34623	-3.84707	0.00011954	38.4463	NA	NA	NA	NA	NA	NA	NA	NA	NA
Lab	NA	chr12,CCAGG,6919941-6919972,Not.included	repeat.nongenic	TErep4428	CHG	Spitsbergen	0.616536	25.9928	4.0896	6.35582	2.07315e-10	0.00292918	NA	NA	NA	NA	NA	NA	NA	NA	NA
Lab	NA	chr2,CCTGT,6421593-6421624,Not.included	repeat.nongenic	TErep13057	CHG	Spitsbergen	0.616536	25.9928	4.0896	6.35582	2.07315e-10	0.00292918	NA	NA	NA	NA	NA	NA	NA	NA	NA
Field	NA	chr8,CCGG,3126867-3126899,Not.included	repeat.nongenic	TErep2588	CG	Helgoland	5.19005	-23.2299	4.19138	-5.5423	2.98518e-08	39.3251	NA	NA	NA	NA	NA	NA	NA	NA	NA
Lab	NA	chr30,CCGG,3138239-3138271,Not.included	repeat.nongenic	TErep5364	CG	Spitsbergen	0.616536	25.9928	4.0896	6.35582	2.07315e-10	0.272377	NA	NA	NA	NA	NA	NA	NA	NA	NA
Lab	NA	chr0,CCAGG,107595835-107595866,RTR.tag	repeat.nongenic	TErep138102	CHG	Spitsbergen	0.616536	25.9928	4.0896	6.35582	2.07315e-10	0.272377	NA	NA	NA	NA	NA	NA	NA	NA	NA
Lab	NA	chr12,CCTGG,4068846-4068877,RTR.tag	intergene	NA	CHG	Spitsbergen	12.295	4.33067	1.41584	3.05873	0.00222281	39.5776	NA	NA	NA	NA	NA	NA	NA	NA	NA
Lab	NA	chr12,CCTGG,8735180-8735211,Not.included	repeat.nongenic	TErep17731	CHG	Spitsbergen	0.616536	25.9928	4.0896	6.35582	2.07315e-10	0.00297479	NA	NA	NA	NA	NA	NA	NA	NA	NA
Lab	NA	chr0,CCAGG,17435199-17435230,Not.included	repeat.nongenic	TErep140849	CHG	Spitsbergen	4.94877	4.15162	1.4142	2.93567	0.00332825	39.5776	NA	NA	NA	NA	NA	NA	NA	NA	NA
Lab	NA	chr13,CCAGG,4410624-4410655,Not.included	repeat.nongenic	TErep5881	CHG	Spitsbergen	0.616536	25.9928	4.0896	6.35582	2.07315e-10	0.272377	NA	NA	NA	NA	NA	NA	NA	NA	NA
Lab	NA	chr3,CCGG,11056556-11056588,Not.included	repeat.nongenic	TErep17388	CG	Spitsbergen	0.616536	25.9928	4.0896	6.35582	2.07315e-10	0.00292918	NA	NA	NA	NA	NA	NA	NA	NA	NA
Lab	NA	chr13,CCGG,3311958-3311990,RTR.tag	repeat.nongenic	TErep8175	CG	Spitsbergen	0.616536	25.9928	4.0896	6.35582	2.07315e-10	0.00301648	NA	NA	NA	NA	NA	NA	NA	NA	NA
Lab	NA	chr0,CCAGG,23907764-23907795,Not.included	repeat.nongenic	TErep224074	CHG	Spitsbergen	59.2026	3.39134	0.897465	3.77879	0.000157589	39.8367	NA	NA	NA	NA	NA	NA	NA	NA	NA
Lab	NA	chr0,CCAGG,25159105-25159136,Not.included	repeat.nongenic	TErep31737	CHG	Spitsbergen	4.39924	4.45768	1.50884	2.95438	0.00313303	39.5776	NA	NA	NA	NA	NA	NA	NA	NA	NA
Lab	NA	chr0,CCAGG,26587879-26587910,Not.included	repeat.nongenic	TErep264700	CHG	Spitsbergen	123.588	4.9401	1.45617	3.39252	0.000692517	38.2845	NA	NA	NA	NA	NA	NA	NA	NA	NA
Lab	NA	chr14,CCGG,4209814-4209846,Not.included	repeat.nongenic	TErep20710	CG	Spitsbergen	0.616536	25.9928	4.0896	6.35582	2.07315e-10	0.00292918	NA	NA	NA	NA	NA	NA	NA	NA	NA
Lab	NA	chr0,CCAGG,34091635-34091666,Not.included	repeat.nongenic	TErep198526	CHG	Spitsbergen	0.616536	25.9928	4.0896	6.35582	2.07315e-10	0.00301648	NA	NA	NA	NA	NA	NA	NA	NA	NA
Lab	NA	chr14,CCTGG,2512599-2512630,Not.included	repeat.nongenic	TErep18107	CHG	Spitsbergen	23.9216	4.13389	1.25451	3.29521	0.00098348	39.5776	NA	NA	NA	NA	NA	NA	NA	NA	NA
Lab	NA	chr0,CCGG,45735336-45735368,Not.included	repeat.nongenic	TErep209969	CG	Spitsbergen	0.616536	25.9928	4.0896	6.35582	2.07315e-10	0.272377	NA	NA	NA	NA	NA	NA	NA	NA	NA
Lab	NA	chr0,CCAGG,45149377-45149408,Not.included	repeat.nongenic	TErep27890	CHG	Spitsbergen	0.616536	25.9928	4.0896	6.35582	2.07315e-10	0.00297479	NA	NA	NA	NA	NA	NA	NA	NA	NA
Lab	NA	chr15,CCGG,7701466-7701498,Not.included	repeat.nongenic	TErep11210	CG	Spitsbergen	197.611	2.13078	0.631574	3.37377	0.000741464	39.4552	NA	NA	NA	NA	NA	NA	NA	NA	NA
Lab	NA	chr3,CCTGG,1876758-1876789,Not.included	repeat.nongenic	TErep31902	CHG	Spitsbergen	0.616536	25.9928	4.0896	6.35582	2.07315e-10	0.327969	NA	NA	NA	NA	NA	NA	NA	NA	NA
Lab	NA	chr9,CCGG,7633914-7633946,Not.included	repeat.nongenic	TErep23423	CG	Spitsbergen	0.616536	25.9928	4.0896	6.35582	2.07315e-10	0.00297479	NA	NA	NA	NA	NA	NA	NA	NA	NA
Lab	NA	chr15,CCTGT,3336536-3336567,Not.included	repeat.nongenic	TErep1016	CHG	Spitsbergen	0.616536	25.9928	4.0896	6.35582	2.07315e-10	0.00292918	NA	NA	NA	NA	NA	NA	NA	NA	NA
Lab	NA	chr15,CCTGT,7623483-7623514,Not.included	repeat.nongenic	TErep9368	CHG	Spitsbergen	0.616536	25.9928	4.0896	6.35582	2.07315e-10	0.00292918	NA	NA	NA	NA	NA	NA	NA	NA	NA
Lab	NA	chr20,CCTGG,4971586-4971617,Not.included	repeat.nongenic	TErep3396	CHG	Spitsbergen	11.7636	4.31664	1.50484	2.8685	0.00412429	38.2845	NA	NA	NA	NA	NA	NA	NA	NA	NA
Lab	NA	chr22,CCTGG,5235678-5235709,RTR.tag	repeat.nongenic	TErep2656	CHG	Spitsbergen	16.1191	4.33291	1.35605	3.19524	0.00139717	39.4552	NA	NA	NA	NA	NA	NA	NA	NA	NA
Lab	NA	chr20,CCTGT,8832853-8832884,Not.included	repeat.nongenic	TErep3754	CHG	Spitsbergen	0.616536	25.9928	4.0896	6.35582	2.07315e-10	0.00301648	NA	NA	NA	NA	NA	NA	NA	NA	NA
Lab	NA	chr0,CCAGG,3698974-3699005,Not.included	repeat.nongenic	TErep234027	CHG	Helgoland	76.6526	-2.93295	0.776167	-3.77876	0.000157611	39.3441	NA	NA	NA	NA	NA	NA	NA	NA	NA
Lab	NA	chr0,CCGG,104249037-104249069,Not.included	repeat.nongenic	TErep348644	CG	Helgoland	20.6847	-4.16714	1.27558	-3.26685	0.0010875	38.2845	NA	NA	NA	NA	NA	NA	NA	NA	NA
Lab	NA	chr0,CCGG,109993746-109993778,Not.included	repeat.nongenic	TErep185750	CG	Spitsbergen	0.616536	25.9928	4.0896	6.35582	2.07315e-10	0.00297479	NA	NA	NA	NA	NA	NA	NA	NA	NA
Lab	NA	chr0,CCGG,110410441-110410473,Not.included	repeat.nongenic	TErep51031	CG	Spitsbergen	0.616536	25.9928	4.0896	6.35582	2.07315e-10	0.00292918	NA	NA	NA	NA	NA	NA	NA	NA	NA
Lab	NA	chr29,CCAGG,3171922-3171953,RTR.tag	repeat.nongenic	TErep15304	CHG	Spitsbergen	15.0333	22.3154	3.10016	7.19814	6.10415e-13	38.2845	NA	NA	NA	NA	NA	NA	NA	NA	NA
Lab	NA	chr0,CCGG,11715739-11715771,Not.included	repeat.nongenic	TErep374709	CG	Spitsbergen	0.616536	25.9928	4.0896	6.35582	2.07315e-10	0.272377	NA	NA	NA	NA	NA	NA	NA	NA	NA
Lab	NA	chr0,CCTGG,133495767-133495798,Not.included	repeat.nongenic	TErep416896	CHG	Spitsbergen	0.616536	25.9928	4.0896	6.35582	2.07315e-10	0.327969	NA	NA	NA	NA	NA	NA	NA	NA	NA
Lab	NA	chr5,CCGG,6746390-6746422,RTR.tag	repeat.nongenic	TErep15309	CG	Spitsbergen	0.616536	25.9928	4.0896	6.35582	2.07315e-10	0.00292918	NA	NA	NA	NA	NA	NA	NA	NA	NA
Lab	NA	chr5,CCGG,8196380-8196412,Not.included	repeat.nongenic	TErep5796	CG	Spitsbergen	0.616536	25.9928	4.0896	6.35582	2.07315e-10	0.00301648	NA	NA	NA	NA	NA	NA	NA	NA	NA
Lab	NA	chr0,CCTGG,149244100-149244131,Not.included	repeat.nongenic	TErep127975	CHG	Spitsbergen	7.65654	4.52953	1.46195	3.09829	0.00194641	39.3441	NA	NA	NA	NA	NA	NA	NA	NA	NA
Lab	NA	chr18,CCGG,1787467-1787499,Not.included	intergene	NA	CG	Spitsbergen	0.616536	25.9928	4.0896	6.35582	2.07315e-10	0.00297479	NA	NA	NA	NA	NA	NA	NA	NA	NA
Lab	NA	chr0,CCGG,34693867-34693899,Not.included	repeat.nongenic	TErep314178	CG	Spitsbergen	0.616536	25.9928	4.0896	6.35582	2.07315e-10	0.00297479	NA	NA	NA	NA	NA	NA	NA	NA	NA
Lab	NA	chr18,CCGG,2809303-2809335,RTR.tag	repeat.nongenic	TErep9518	CG	Spitsbergen	0.625782	25.7783	4.08957	6.30342	2.91143e-10	0.00297479	NA	NA	NA	NA	NA	NA	NA	NA	NA
Lab	NA	chr0,CCGG,54917468-54917500,Not.included	intergene	NA	CG	Helgoland	7.73558	-9.21494	2.73799	-3.36558	0.000763828	39.8367	NA	NA	NA	NA	NA	NA	NA	NA	NA
Lab	NA	chr6,CCAGG,12968355-12968386,Not.included	repeat.nongenic	TErep3396	CHG	Spitsbergen	0.616536	25.9928	4.0896	6.35582	2.07315e-10	0.00297479	NA	NA	NA	NA	NA	NA	NA	NA	NA
Lab	NA	chr6,CCAGG,6057659-6057690,Not.included	repeat.nongenic	TErep27096	CHG	Spitsbergen	0.616536	25.9928	4.0896	6.35582	2.07315e-10	0.00292918	NA	NA	NA	NA	NA	NA	NA	NA	NA
Lab	NA	chr0,CCGG,88704136-88704168,Not.included	repeat.nongenic	TErep383787	CG	Helgoland	38.2653	-2.03298	0.715975	-2.83946	0.00451899	39.8367	NA	NA	NA	NA	NA	NA	NA	NA	NA
Lab	NA	chr0,CCGG,17316694-17316726,Not.included	repeat.nongenic	TErep143343	CG	Spitsbergen	0.616536	25.9928	4.0896	6.35582	2.07315e-10	0.327969	NA	NA	NA	NA	NA	NA	NA	NA	NA
Lab	NA	chr19,CCGG,6372900-6372932,RTR.tag	repeat.nongenic	TErep1430	CG	Spitsbergen	0.616536	25.9928	4.0896	6.35582	2.07315e-10	0.00301648	NA	NA	NA	NA	NA	NA	NA	NA	NA
Lab	NA	chr0,CCTGG,131840529-131840560,Not.included	repeat.nongenic	TErep181529	CHG	Helgoland	21.7322	-3.85032	1.17044	-3.28964	0.00100317	39.5776	NA	NA	NA	NA	NA	NA	NA	NA	NA
Lab	NA	chr0,CCGG,193058900-193058932,RTR.tag	repeat.nongenic	TErep51911	CG	Spitsbergen	0.616536	25.9928	4.0896	6.35582	2.07315e-10	0.327969	NA	NA	NA	NA	NA	NA	NA	NA	NA
Lab	NA	chr19,CCTGG,5720459-5720490,Not.included	repeat.nongenic	TErep13792	CHG	Spitsbergen	22.2461	4.21235	1.25951	3.34443	0.000824519	39.4552	NA	NA	NA	NA	NA	NA	NA	NA	NA
Lab	NA	chr0,CCGG,21283865-21283897,Not.included	repeat.nongenic	TErep242467	CG	Spitsbergen	0.616536	25.9928	4.0896	6.35582	2.07315e-10	0.00297479	NA	NA	NA	NA	NA	NA	NA	NA	NA
Lab	NA	chr0,CCGG,57353008-57353040,Not.included	repeat.nongenic	TErep178358	CG	Spitsbergen	0.625782	25.7783	4.08957	6.30342	2.91143e-10	0.00292918	NA	NA	NA	NA	NA	NA	NA	NA	NA
Lab	NA	chr4,CCGG,14215477-14215509,Not.included	repeat.nongenic	TErep7842	CG	Spitsbergen	0.616536	25.9928	4.0896	6.35582	2.07315e-10	0.00297479	NA	NA	NA	NA	NA	NA	NA	NA	NA
Lab	NA	chr19,CCTGT,6370991-6371022,RTR.tag	repeat.nongenic	TErep3435	CHG	Spitsbergen	0.616536	25.9928	4.0896	6.35582	2.07315e-10	0.272377	NA	NA	NA	NA	NA	NA	NA	NA	NA
Lab	NA	chr1,CCAGG,3429090-3429121,Not.included	repeat.nongenic	TErep18925	CHG	Spitsbergen	38.1833	4.08783	0.967262	4.22619	2.37681e-05	39.8367	NA	NA	NA	NA	NA	NA	NA	NA	NA
Lab	NA	chr3,CCGG,5414893-5414925,RTR.tag	repeat.nongenic	TErep7579	CG	Spitsbergen	0.616536	25.9928	4.0896	6.35582	2.07315e-10	0.272377	NA	NA	NA	NA	NA	NA	NA	NA	NA
Lab	NA	chr0,CCGG,41085805-41085837,RTR.tag	repeat.nongenic	TErep181181	CG	Spitsbergen	0.616536	25.9928	4.0896	6.35582	2.07315e-10	0.272377	NA	NA	NA	NA	NA	NA	NA	NA	NA
Lab	NA	chr1,CCGG,196073-196105,Not.included	repeat.nongenic	TErep28687	CG	Spitsbergen	0.616536	25.9928	4.0896	6.35582	2.07315e-10	0.00297479	NA	NA	NA	NA	NA	NA	NA	NA	NA
Lab	NA	chr11,CCGG,8012413-8012445,Not.included	repeat.nongenic	TErep1871	CG	Helgoland	13.2854	-2.36006	0.821132	-2.87415	0.00405115	38.2845	NA	NA	NA	NA	NA	NA	NA	NA	NA
Lab	NA	chr0,CCGG,47319314-47319346,Not.included	repeat.nongenic	TErep317993	CG	Spitsbergen	34.5637	3.36051	1.09618	3.06565	0.00217194	39.8367	NA	NA	NA	NA	NA	NA	NA	NA	NA
Lab	NA	chr0,CCGG,51347846-51347878,Not.included	repeat.nongenic	TErep65310	CG	Spitsbergen	0.625782	25.7783	4.08957	6.30342	2.91143e-10	0.00297479	NA	NA	NA	NA	NA	NA	NA	NA	NA
Lab	NA	chr13,CCGG,5577970-5578002,Not.included	repeat.nongenic	TErep13945	CG	Helgoland	69.4884	-2.92661	0.986473	-2.96674	0.00300973	39.3441	NA	NA	NA	NA	NA	NA	NA	NA	NA
Lab	NA	chr0,CCTGT,81704243-81704274,Not.included	repeat.nongenic	TErep371525	CHG	Spitsbergen	0.616536	25.9928	4.0896	6.35582	2.07315e-10	0.272377	NA	NA	NA	NA	NA	NA	NA	NA	NA
Lab	NA	chr20,CCGG,7554353-7554385,Not.included	repeat.nongenic	TErep11674	CG	Spitsbergen	0.616536	25.9928	4.0896	6.35582	2.07315e-10	0.272377	NA	NA	NA	NA	NA	NA	NA	NA	NA
Lab	NA	chr0,CCTGT,159700870-159700901,Not.included	repeat.nongenic	TErep77358	CHG	Helgoland	15.5219	-3.96582	1.25421	-3.16201	0.00156682	38.2845	NA	NA	NA	NA	NA	NA	NA	NA	NA
Lab	NA	chr0,CCGG,21247349-21247381,Not.included	repeat.nongenic	TErep92167	CG	Helgoland	5.14502	-5.8625	2.04648	-2.86468	0.00417436	39.3441	NA	NA	NA	NA	NA	NA	NA	NA	NA
Lab	NA	chr2,CCGG,5622727-5622759,Not.included	intergene	NA	CG	Spitsbergen	0.616536	25.9928	4.0896	6.35582	2.07315e-10	0.00292918	NA	NA	NA	NA	NA	NA	NA	NA	NA
Lab	NA	chr0,CCGG,45716117-45716149,RTR.tag	repeat.nongenic	TErep75014	CG	Helgoland	47.072	-2.97274	0.867349	-3.42739	0.000609416	39.5776	NA	NA	NA	NA	NA	NA	NA	NA	NA
Lab	NA	chr2,CCTGG,3501218-3501249,RTR.tag	repeat.nongenic	TErep11994	CHG	Spitsbergen	33.0066	2.95797	1.05088	2.81477	0.00488127	39.8367	NA	NA	NA	NA	NA	NA	NA	NA	NA
Lab	NA	chr0,CCGG,6223731-6223763,Not.included	repeat.nongenic	TErep268692	CG	Helgoland	47.1244	-2.80091	0.942637	-2.97136	0.00296483	39.5776	NA	NA	NA	NA	NA	NA	NA	NA	NA
Lab	NA	chr0,CCGG,95602058-95602090,Not.included	intergene	NA	CG	Spitsbergen	0.616536	25.9928	4.0896	6.35582	2.07315e-10	0.327969	NA	NA	NA	NA	NA	NA	NA	NA	NA
Lab	NA	chr0,CCGG,109266782-109266814,Not.included	repeat.nongenic	TErep360882	CG	Helgoland	10.7147	-5.39875	1.80123	-2.99726	0.00272414	39.8367	NA	NA	NA	NA	NA	NA	NA	NA	NA
Lab	NA	chr23,CCGG,8110899-8110931,Not.included	repeat.nongenic	TErep3589	CG	Spitsbergen	0.625782	25.7783	4.08957	6.30342	2.91143e-10	0.272377	NA	NA	NA	NA	NA	NA	NA	NA	NA
Lab	NA	chr21,CCTGG,9340721-9340752,RTR.tag	intergene	NA	CHG	Spitsbergen	0.616536	25.9928	4.0896	6.35582	2.07315e-10	0.00301648	NA	NA	NA	NA	NA	NA	NA	NA	NA
Lab	NA	chr25,CCGG,486520-486552,Not.included	repeat.nongenic	TErep3137	CG	Helgoland	11.3249	-4.14078	1.32767	-3.11884	0.00181565	38.2845	NA	NA	NA	NA	NA	NA	NA	NA	NA
Lab	NA	chr22,CCGG,4735269-4735301,Not.included	intergene	NA	CG	Spitsbergen	0.616536	25.9928	4.0896	6.35582	2.07315e-10	0.00301648	NA	NA	NA	NA	NA	NA	NA	NA	NA
Lab	NA	chr22,CCGG,496935-496967,Not.included	intergene	NA	CG	Spitsbergen	0.616536	25.9928	4.0896	6.35582	2.07315e-10	0.00301648	NA	NA	NA	NA	NA	NA	NA	NA	NA
Lab	NA	chr14,CCGG,1765497-1765529,Not.included	intergene	NA	CG	Helgoland	8.60419	-6.51036	1.92195	-3.38737	0.00070567	38.2845	NA	NA	NA	NA	NA	NA	NA	NA	NA
Lab	NA	chr15,CCGG,3588774-3588806,Not.included	repeat.nongenic	TErep19115	CG	Helgoland	10.8643	-4.26991	1.33065	-3.20889	0.0013325	39.8367	NA	NA	NA	NA	NA	NA	NA	NA	NA
Lab	NA	chr25,CCGG,5787910-5787942,RTR.tag	repeat.nongenic	TErep7363	CG	Spitsbergen	0.616536	25.9928	4.0896	6.35582	2.07315e-10	0.00292918	NA	NA	NA	NA	NA	NA	NA	NA	NA
Lab	NA	chr0,CCTGT,54920819-54920850,RTR.tag	intergene	NA	CHG	Helgoland	27.907	-6.77	1.98519	-3.41026	0.000649011	38.2845	NA	NA	NA	NA	NA	NA	NA	NA	NA
Lab	NA	chr3,CCGG,2145610-2145642,Not.included	intergene	NA	CG	Spitsbergen	0.616536	25.9928	4.0896	6.35582	2.07315e-10	0.00292918	NA	NA	NA	NA	NA	NA	NA	NA	NA
Lab	NA	chr5,CCTGG,6012097-6012128,Not.included	repeat.nongenic	TErep37315	CHG	Spitsbergen	0.616536	25.9928	4.0896	6.35582	2.07315e-10	0.00297479	NA	NA	NA	NA	NA	NA	NA	NA	NA
Lab	NA	chr0,CCTGG,191970650-191970681,RTR.tag	repeat.nongenic	TErep319269	CHG	Spitsbergen	22.0602	3.45262	1.23805	2.78876	0.00529096	39.3441	NA	NA	NA	NA	NA	NA	NA	NA	NA
Lab	NA	chr7,CCGG,7917552-7917584,Not.included	repeat.nongenic	TErep6026	CG	Helgoland	28.8633	-3.12085	1.04449	-2.9879	0.002809	39.8367	NA	NA	NA	NA	NA	NA	NA	NA	NA
Lab	NA	chr9,CCAGG,7734491-7734522,Not.included	intergene	NA	CHG	Spitsbergen	0.616536	25.9928	4.0896	6.35582	2.07315e-10	0.272377	NA	NA	NA	NA	NA	NA	NA	NA	NA
Lab	NA	chr12,CCGG,7650715-7650747,Not.included	intergene	NA	CG	Spitsbergen	0.616536	25.9928	4.0896	6.35582	2.07315e-10	0.327969	NA	NA	NA	NA	NA	NA	NA	NA	NA
Lab	NA	chr30,CCGG,3378135-3378167,Not.included	repeat.nongenic	TErep2410	CG	Spitsbergen	0.616536	25.9928	4.0896	6.35582	2.07315e-10	0.272377	NA	NA	NA	NA	NA	NA	NA	NA	NA
Lab	NA	chr0,CCTGG,139533050-139533081,Not.included	repeat.nongenic	TErep350296	CHG	Helgoland	21.3045	-3.0478	0.972113	-3.13523	0.00171719	39.3441	NA	NA	NA	NA	NA	NA	NA	NA	NA
Lab	NA	chr0,CCTGG,54845960-54845991,Not.included	repeat.nongenic	TErep373447	CHG	Spitsbergen	20.1852	4.19946	1.34913	3.11272	0.00185371	38.2845	NA	NA	NA	NA	NA	NA	NA	NA	NA
Lab	NA	chr27,CCTGG,5572089-5572120,Not.included	repeat.nongenic	TErep5976	CHG	Helgoland	6.34841	-5.02386	1.60175	-3.13649	0.00170984	39.5776	NA	NA	NA	NA	NA	NA	NA	NA	NA
Lab	NA	chr8,CCAGG,1049837-1049868,RTR.tag	repeat.nongenic	TErep4115	CHG	Spitsbergen	0.616536	25.9928	4.0896	6.35582	2.07315e-10	0.00292918	NA	NA	NA	NA	NA	NA	NA	NA	NA
Lab	NA	chr2,CCGG,1067770-1067802,Not.included	repeat.nongenic	TErep33307	CG	Helgoland	36.1279	-3.96285	1.02647	-3.86065	0.000113087	38.2845	NA	NA	NA	NA	NA	NA	NA	NA	NA
Lab	NA	chr0,CCGG,187058412-187058444,Not.included	repeat.nongenic	TErep43898	CG	Helgoland	12.7979	-5.87824	1.77788	-3.30632	0.000945286	38.2845	NA	NA	NA	NA	NA	NA	NA	NA	NA
Lab	NA	chr31,CCGG,2473296-2473328,Not.included	repeat.nongenic	TErep4385	CG	Helgoland	19.5046	-4.07423	1.03721	-3.92808	8.56285e-05	39.5776	NA	NA	NA	NA	NA	NA	NA	NA	NA
Lab	NA	chr8,CCGG,6880246-6880278,RTR.tag	intergene	NA	CG	Spitsbergen	0.616536	25.9928	4.0896	6.35582	2.07315e-10	0.00297479	NA	NA	NA	NA	NA	NA	NA	NA	NA
Lab	NA	chr0,CCTGT,11166214-11166245,Not.included	repeat.nongenic	TErep299531	CHG	Spitsbergen	0.616536	25.9928	4.0896	6.35582	2.07315e-10	0.00297479	NA	NA	NA	NA	NA	NA	NA	NA	NA
Lab	NA	chr26,CCGG,2060799-2060831,Not.included	intergene	NA	CG	Spitsbergen	0.616536	25.9928	4.0896	6.35582	2.07315e-10	0.327969	NA	NA	NA	NA	NA	NA	NA	NA	NA
Lab	NA	chr10,CCTGG,9277920-9277951,Not.included	repeat.nongenic	TErep13073	CHG	Spitsbergen	7.49425	5.15245	1.49678	3.44236	0.000576671	39.8367	NA	NA	NA	NA	NA	NA	NA	NA	NA
Lab	NA	chr26,CCGG,5092299-5092331,Not.included	repeat.nongenic	TErep5446	CG	Spitsbergen	0.616536	25.9928	4.0896	6.35582	2.07315e-10	0.272377	NA	NA	NA	NA	NA	NA	NA	NA	NA
Lab	NA	chr26,CCGG,993524-993556,Not.included	repeat.nongenic	TErep1358	CG	Spitsbergen	0.616536	25.9928	4.0896	6.35582	2.07315e-10	0.00297479	NA	NA	NA	NA	NA	NA	NA	NA	NA
Lab	NA	chr3,CCTGG,13101257-13101288,Not.included	intergene	NA	CHG	Spitsbergen	15.9525	5.03699	1.38401	3.63941	0.000273268	38.2845	NA	NA	NA	NA	NA	NA	NA	NA	NA
Lab	NA	chr27,CCAGG,540052-540083,Not.included	repeat.nongenic	TErep8054	CHG	Helgoland	12.36	-4.18866	1.39925	-2.99351	0.00275787	39.3441	NA	NA	NA	NA	NA	NA	NA	NA	NA
Lab	NA	chr12,CCTGT,4887005-4887036,Not.included	repeat.nongenic	TErep16813	CHG	Spitsbergen	0.616536	25.9928	4.0896	6.35582	2.07315e-10	0.00301648	NA	NA	NA	NA	NA	NA	NA	NA	NA
Lab	NA	chr0,CCGG,160211901-160211933,Not.included	repeat.nongenic	TErep208419	CG	Helgoland	44.6244	-3.56119	0.991999	-3.58991	0.00033079	39.3441	NA	NA	NA	NA	NA	NA	NA	NA	NA
Lab	NA	chr3,CCTGT,11052704-11052735,Not.included	repeat.nongenic	TErep22835	CHG	Spitsbergen	0.616536	25.9928	4.0896	6.35582	2.07315e-10	0.327969	NA	NA	NA	NA	NA	NA	NA	NA	NA
Lab	NA	chr10,CCTGG,6696145-6696176,Not.included	repeat.nongenic	TErep13261	CHG	Spitsbergen	0.616536	25.9928	4.0896	6.35582	2.07315e-10	0.272377	NA	NA	NA	NA	NA	NA	NA	NA	NA
Lab	NA	chr23,CCGG,4963620-4963652,Not.included	repeat.nongenic	TErep7825	CG	Spitsbergen	0.616536	25.9928	4.0896	6.35582	2.07315e-10	0.327969	NA	NA	NA	NA	NA	NA	NA	NA	NA
Lab	NA	chr0,CCGG,44276543-44276575,Not.included	repeat.nongenic	TErep384758	CG	Helgoland	54.1872	-2.31045	0.817298	-2.82694	0.00469946	39.4552	NA	NA	NA	NA	NA	NA	NA	NA	NA
Lab	NA	chr2,CCTGG,36952-36983,Not.included	repeat.nongenic	TErep25292	CHG	Spitsbergen	8.64466	4.87759	1.52466	3.19913	0.00137845	39.8367	NA	NA	NA	NA	NA	NA	NA	NA	NA
Lab	NA	chr17,CCGG,1714546-1714578,Not.included	intergene	NA	CG	Spitsbergen	0.616536	25.9928	4.0896	6.35582	2.07315e-10	0.327969	NA	NA	NA	NA	NA	NA	NA	NA	NA
Lab	NA	chr7,CCGG,2033927-2033959,Not.included	repeat.nongenic	TErep11621	CG	Helgoland	15.6265	-6.16838	2.00172	-3.08154	0.00205936	39.3441	NA	NA	NA	NA	NA	NA	NA	NA	NA
Lab	NA	chr16,CCTGG,2386452-2386483,Not.included	repeat.nongenic	TErep88	CHG	Spitsbergen	25.4209	3.83171	1.26598	3.02667	0.00247262	38.2845	NA	NA	NA	NA	NA	NA	NA	NA	NA
Lab	NA	chr29,CCGG,7040815-7040847,Not.included	repeat.nongenic	TErep11761	CG	Spitsbergen	0.616536	25.9928	4.0896	6.35582	2.07315e-10	0.327969	NA	NA	NA	NA	NA	NA	NA	NA	NA
Lab	NA	chr0,CCTGG,62137503-62137534,Not.included	repeat.nongenic	TErep207661	CHG	Helgoland	7.1073	-5.98635	2.09707	-2.85463	0.00430875	39.8367	NA	NA	NA	NA	NA	NA	NA	NA	NA
Lab	NA	chr6,CCTGG,4703509-4703540,Not.included	repeat.nongenic	TErep29873	CHG	Spitsbergen	25.8978	3.01589	1.03679	2.90886	0.00362746	39.8367	NA	NA	NA	NA	NA	NA	NA	NA	NA
Lab	NA	chr0,CCGG,155245548-155245580,Not.included	repeat.nongenic	TErep356808	CG	Helgoland	12.2029	-5.70902	1.64542	-3.46964	0.000521153	39.4552	NA	NA	NA	NA	NA	NA	NA	NA	NA
Lab	NA	chr0,CCGG,90835775-90835807,Not.included	repeat.nongenic	TErep156351	CG	Helgoland	35.3639	-2.35555	0.835068	-2.82079	0.00479056	39.3441	NA	NA	NA	NA	NA	NA	NA	NA	NA
Lab	NA	chr2,CCGG,12528706-12528738,Not.included	repeat.nongenic	TErep31967	CG	Helgoland	4.68922	-4.74788	1.69759	-2.79684	0.00516056	39.8367	NA	NA	NA	NA	NA	NA	NA	NA	NA
Lab	NA	chr1,CCGG,3779504-3779536,Not.included	intergene	NA	CG	Spitsbergen	0.70273	19.8455	4.08958	4.8527	1.21792e-06	0.272377	NA	NA	NA	NA	NA	NA	NA	NA	NA
Lab	NA	chr7,CCGG,11201235-11201267,Not.included	repeat.nongenic	TErep3280	CG	Helgoland	53.3842	-3.06261	1.04489	-2.93102	0.00337846	39.8367	NA	NA	NA	NA	NA	NA	NA	NA	NA
Lab	NA	chr6,CCGG,4175941-4175973,Not.included	repeat.nongenic	TErep10650	CG	Spitsbergen	0.616536	25.9928	4.0896	6.35582	2.07315e-10	0.327969	NA	NA	NA	NA	NA	NA	NA	NA	NA
Lab	NA	chr3,CCTGG,12185165-12185196,RTR.tag	repeat.nongenic	TErep2893	CHG	Spitsbergen	13.3657	5.28513	1.43301	3.68812	0.000225918	39.4552	NA	NA	NA	NA	NA	NA	NA	NA	NA
Lab	NA	chr28,CCTGT,8552499-8552530,Not.included	repeat.nongenic	TErep20011	CHG	Spitsbergen	0.616536	25.9928	4.0896	6.35582	2.07315e-10	0.00301648	NA	NA	NA	NA	NA	NA	NA	NA	NA
Lab	NA	chr0,CCGG,107648329-107648361,Not.included	repeat.nongenic	TErep396798	CG	Helgoland	24.3636	-3.41049	1.05779	-3.22416	0.00126345	38.2845	NA	NA	NA	NA	NA	NA	NA	NA	NA
