# Supplementary material for: Differences by origin in methylome suggest eco‐phenotypes in the kelp Saccharina latissima
Source: Evol Appl. 2022 May 11;16(2):262–78. doi: 10.1111/eva.13382 (PMC9923482; doi:10.1111/eva.13382)
Supplement: Supplementary file 1 — Supplementary Material [file EVA-16-262-s001.zip › eva13382-sup-0015-TableS9.xlsx]

## Sheet: SupplFigS4
GO.ID	Term	Annotated	Significant	Expected	Fis	AdjustedPValue	Samples	UpregulatedIn	Location	Ontology
GO:0022900	electron transport chain	13	1	0	483	161	Field	Helgoland	flanking	BP
GO:0019684	photosynthesis, light reaction	70	1	3	2582	32744444444444	Field	Helgoland	flanking	BP
GO:0015979	photosynthesis	75	1	3	2765	32744444444444	Field	Helgoland	flanking	BP
GO:0008380	RNA splicing	80	1	3	2947	32744444444444	Field	Helgoland	flanking	BP
GO:0006397	mRNA processing	122	1	5	4471	4471	Field	Helgoland	flanking	BP
GO:0022900	electron transport chain	13	1	1	13	3375	Lab	Helgoland	flanking	BP
GO:0046854	phosphatidylinositol phosphorylation	23	1	2	23	3375	Lab	Helgoland	flanking	BP
GO:0006289	nucleotide-excision repair	25	1	2	25	3375	Lab	Helgoland	flanking	BP
GO:0006779	porphyrin-containing compound biosynthet...	28	1	3	27	3375	Lab	Helgoland	flanking	BP
GO:0033013	tetrapyrrole metabolic process	39	1	4	38	38	Lab	Helgoland	flanking	BP
GO:0035494	SNARE complex disassembly	8	1	2	167	373	Lab	Spitsbergen	flanking	BP
GO:0046417	chorismate metabolic process	8	1	2	167	373	Lab	Spitsbergen	flanking	BP
GO:0065002	intracellular protein transmembrane tran...	15	1	3	312	373	Lab	Spitsbergen	flanking	BP
GO:0071806	protein transmembrane transport	15	1	3	312	373	Lab	Spitsbergen	flanking	BP
GO:0036297	interstrand cross-link repair	16	1	3	332	373	Lab	Spitsbergen	flanking	BP
GO:0006612	protein targeting to membrane	17	1	4	353	373	Lab	Spitsbergen	flanking	BP
GO:0009535	chloroplast thylakoid membrane	1	1	0	3	5	Field	Helgoland	flanking	CC
GO:0044434	chloroplast part	1	1	0	3	5	Field	Helgoland	flanking	CC
GO:0044435	plastid part	1	1	0	3	5	Field	Helgoland	flanking	CC
GO:0009579	thylakoid	7	1	0	21	21	Field	Helgoland	flanking	CC
GO:0044436	thylakoid part	7	1	0	21	21	Field	Helgoland	flanking	CC
GO:0009535	chloroplast thylakoid membrane	1	1	0	12	2	Lab	Helgoland	flanking	CC
GO:0044434	chloroplast part	1	1	0	12	2	Lab	Helgoland	flanking	CC
GO:0044435	plastid part	1	1	0	12	2	Lab	Helgoland	flanking	CC
GO:0009579	thylakoid	7	1	1	84	84	Lab	Helgoland	flanking	CC
GO:0044436	thylakoid part	7	1	1	84	84	Lab	Helgoland	flanking	CC
GO:0016730	oxidoreductase activity, acting on iron-...	1	1	0	3	3	Field	Helgoland	flanking	MF
GO:0008441	3'(2'),5'-bisphosphate nucleotidase acti...	1	1	0	45	225	Lab	Helgoland	flanking	MF
GO:0016730	oxidoreductase activity, acting on iron-...	1	1	0	45	225	Lab	Helgoland	flanking	MF
GO:0008252	nucleotidase activity	7	1	0	315	105	Lab	Helgoland	flanking	MF
GO:0004109	coproporphyrinogen oxidase activity	11	1	0	495	12375	Lab	Helgoland	flanking	MF
GO:0016634	oxidoreductase activity, acting on the C...	21	1	1	942	1884	Lab	Helgoland	flanking	MF
GO:0045892	negative regulation of transcription, DN...	19	1	0	24	3555555555556	Field	Helgoland	mRNA	BP
GO:0010024	phytochromobilin biosynthetic process	3	1	1	59	79	Lab	Spitsbergen	mRNA	BP
GO:0051202	phytochromobilin metabolic process	3	1	1	59	79	Lab	Spitsbergen	mRNA	BP
GO:0006233	dTDP biosynthetic process	4	1	1	79	79	Lab	Spitsbergen	mRNA	BP
GO:0009133	nucleoside diphosphate biosynthetic proc...	4	1	1	79	79	Lab	Spitsbergen	mRNA	BP
GO:0009138	pyrimidine nucleoside diphosphate metabo...	4	1	1	79	79	Lab	Spitsbergen	mRNA	BP
GO:0009186	deoxyribonucleoside diphosphate metaboli...	4	1	1	79	79	Lab	Spitsbergen	mRNA	BP
GO:0032021	NELF complex	2	1	1	54	305	Lab	Spitsbergen	mRNA	CC
GO:0016459	myosin complex	45	2	12	61	305	Lab	Spitsbergen	mRNA	CC
GO:0000808	origin recognition complex	4	1	1	108	32	Lab	Spitsbergen	mRNA	CC
GO:0015629	actin cytoskeleton	66	2	18	128	32	Lab	Spitsbergen	mRNA	CC
GO:0003714	transcription corepressor activity	15	1	0	11	11	Field	Helgoland	mRNA	MF
GO:0003712	transcription coregulator activity	60	1	0	45	225	Field	Helgoland	mRNA	MF
GO:1901265	nucleoside phosphate binding	2459	13	646	72	8	Lab	Spitsbergen	mRNA	MF
GO:0032559	adenyl ribonucleotide binding	1898	11	499	74	8	Lab	Spitsbergen	mRNA	MF
GO:0017076	purine nucleotide binding	2183	12	574	75	8	Lab	Spitsbergen	mRNA	MF
GO:0004329	formate-tetrahydrofolate ligase activity	3	1	1	79	8	Lab	Spitsbergen	mRNA	MF
GO:0016636	oxidoreductase activity, acting on the C...	3	1	1	79	8	Lab	Spitsbergen	mRNA	MF
GO:0050897	cobalt ion binding	3	1	1	79	8	Lab	Spitsbergen	mRNA	MF
