# Supplementary material for: Differences by origin in methylome suggest eco‐phenotypes in the kelp Saccharina latissima
Source: Evol Appl. 2022 May 11;16(2):262–78. doi: 10.1111/eva.13382 (PMC9923482; doi:10.1111/eva.13382)
Supplement: Supplementary file 1 — Supplementary Material [file EVA-16-262-s001.zip › eva13382-sup-0016-TableS10.xlsx]

## Sheet: SupplFigS5
GO.ID	Term	Annotated	Significant	Expected	Fis	AdjustedPValue	UpregulatedIn	Location	Ontology
GO:0007040	lysosome organization	1	1	0	21	105	Field	mRNA	BP
GO:0007033	vacuole organization	5	1	1	105	193	Field	mRNA	BP
GO:0006464	cellular protein modification process	1309	7	276	127	193	Field	mRNA	BP
GO:0071586	CAAX-box protein processing	7	1	1	147	193	Field	mRNA	BP
GO:0006470	protein dephosphorylation	98	2	21	177	193	Field	mRNA	BP
GO:0009082	branched-chain amino acid biosynthetic p...	9	1	2	188	193	Field	mRNA	BP
GO:0043412	macromolecule modification	1417	7	299	193	193	Field	mRNA	BP
GO:1905515	non-motile cilium assembly	2	1	0	17	17	Lab	flanking	BP
GO:0016556	mRNA modification	3	1	0	48	86	Field	flanking	BP
GO:0080009	mRNA methylation	3	1	0	48	86	Field	flanking	BP
GO:0060255	regulation of macromolecule metabolic pr...	496	4	8	65	86	Field	flanking	BP
GO:0019222	regulation of metabolic process	501	4	81	67	86	Field	flanking	BP
GO:0000380	alternative mRNA splicing, via spliceoso...	5	1	1	8	86	Field	flanking	BP
GO:0000381	regulation of alternative mRNA splicing,...	5	1	1	8	86	Field	flanking	BP
GO:0006083	acetate metabolic process	5	1	1	8	86	Field	flanking	BP
GO:0019427	acetyl-CoA biosynthetic process from ace...	5	1	1	8	86	Field	flanking	BP
GO:0050789	regulation of biological process	864	5	139	86	86	Field	flanking	BP
GO:0004160	dihydroxy-acid dehydratase activity	1	1	0	2	1	Field	mRNA	MF
GO:0045131	pre-mRNA branch point binding	1	1	0	2	1	Field	mRNA	MF
GO:0036002	pre-mRNA binding	3	1	1	61	1625	Field	mRNA	MF
GO:0016791	phosphatase activity	190	3	39	65	1625	Field	mRNA	MF
GO:0042578	phosphoric ester hydrolase activity	226	3	46	104	17285714285714	Field	mRNA	MF
GO:0003918	DNA topoisomerase type II (ATP-hydrolyzi...	6	1	1	121	17285714285714	Field	mRNA	MF
GO:0061505	DNA topoisomerase II activity	6	1	1	121	28	Field	mRNA	MF
GO:0005086	ARF guanyl-nucleotide exchange factor ac...	12	1	2	241	28	Field	mRNA	MF
GO:0003993	acid phosphatase activity	14	1	3	28	28	Field	mRNA	MF
