# Supplementary material for: Differences by origin in methylome suggest eco‐phenotypes in the kelp Saccharina latissima
Source: Evol Appl. 2022 May 11;16(2):262–78. doi: 10.1111/eva.13382 (PMC9923482; doi:10.1111/eva.13382)
Supplement: Supplementary file 1 — Supplementary Material [file EVA-16-262-s001.zip › eva13382-sup-0017-TableS11.xlsx]

## Sheet: DifferentialMethylationHeVsSp_T
gene	Fragment	Comparison	Type	repeats.id	SequenceContexts	baseMean	log2FoldChange	lfcSE	stat	pvalue	padj	weight	Contig	Strand	Start	End	GeneType	description	GO.labels	protein.domains	KOGid
SJ19184	chr1	CCTGG	14303780-14303811	RTR.tag	H.vs.S.15	flankup	NA	CHG	732550108169354	-298320844924845	563653975663749	-529262380476511	1.20574e+07	0.000173228809969904	397768166089965	chr1	-	14297416	14298617	mRNA	NA	NA	NA	NA
SJ19184	chr1	CCTGG	14303780-14303811	RTR.tag	H.vs.S.5	flankup	NA	CHG	732550108169354	-348486131691876	438730953165352	-794304867658918	0.197271	22547.1	1	chr1	-	14297416	14298617	mRNA	NA	NA	NA	NA
SJ31035	chr0	CCGG	105827462-105827494	Not.included	H.vs.S.15	flankup	NA	CG	581048283797296	-359344235832378	579049229215808	-620576313207479	54432.1	1.55428e+08	400269144379355	chr0	-	105818415	105819157	lncRNA	LNC_019554;n/a	NA	NA	NA
NA	chr0	CCAGG	949558-949589	Not.included	H.vs.S.15	intergene	NA	CHG	107905081051167	-10193305484996	250904869948067	-406261763157718	4.85255e+09	0.041990120046142	400269144379355	NA	NA	NA	NA	NA	NA	NA	NA	NA
NA	chr0	CCGG	114955721-114955753	Not.included	H.vs.S.15	intergene	NA	CG	923143863430067	-203822581059476	50614560924111	-402695543215475	5.65037e+09	0.041990120046142	384500846023689	NA	NA	NA	NA	NA	NA	NA	NA	NA
