# Supplementary material for: Differences by origin in methylome suggest eco‐phenotypes in the kelp Saccharina latissima
Source: Evol Appl. 2022 May 11;16(2):262–78. doi: 10.1111/eva.13382 (PMC9923482; doi:10.1111/eva.13382)
Supplement: Supplementary file 1 — Supplementary Material [file EVA-16-262-s001.zip › Supplementary_TableST2_CoverageAbove2_Counts.xlsx]

## Sheet: AllSJ5Tables_Counts
Scaffold	SequenceContexts	S3_5	S3_10	S3_15	H4_5	H4_10	H4_15	H3_5	H3_10	H3_15	S2_5	S2_10	S2_15	H2_5	H2_10	S1_5	S1_10	S4_5	S4_10	H1_5	H1_10	H1_15	FH10	FH1	FH2	FH3	FH4	FH5	FH6	FH7	FH8a	FH9	FS10	FS1	FS2	FS3	FS4	FS5	FS6	FS7	FS8a	FS9
C5174497,CCGG,47-79,Not.included	CG	0	3	0	0	0	0	0	0	0	0	0	0	0	0	0	3	3	0	0	0	0	0	0	0	0	0	0	0	0	0	0	0	0	0	0	0	0	0	0	0	0
C5174501,CCGG,48-80,Not.included	CG	0	0	0	0	0	0	0	0	0	0	0	0	4	0	0	0	0	0	0	0	0	0	0	0	0	0	0	0	0	0	0	0	0	0	0	0	0	0	0	0	0
C5175145,CCGG,62-94,RTR.tag	CG	0	0	0	0	0	0	0	0	0	55	0	0	0	0	0	0	0	0	0	0	0	0	0	0	0	0	0	0	0	0	0	0	0	3	0	0	0	0	0	0	0
C5175185,CCTGG,70-100,Not.included	CHG	3	0	0	0	0	7	0	0	0	0	0	0	0	0	0	6	0	0	0	0	0	0	0	0	0	0	0	0	0	0	0	0	0	0	0	0	0	0	0	0	0
C5175281,CCTGT,12-43,RTR.tag	CHG	32	0	5	0	5	0	0	0	7	14	6	7	0	0	0	28	17	8	9	16	0	0	0	0	0	3	9	0	0	0	0	10	4	28	4	7	0	0	9	6	3
C5175559,CCGG,4-36,Not.included	CG	0	0	0	0	6	0	0	0	0	10	0	0	8	0	0	0	6	0	0	0	0	0	0	0	0	0	0	0	0	0	0	0	0	0	0	0	0	0	0	0	0
C5176025,CCGG,1-32,Not.included	CG	0	4	0	0	0	0	0	0	0	0	0	0	0	0	0	0	0	0	0	0	0	0	0	0	0	0	0	0	0	0	0	0	0	0	0	0	0	0	0	0	0
C5176139,CCGG,35-67,RTR.tag	CG	0	0	0	0	0	0	0	0	0	0	0	0	0	0	0	0	0	0	0	0	0	0	0	0	0	0	0	0	0	0	0	0	0	0	0	0	0	0	0	4	0
C5178181,CCGG,62-94,RTR.tag	CG	0	0	0	0	0	0	0	0	0	0	0	0	0	0	0	3	0	0	0	0	0	0	0	0	0	0	0	0	0	0	0	0	0	0	0	0	0	0	0	0	0
C5179255,CCTGG,1-31,Not.included	CHG	6	0	0	0	0	8	0	0	0	0	16	0	0	0	0	5	0	0	0	0	0	0	0	0	0	0	3	0	0	0	0	0	0	0	0	0	0	0	0	0	0
C5179743,CCGG,7-39,Not.included	CG	0	0	0	0	3	0	5	0	0	0	0	0	0	0	0	0	0	0	0	0	0	0	0	0	0	0	0	0	0	0	0	0	0	0	0	0	0	0	0	0	0
C5179959,CCGG,42-74,Not.included	CG	0	0	0	0	3	0	0	0	0	0	0	0	0	0	0	0	0	0	0	0	0	0	0	4	0	0	0	0	0	0	0	0	0	0	0	0	0	0	0	0	0
C5180281,CCTGG,24-55,Not.included	CHG	0	0	0	0	0	0	7	0	0	0	0	0	4	0	10	0	9	5	0	0	0	0	0	0	0	0	0	0	0	0	0	0	0	0	0	0	0	0	0	0	0
C5180573,CCGG,3-35,Not.included	CG	0	0	0	0	0	0	0	0	0	0	0	0	0	0	0	0	0	11	0	0	0	0	0	0	0	0	0	0	0	0	0	0	0	0	0	0	0	0	0	0	0
C5181099,CCTGT,26-57,Not.included	CHG	0	0	0	0	0	0	5	0	0	0	0	0	0	0	0	0	0	0	0	0	0	0	0	0	0	0	0	0	0	0	0	0	0	0	0	0	0	0	0	0	0
C5181791,CCGG,1-32,Not.included	CG	0	0	0	0	0	0	0	0	0	0	4	0	0	0	0	0	0	0	0	0	0	0	0	0	0	0	0	0	0	0	0	0	0	0	0	0	0	0	0	0	0
C5181803,CCTGT,35-66,Not.included	CHG	0	0	0	0	0	0	0	0	0	0	0	0	0	0	0	6	0	0	0	0	0	0	0	0	0	0	0	0	0	0	0	0	0	0	0	0	0	0	0	0	0
C5181993,CCTGG,35-66,Not.included	CHG	0	0	0	0	0	0	0	0	0	0	0	0	10	0	0	0	0	0	0	0	0	0	0	0	0	0	0	0	0	0	0	0	0	0	0	0	0	0	0	0	0
C5182555,CCGG,38-70,Not.included	CG	0	0	0	0	0	0	0	12	0	0	0	0	0	0	0	0	0	3	0	0	0	0	0	0	0	0	3	0	0	0	0	0	0	0	0	0	0	0	0	0	0
C5183229,CCGG,36-68,Not.included	CG	0	0	0	0	0	0	0	0	0	0	0	0	9	0	0	5	9	0	0	0	0	0	0	0	0	0	0	0	0	0	0	0	0	0	0	0	0	0	0	0	0
C5183465,CCTGT,61-92,Not.included	CHG	0	0	0	0	0	0	0	0	0	0	0	0	0	0	0	0	0	0	0	0	0	0	0	0	0	0	0	0	0	0	0	0	0	0	0	3	0	0	0	0	0
C5183643,CCGG,42-74,Not.included	CG	0	0	0	0	0	0	0	0	0	0	7	0	0	0	0	0	0	0	0	0	0	0	0	0	0	0	0	0	0	0	0	0	0	0	0	0	0	0	0	0	0
C5183663,CCTGG,12-43,Not.included	CHG	0	0	0	0	0	0	0	0	0	0	0	0	0	0	0	0	0	0	0	6	0	0	0	0	0	0	0	0	0	0	0	0	0	0	0	0	0	0	0	0	0
C5183671,CCAGG,36-67,Not.included	CHG	0	0	0	0	0	0	0	0	0	0	0	0	0	0	0	0	0	0	0	0	0	0	0	0	0	0	0	0	0	0	0	3	0	0	0	0	0	0	0	0	0
C5183875,CCGG,1-31,Not.included	CG	0	0	0	0	0	0	0	0	0	0	0	0	0	0	10	0	5	0	0	0	0	0	0	0	0	0	0	0	0	0	0	0	0	0	0	0	0	0	0	0	0
C5184113,CCAGG,20-51,Not.included	CHG	4	0	0	0	0	0	0	0	0	0	0	0	0	0	0	0	0	4	3	0	0	0	0	0	0	0	0	0	0	0	0	0	0	0	0	0	0	0	0	3	0
C5185979,CCGG,47-79,Not.included	CG	0	0	0	0	0	0	0	0	0	0	0	0	0	0	0	0	0	0	0	0	0	0	0	0	0	0	5	0	0	0	0	0	0	0	0	0	0	0	0	0	0
C5186615,CCGG,30-62,Not.included	CG	13	12	4	72	12	30	29	16	83	45	16	16	34	0	51	10	12	20	22	100	10	6	0	6	0	19	14	4	9	8	0	8	4	5	0	0	4	0	3	34	0
C5186709,CCGG,8-40,Not.included	CG	0	0	0	0	0	0	0	0	0	0	0	17	0	0	0	3	0	0	0	0	0	0	0	0	0	0	0	0	0	0	0	0	0	0	0	0	0	0	0	5	0
C5187245,CCAGG,1-31,Not.included	CHG	3	0	0	0	0	0	0	0	0	0	0	0	0	0	7	0	0	0	0	0	0	0	0	0	0	0	0	0	0	0	0	0	0	0	0	0	0	0	0	0	0
C5187271,CCGG,13-45,Not.included	CG	0	0	0	0	0	0	0	0	0	0	0	0	0	0	0	0	0	0	4	0	0	0	0	0	0	0	0	0	0	0	0	0	0	0	0	0	0	0	0	0	0
C5187375,CCAGG,34-65,Not.included	CHG	5	0	0	0	0	0	0	0	0	0	0	0	0	0	0	0	0	0	0	0	0	0	0	0	0	0	0	0	0	0	0	0	0	0	0	0	0	0	0	0	0
C5187793,CCTGT,39-70,Not.included	CHG	0	3	0	0	0	0	0	0	0	0	0	0	0	0	0	0	0	0	0	0	0	0	0	0	0	0	0	0	0	0	0	0	0	0	0	0	0	0	0	0	0
C5188231,CCGG,38-70,Not.included	CG	0	0	0	0	0	0	3	0	0	0	0	0	0	0	0	0	4	0	0	0	0	0	0	0	0	0	0	0	0	0	0	0	0	0	0	0	0	0	0	0	0
C5188723,CCTGG,65-96,RTR.tag	CHG	0	0	0	0	0	0	0	0	0	0	0	0	0	0	0	0	0	0	3	0	0	0	0	0	0	0	0	0	0	0	0	0	0	0	0	0	0	0	0	0	0
C5189323,CCGG,1-32,RTR.tag	CG	0	0	3	0	0	0	0	0	0	0	0	0	0	0	15	0	0	0	0	0	0	0	0	0	0	0	0	0	0	0	0	0	0	0	0	0	0	0	0	0	0
C5189403,CCTGT,1-31,Not.included	CHG	0	0	0	0	0	0	0	0	0	0	0	0	0	0	0	0	0	0	7	0	0	0	0	0	0	0	0	0	0	0	0	0	0	0	0	0	0	0	0	0	0
C5189539,CCAGG,45-76,Not.included	CHG	0	0	0	0	0	0	0	0	0	0	0	0	0	0	0	0	0	0	0	0	0	0	0	0	0	0	0	0	0	0	0	0	0	3	0	0	0	0	0	0	0
C5189569,CCGG,33-65,Not.included	CG	0	0	0	0	0	0	0	0	0	0	0	0	0	0	0	0	0	5	0	0	0	0	0	0	0	0	0	0	0	0	0	0	0	0	0	0	0	0	0	0	0
C5189571,CCGG,38-70,Not.included	CG	0	0	0	0	0	0	0	0	0	0	0	12	0	0	0	0	0	0	0	0	0	0	0	0	0	0	0	0	0	0	0	0	0	0	0	0	0	0	0	0	0
C5190475,CCGG,65-97,Not.included	CG	0	0	0	0	0	13	0	0	0	0	0	0	0	0	0	0	0	0	0	0	0	0	0	0	0	0	0	0	0	0	0	0	0	0	0	0	0	0	0	0	0
C5190563,CCTGG,23-54,Not.included	CHG	4	0	0	0	0	0	8	0	0	0	0	0	0	0	0	0	0	0	0	0	0	0	0	0	0	0	0	0	0	0	0	0	0	0	0	0	0	0	0	0	0
C5190699,CCTGG,30-61,Not.included	CHG	0	0	0	0	0	0	0	0	0	0	0	3	0	0	0	0	0	0	0	0	0	0	0	0	0	0	0	0	0	0	0	0	0	0	0	0	0	0	0	0	0
C5190895,CCTGG,45-76,RTR.tag	CHG	0	4	0	0	0	0	15	0	11	0	9	0	16	0	25	19	0	0	4	27	0	3	0	0	0	4	0	0	0	0	0	0	0	0	0	0	0	0	0	6	0
C5190919,CCAGG,18-49,Not.included	CHG	0	0	0	5	0	0	0	0	0	0	0	0	0	0	0	0	3	0	0	0	0	0	0	0	0	0	0	0	0	0	0	0	0	0	0	0	0	0	0	0	0
C5191061,CCTGG,67-98,Not.included	CHG	0	0	0	0	0	0	0	0	0	0	0	0	0	0	0	3	0	0	0	0	0	0	0	0	0	0	0	0	0	0	0	0	0	0	0	0	0	0	0	0	0
C5191565,CCGG,42-74,Not.included	CG	0	0	0	0	0	4	0	0	0	0	0	0	0	0	0	0	0	0	0	0	0	0	0	0	0	0	0	0	0	0	0	0	0	3	0	0	0	0	0	0	0
C5191703,CCTGT,15-46,RTR.tag	CHG	0	0	0	0	0	0	0	0	0	0	0	0	0	0	0	0	0	0	0	3	0	0	0	0	0	0	0	0	0	0	0	0	0	0	0	0	0	0	0	0	0
C5191743,CCGG,1-31,Not.included	CG	0	0	0	0	0	0	0	0	0	0	0	0	9	0	0	0	0	0	0	0	0	0	0	0	0	0	0	0	0	0	0	0	0	0	0	0	0	0	0	0	0
C5191791,CCGG,31-63,Not.included	CG	0	0	0	0	4	16	0	0	0	0	0	0	3	0	0	0	3	0	4	10	0	0	0	0	0	0	3	0	0	0	0	0	0	0	0	0	0	0	0	6	0
C5191883,CCGG,39-71,Not.included	CG	0	0	0	0	0	0	0	0	0	0	0	0	0	0	0	7	0	0	0	0	0	0	0	0	0	0	0	0	0	0	0	0	0	0	0	0	0	0	0	0	0
C5191937,CCTGG,40-71,Not.included	CHG	0	0	0	7	0	0	0	0	0	0	0	0	0	0	0	0	0	0	0	0	0	0	0	0	0	0	0	0	0	0	0	0	0	0	0	0	0	0	0	0	0
C5193229,CCTGT,20-51,Not.included	CHG	0	0	0	0	0	0	3	0	0	0	0	0	0	0	0	0	0	0	0	0	0	0	0	0	0	0	0	0	0	0	0	0	0	0	0	0	0	0	0	0	0
C5193255,CCGG,37-69,Not.included	CG	0	0	0	0	0	0	0	0	0	0	0	0	0	0	0	0	0	0	0	0	0	0	0	0	0	0	0	0	0	0	0	3	0	0	0	0	0	0	0	0	0
C5193941,CCGG,39-71,Not.included	CG	3	0	5	0	0	0	17	9	0	0	0	0	6	0	12	3	0	3	0	0	0	0	0	0	0	3	0	0	0	0	0	0	0	4	0	0	6	0	0	0	0
C5194085,CCGG,18-50,Not.included	CG	0	0	0	0	0	0	0	0	11	0	0	0	0	0	0	0	0	0	0	0	0	0	0	0	0	0	0	0	0	0	0	0	0	0	0	0	0	0	0	0	0
C5194127,CCGG,1-31,Not.included	CG	0	0	0	0	0	0	0	0	0	0	0	0	0	0	0	0	4	0	0	0	0	0	0	0	0	0	0	0	0	0	0	0	0	0	0	0	0	0	0	0	0
C5194329,CCTGG,22-53,Not.included	CHG	4	0	0	0	0	0	0	0	0	0	0	0	0	0	0	3	0	0	0	0	0	0	0	0	0	0	0	0	0	0	0	0	0	0	0	0	0	0	0	3	0
C5195773,CCTGT,71-101,Not.included	CHG	0	0	0	0	0	0	0	0	0	0	0	0	8	0	0	0	0	0	0	0	0	0	0	0	0	0	0	0	0	0	0	0	0	0	0	0	0	0	0	0	0
C5196041,CCTGG,40-71,Not.included	CHG	9	3	9	0	4	0	3	9	0	0	5	0	0	0	0	20	4	0	0	0	0	0	0	0	0	0	0	0	0	0	0	3	0	4	0	0	4	0	0	0	0
C5196761,CCGG,36-68,Not.included	CG	0	0	0	0	0	0	0	0	0	0	0	0	9	0	0	3	4	0	0	0	0	0	0	0	0	0	0	0	0	0	0	0	0	0	0	0	0	0	0	0	0
C5196841,CCTGG,32-63,Not.included	CHG	0	0	0	0	0	0	0	0	0	0	0	0	0	0	0	0	0	0	0	0	0	0	0	0	0	0	0	0	0	0	4	0	0	0	0	0	0	0	0	0	0
C5196929,CCGG,21-53,RTR.tag	CG	0	0	0	0	0	0	0	0	0	0	0	0	0	0	7	0	0	0	0	0	0	0	0	0	0	0	0	0	0	0	0	0	0	0	0	0	0	0	0	0	0
C5197039,CCGG,36-68,Not.included	CG	0	0	0	14	0	0	7	0	17	0	0	0	0	0	0	0	3	0	0	0	0	0	0	0	0	0	0	0	0	0	0	0	0	0	0	0	0	0	0	0	0
C5197723,CCTGT,53-84,Not.included	CHG	0	0	0	0	0	0	0	0	0	0	13	0	0	0	0	0	0	0	0	0	0	0	0	0	0	0	0	0	0	0	0	0	0	0	0	0	0	0	0	0	0
C5197755,CCGG,8-40,Not.included	CG	0	0	0	0	0	0	0	0	0	0	0	0	0	0	0	0	4	0	0	0	0	0	0	0	0	0	0	0	0	0	0	0	0	0	0	0	0	0	0	0	0
C5197765,CCGG,1-32,Not.included	CG	0	0	6	0	0	0	0	0	0	0	0	0	0	0	0	0	0	0	0	0	0	0	0	0	0	0	0	0	0	0	0	0	0	0	0	0	0	0	0	0	0
C5198381,CCAGG,7-38,Not.included	CHG	0	0	0	0	6	0	3	0	0	0	0	0	0	0	0	0	0	0	0	0	0	0	0	0	0	0	0	0	0	0	0	0	0	0	0	0	0	0	0	0	0
C5198975,CCGG,1-32,Not.included	CG	0	0	0	0	0	0	5	0	0	0	0	0	5	0	0	3	0	0	0	0	0	0	0	0	0	0	0	0	0	0	0	0	0	0	0	0	0	0	0	0	0
C5199009,CCGG,68-100,Not.included	CG	0	0	0	0	0	0	0	0	0	0	0	0	0	0	0	0	0	0	0	0	0	0	0	0	0	0	0	0	0	0	0	0	0	3	0	0	0	0	0	0	0
C5199921,CCTGG,1-31,Not.included	CHG	0	0	0	0	0	0	0	0	0	0	0	0	0	0	0	4	0	0	0	0	0	0	0	0	0	0	0	0	0	0	0	0	0	0	0	3	0	0	0	5	0
C5199969,CCGG,1-31,Not.included	CG	0	0	0	0	0	5	0	0	0	0	0	0	0	0	0	0	0	0	0	7	0	0	0	3	0	0	0	0	0	0	0	0	0	5	0	0	0	0	0	0	0
C5200707,CCTGT,36-67,Not.included	CHG	0	0	0	0	0	0	0	0	0	0	0	0	0	0	0	0	0	0	0	0	0	0	0	0	0	0	0	0	3	0	0	0	0	0	0	0	0	0	0	0	0
C5200837,CCTGG,3-34,Not.included	CHG	0	0	11	0	5	0	0	0	0	0	0	0	0	0	0	0	0	0	0	0	0	0	0	0	0	0	0	0	0	0	0	0	0	0	0	0	0	0	0	0	0
C5200893,CCTGT,27-58,Not.included	CHG	0	0	0	0	0	0	0	0	0	0	0	0	0	0	0	0	0	0	0	0	0	0	0	0	0	0	0	0	0	0	0	0	0	0	0	0	0	0	0	3	0
C5201189,CCGG,1-32,Not.included	CG	0	0	0	0	0	0	0	0	0	0	10	0	0	0	0	0	0	0	0	0	0	0	0	0	0	0	0	0	0	0	0	0	0	0	0	0	0	0	0	0	0
C5201379,CCGG,5-37,Not.included	CG	0	0	0	0	0	4	4	0	0	24	11	0	0	0	0	0	0	0	0	0	0	0	0	0	0	0	0	0	0	0	0	0	0	0	0	0	0	0	0	0	0
C5202679,CCGG,37-69,Not.included	CG	0	0	0	0	0	0	0	0	0	0	0	0	0	0	0	0	0	0	0	0	0	0	0	0	0	0	3	0	0	0	0	0	0	0	0	0	0	0	0	0	0
C5203623,CCGG,1-31,Not.included	CG	0	10	0	10	5	0	0	0	0	0	0	0	7	0	0	0	0	0	0	0	0	0	0	0	0	4	3	3	0	0	0	4	0	0	0	0	0	0	0	4	0
C5203989,CCAGG,31-62,Not.included	CHG	0	0	0	0	0	0	0	0	0	0	0	8	0	0	0	0	0	0	0	0	0	0	0	0	0	0	0	0	0	0	0	0	0	0	0	0	0	0	0	0	0
C5204361,CCGG,23-55,RTR.tag	CG	0	0	0	0	0	0	0	0	0	0	0	0	0	0	0	0	0	0	0	0	0	0	0	0	0	0	0	0	0	0	0	0	0	0	0	0	0	3	0	0	0
C5204733,CCTGG,49-80,Not.included	CHG	0	0	0	0	0	0	0	0	0	0	0	0	0	0	0	0	0	0	0	5	0	0	0	0	0	0	0	0	0	0	0	0	0	0	0	0	0	0	0	0	0
C5205083,CCGG,58-90,RTR.tag	CG	0	0	0	0	0	0	0	0	0	0	0	0	0	0	0	0	0	0	0	0	0	0	0	0	0	3	0	0	0	0	0	0	0	0	0	0	0	0	0	0	0
C5205167,CCGG,51-83,Not.included	CG	0	0	0	0	0	0	0	0	0	0	5	3	0	0	6	0	0	0	0	0	0	3	0	0	3	0	0	0	0	0	0	0	0	0	0	0	0	0	0	0	0
C5205471,CCTGT,1-31,Not.included	CHG	0	0	0	0	0	0	0	0	0	0	0	0	5	0	0	0	0	0	0	0	0	0	0	0	0	0	0	0	0	0	0	0	0	0	0	0	0	0	0	0	0
C5205561,CCAGG,37-68,Not.included	CHG	3	4	3	18	0	4	8	0	0	0	0	0	3	0	8	0	8	4	7	8	0	0	0	0	0	0	4	0	0	0	0	0	0	3	0	0	0	0	3	9	0
C5205643,CCAGG,21-52,RTR.tag	CHG	0	0	0	0	0	0	9	0	0	0	0	0	0	0	0	0	0	0	0	0	0	0	0	0	0	0	0	0	0	0	0	0	0	0	0	0	0	0	0	0	0
C5205767,CCTGT,62-93,Not.included	CHG	0	0	0	0	0	0	0	0	0	0	0	0	0	0	0	0	0	0	0	0	0	0	0	0	0	0	0	0	0	0	10	0	0	0	0	0	0	0	0	0	0
C5205811,CCTGT,54-85,Not.included	CHG	0	0	0	0	0	0	0	0	0	0	0	0	0	0	0	0	0	0	0	11	0	0	0	0	0	0	0	0	0	0	0	0	0	0	0	0	0	0	0	0	0
C5206919,CCTGG,22-53,Not.included	CHG	0	0	0	0	0	0	0	0	0	0	0	0	0	0	0	0	0	0	0	0	0	0	0	0	0	0	0	0	0	0	0	3	0	0	0	0	0	0	0	0	0
C5207413,CCGG,19-51,Not.included	CG	0	0	0	0	0	0	0	0	0	0	0	0	0	0	8	0	0	0	0	0	0	0	0	0	0	0	0	0	0	0	0	0	0	0	0	0	0	0	0	0	0
C5207863,CCGG,30-62,Not.included	CG	0	0	0	0	0	0	0	0	0	43	0	7	0	0	0	0	0	0	3	0	0	0	0	0	0	0	0	0	0	0	0	0	0	0	0	0	0	0	0	0	0
C5207905,CCGG,1-32,Not.included	CG	0	9	6	0	13	12	8	8	19	0	0	0	0	0	9	5	10	0	0	0	0	0	0	0	0	4	0	3	3	0	0	0	0	0	0	0	0	0	0	7	0
C5207953,CCGG,32-64,Not.included	CG	0	0	0	0	0	0	0	0	0	0	0	0	0	0	0	0	0	4	0	0	0	0	0	0	0	0	0	0	0	0	0	0	0	0	0	0	0	0	0	0	0
C5208093,CCTGG,36-67,Not.included	CHG	0	0	0	0	0	0	0	0	0	0	0	0	0	0	0	0	0	0	0	0	0	0	0	0	0	0	0	0	0	0	0	3	0	0	0	0	0	0	0	0	0
C5208601,CCGG,57-89,Not.included	CG	13	37	14	31	18	57	38	47	47	27	54	4	57	0	60	38	30	39	12	25	14	9	0	4	15	23	18	16	10	7	0	14	10	9	10	12	7	0	7	34	5
C5208719,CCGG,1-32,Not.included	CG	0	0	0	0	0	5	0	0	0	0	0	0	0	0	0	0	0	0	0	0	0	0	0	0	0	0	0	0	0	0	0	0	0	0	0	0	0	0	0	0	0
C5209939,CCGG,55-87,Not.included	CG	0	0	0	5	0	0	0	0	0	0	0	9	0	0	0	0	0	0	0	0	0	0	0	0	0	0	0	0	0	0	0	0	0	0	0	0	0	0	0	0	0
C5210403,CCAGG,45-76,Not.included	CHG	0	0	0	0	0	0	0	0	0	38	0	0	0	0	0	0	0	0	0	0	0	0	0	0	0	0	0	0	0	0	0	0	0	0	0	0	0	0	0	0	0
C5211137,CCGG,1-32,Not.included	CG	0	0	0	0	0	0	0	0	0	0	0	4	0	0	0	0	0	0	0	0	0	0	0	0	0	0	0	0	0	0	0	0	0	0	0	0	0	0	0	0	0
C5212201,CCAGG,54-85,Not.included	CHG	0	0	0	0	0	0	9	0	14	0	0	0	0	0	0	0	0	0	0	0	3	0	0	0	0	0	0	0	0	0	0	0	0	0	0	0	0	0	0	4	0
C5212507,CCTGT,1-31,RTR.tag	CHG	0	0	0	0	0	0	0	0	0	0	0	0	0	0	0	0	0	0	0	0	0	0	0	0	0	0	3	0	0	0	0	0	0	0	0	0	0	0	0	0	0
C5213347,CCGG,29-61,Not.included	CG	0	0	0	0	0	0	0	0	0	0	0	0	0	0	0	0	0	0	0	16	0	0	0	0	0	0	0	0	0	0	0	0	0	0	0	0	0	0	0	0	0
C5214037,CCAGG,26-57,Not.included	CHG	9	0	0	10	0	0	0	0	0	0	6	0	0	0	8	3	0	0	0	0	0	0	0	0	0	0	0	0	0	0	0	0	0	5	3	3	0	0	0	0	0
C5214337,CCGG,27-59,Not.included	CG	0	0	0	0	0	0	0	0	0	0	0	0	0	0	6	0	0	0	0	0	0	0	0	0	0	0	0	0	0	0	0	0	0	0	0	0	0	0	0	0	0
C5214411,CCAGG,1-31,RTR.tag	CHG	0	0	0	0	0	0	0	0	0	0	0	0	0	0	0	0	0	0	0	0	0	0	0	3	0	0	0	0	0	0	0	0	0	0	0	0	0	0	0	0	0
C5214849,CCGG,33-65,Not.included	CG	0	0	0	0	0	0	4	0	10	0	0	0	0	0	0	0	0	0	0	0	0	0	0	4	0	4	0	0	0	0	0	0	0	0	0	0	0	0	0	0	0
C5214945,CCGG,71-102,Not.included	CG	5	0	0	0	0	0	0	0	0	0	0	0	0	0	0	5	0	0	0	0	0	0	0	0	0	0	0	0	0	0	0	0	0	0	0	0	0	0	0	0	0
C5215227,CCTGT,4-35,Not.included	CHG	0	0	0	0	0	5	0	0	0	0	0	0	0	0	0	0	0	0	0	0	0	0	0	0	0	0	0	0	0	0	0	0	0	0	0	0	0	0	0	0	0
C5215265,CCTGT,31-62,Not.included	CHG	0	0	0	0	3	0	0	0	0	0	0	0	0	0	0	0	0	0	0	0	0	0	0	0	0	0	0	0	0	0	0	0	0	0	0	0	0	0	0	0	0
C5215613,CCTGG,1-31,Not.included	CHG	0	0	5	0	0	0	0	0	0	0	6	0	0	0	0	0	0	0	0	0	0	0	0	0	0	0	0	0	0	0	0	0	0	0	0	0	0	0	0	0	0
C5216403,CCGG,26-58,Not.included	CG	17	0	0	0	0	0	0	0	0	0	0	17	0	0	0	5	5	0	0	0	0	0	0	0	0	0	0	0	0	0	0	0	0	7	0	0	0	0	0	0	0
C5216629,CCGG,33-65,Not.included	CG	0	0	0	0	0	0	0	0	0	0	0	0	0	0	0	3	0	0	0	0	0	0	0	0	0	0	0	0	0	0	0	0	0	0	0	0	0	0	0	0	0
C5217885,CCGG,60-92,Not.included	CG	9	0	0	0	0	0	0	0	0	0	0	0	0	0	0	0	0	0	0	0	0	0	0	0	0	0	0	0	0	0	0	0	0	0	0	0	0	0	0	0	0
C5218075,CCGG,13-45,Not.included	CG	0	0	0	0	0	0	0	0	0	0	0	0	0	0	9	0	0	0	0	0	0	0	0	0	0	0	0	0	0	0	0	0	0	0	0	0	0	0	0	0	0
C5218398,CCAGG,11-42,Not.included	CHG	0	0	0	0	0	0	0	0	0	0	0	0	0	0	0	0	0	0	4	0	0	0	0	0	0	0	0	0	0	0	0	0	0	0	0	0	0	0	0	0	0
C5218418,CCTGT,1-31,Not.included	CHG	0	0	0	0	0	0	4	0	0	0	0	0	0	0	0	0	0	0	0	0	0	0	0	0	0	0	0	0	0	0	0	0	0	0	0	0	0	0	0	0	0
C5218698,CCAGG,33-64,Not.included	CHG	0	0	0	0	0	0	3	0	0	0	3	5	0	0	0	0	3	0	0	0	0	0	0	0	0	0	0	0	0	0	0	0	0	3	0	0	0	0	0	0	0
C5219044,CCGG,68-100,Not.included	CG	0	0	0	0	0	0	0	0	0	0	0	0	0	0	0	0	0	0	0	5	0	0	0	0	0	0	0	0	0	0	0	0	0	0	0	0	0	0	0	0	0
C5219670,CCTGT,53-84,Not.included	CHG	0	0	0	0	0	0	0	0	0	0	0	0	0	0	0	0	0	0	0	0	0	0	0	0	0	0	0	0	0	3	0	0	0	0	0	0	0	0	0	0	0
C5220476,CCGG,1-32,Not.included	CG	6	0	0	0	0	13	0	0	0	0	0	0	0	0	0	0	0	0	5	0	0	0	0	0	0	0	0	0	0	0	0	0	0	0	0	0	0	0	0	0	0
C5221592,CCTGT,14-45,RTR.tag	CHG	0	0	4	0	0	0	0	0	0	0	0	0	0	0	0	0	0	0	0	0	0	0	0	0	0	0	0	0	0	0	0	0	0	0	0	0	0	0	0	0	0
C5222506,CCGG,43-75,Not.included	CG	0	0	0	0	0	0	0	0	0	0	0	0	0	0	0	0	0	0	0	0	0	4	0	0	0	0	0	0	0	0	0	0	0	0	0	0	0	0	0	0	0
C5222522,CCTGT,30-61,Not.included	CHG	0	0	0	0	0	0	0	12	0	0	0	0	0	0	0	0	0	0	0	0	0	0	0	0	0	0	0	0	0	0	0	0	0	0	0	0	0	0	0	0	0
C5222638,CCGG,47-79,Not.included	CG	0	0	0	0	12	0	0	0	0	0	0	0	0	0	0	0	0	0	0	0	0	0	0	0	0	0	0	0	0	0	0	0	0	0	0	0	0	0	0	0	0
C5222656,CCGG,30-62,Not.included	CG	0	0	0	0	0	0	0	0	0	0	0	0	0	0	0	0	0	0	0	0	0	3	0	0	0	0	0	0	0	0	0	0	0	0	0	0	0	0	0	0	0
C5222666,CCTGT,68-99,RTR.tag	CHG	0	0	0	0	0	0	0	0	0	0	0	0	0	0	15	0	0	0	0	0	0	0	0	0	0	0	0	0	0	0	0	0	0	0	0	0	0	0	0	0	0
C5222860,CCTGG,73-103,Not.included	CHG	0	0	0	0	0	0	0	0	0	0	0	0	0	0	7	0	0	0	0	0	0	0	0	0	0	0	0	0	0	0	0	0	0	0	0	0	0	0	0	0	0
C5223224,CCTGT,1-31,Not.included	CHG	0	0	0	0	0	0	0	0	0	0	0	0	0	0	0	0	3	0	0	0	0	0	0	3	0	0	0	0	0	0	0	0	0	0	0	0	0	0	0	0	0
C5223296,CCGG,31-63,Not.included	CG	3	0	0	0	3	0	0	0	0	0	0	0	0	0	0	0	0	0	0	0	0	0	0	0	0	0	0	0	0	0	0	0	0	0	0	0	0	0	0	0	0
C5223550,CCGG,36-68,Not.included	CG	0	0	0	0	0	0	0	0	0	0	0	0	0	0	0	0	0	0	0	0	0	0	0	0	0	0	0	0	0	0	4	0	0	0	0	0	0	0	0	0	0
C5223598,CCGG,72-103,Not.included	CG	0	0	0	0	0	0	0	0	0	0	0	0	3	0	0	0	0	0	0	0	0	0	0	0	0	0	0	0	0	0	0	0	0	0	0	0	0	0	0	0	0
C5224328,CCAGG,9-40,Not.included	CHG	0	0	0	0	0	0	0	0	0	0	0	0	0	0	0	0	9	0	0	0	0	0	0	0	0	0	0	0	0	0	0	3	0	0	0	0	0	0	0	0	0
C5224566,CCTGT,73-103,RTR.tag	CHG	0	6	0	0	0	8	0	0	0	0	0	0	0	0	0	5	0	0	0	0	0	0	0	0	0	0	0	0	0	0	0	0	0	0	0	0	0	0	0	3	0
C5224940,CCGG,24-56,Not.included	CG	0	0	0	0	0	0	0	0	0	0	0	0	0	0	0	0	0	0	0	0	0	3	0	0	0	0	0	0	3	0	0	0	0	0	0	0	0	0	0	0	0
C5225084,CCTGG,18-49,RTR.tag	CHG	0	0	0	0	0	0	0	0	0	0	0	0	0	0	0	0	0	0	0	0	0	0	0	0	0	0	0	0	0	0	4	0	0	0	0	0	0	0	0	0	0
C5225332,CCGG,15-47,Not.included	CG	0	0	0	0	0	0	0	0	0	0	0	0	0	0	17	0	0	0	0	0	0	0	0	0	0	0	0	0	0	0	0	0	0	0	0	0	0	0	0	0	0
C5225988,CCGG,32-64,Not.included	CG	4	0	0	0	0	0	0	0	11	0	4	0	0	0	0	9	0	0	0	0	0	0	0	0	0	0	0	0	0	0	0	0	0	0	0	0	0	0	0	5	0
C5226020,CCGG,1-32,Not.included	CG	0	0	0	14	10	0	8	0	0	0	9	0	0	0	3	0	0	0	0	0	0	0	0	0	0	4	0	3	0	0	0	0	0	0	0	0	0	0	0	0	0
C5226380,CCTGT,42-73,RTR.tag	CHG	0	0	0	0	0	0	0	0	0	0	0	0	0	0	0	0	0	0	0	0	0	0	0	0	0	0	0	0	0	0	0	0	0	0	0	0	0	0	0	3	0
C5226500,CCGG,1-31,Not.included	CG	0	0	0	0	0	0	0	0	16	0	0	0	0	0	0	0	0	0	0	0	0	3	0	0	0	0	0	0	0	0	0	0	0	0	0	0	0	0	0	0	0
C5227048,CCGG,53-85,Not.included	CG	0	0	0	0	8	0	0	0	0	0	0	0	0	0	0	0	0	0	0	0	0	0	0	0	0	0	0	0	0	0	0	0	0	0	0	0	0	0	0	0	0
C5227484,CCTGG,28-59,Not.included	CHG	0	0	0	0	0	0	0	0	0	0	0	0	0	0	0	0	0	0	0	0	0	0	0	0	0	0	0	0	0	0	0	4	0	0	0	0	0	6	0	0	0
C5227594,CCTGT,38-69,RTR.tag	CHG	6	0	0	0	0	0	0	0	0	0	5	0	0	0	0	0	0	0	0	0	0	0	0	0	0	0	0	0	0	0	0	0	0	0	0	0	0	0	0	0	0
C5227634,CCTGG,15-46,Not.included	CHG	0	0	0	0	0	0	0	0	0	0	0	0	0	0	0	0	0	0	0	0	0	0	0	0	0	0	0	0	0	0	0	0	0	0	0	0	0	0	0	3	0
C5229792,CCGG,73-103,Not.included	CG	0	0	0	0	0	5	0	0	0	0	0	0	0	0	0	3	0	0	0	0	0	0	0	0	0	0	0	0	0	0	0	0	0	0	0	0	0	0	0	0	0
C5230040,CCGG,51-83,Not.included	CG	0	0	0	12	0	0	0	0	0	0	0	0	0	0	0	0	0	0	0	0	0	0	0	0	0	0	0	0	0	0	0	0	0	0	0	0	0	0	0	0	0
C5230226,CCGG,71-103,Not.included	CG	8	0	5	0	3	19	3	0	0	0	31	10	3	0	0	12	9	4	0	11	0	3	0	0	0	0	9	0	0	0	0	3	4	12	0	4	3	0	0	7	6
C5230372,CCGG,42-74,Not.included	CG	0	0	0	0	0	0	0	0	0	0	0	4	0	0	3	3	18	8	0	0	0	0	0	0	0	0	0	0	0	0	0	4	0	5	7	0	0	0	0	0	0
C5230416,CCAGG,31-62,Not.included	CHG	0	0	0	0	0	0	4	12	0	0	0	0	11	0	0	3	0	0	10	7	0	0	0	0	0	0	0	0	0	0	0	0	0	0	0	0	0	0	0	0	0
C5230538,CCGG,53-85,Not.included	CG	0	8	0	0	0	0	6	0	0	0	0	0	3	0	9	0	0	6	0	0	0	0	0	4	0	0	0	0	0	0	0	0	0	0	0	0	0	0	0	0	0
C5231714,CCGG,13-45,Not.included	CG	0	0	0	0	0	0	0	0	0	0	0	0	0	0	0	0	0	0	0	0	0	0	0	0	0	0	0	0	0	0	0	0	0	0	0	0	0	0	0	4	0
C5231874,CCTGT,19-50,Not.included	CHG	0	0	0	0	0	0	0	0	0	0	0	0	0	0	0	8	0	0	0	0	0	0	0	0	0	0	0	0	0	0	0	0	0	0	0	0	0	0	0	0	0
C5232458,CCGG,19-51,Not.included	CG	0	0	0	0	0	0	0	0	0	0	0	0	0	0	0	0	9	0	0	0	0	0	0	0	0	0	0	0	0	0	0	0	0	0	0	0	0	0	0	0	0
C5232936,CCGG,73-103,Not.included	CG	0	0	0	0	0	0	0	0	0	0	0	0	0	0	0	0	10	0	0	0	0	0	0	0	0	0	0	0	0	0	0	0	0	0	0	0	0	0	0	0	0
C5232986,CCAGG,25-56,Not.included	CHG	0	0	0	0	0	0	0	0	0	0	0	0	0	0	5	0	7	3	0	12	0	0	0	0	0	3	0	0	0	0	0	0	0	0	0	0	0	0	0	6	0
C5233090,CCGG,1-33,RTR.tag	CG	0	0	0	0	0	0	0	0	0	0	0	0	0	0	0	0	0	0	0	0	0	0	0	0	3	0	0	0	0	0	0	0	0	0	0	0	0	0	0	0	0
C5234562,CCGG,47-79,Not.included	CG	0	0	0	0	0	0	0	0	0	0	0	0	0	0	0	3	0	0	0	6	0	0	0	0	0	0	0	0	0	0	0	0	0	0	0	0	0	0	0	0	0
C5234794,CCGG,74-104,Not.included	CG	0	0	0	0	0	0	0	0	0	0	0	0	0	0	0	0	3	0	0	0	0	0	0	0	0	0	0	0	0	0	0	0	0	0	0	0	0	0	0	0	0
C5235948,CCAGG,74-104,Not.included	CHG	0	0	0	0	0	0	0	0	0	0	0	0	0	0	7	0	0	0	0	0	0	0	0	0	0	0	0	0	0	0	0	3	0	6	0	0	0	0	0	0	0
C5236112,CCGG,41-73,Not.included	CG	6	0	4	0	0	0	0	0	0	0	0	0	0	0	0	4	0	0	0	0	0	0	0	0	0	3	0	0	0	0	0	0	0	0	0	0	0	0	0	0	0
C5236134,CCTGG,26-57,Not.included	CHG	0	0	0	0	0	0	4	0	0	0	0	0	0	0	0	0	0	0	0	0	0	0	0	0	0	0	0	0	0	0	0	0	0	0	0	0	0	0	0	0	0
C5236134,CCTGT,42-73,Not.included	CHG	0	0	0	0	0	9	0	0	0	0	0	0	0	0	0	0	0	0	0	0	0	0	0	0	0	0	0	0	0	0	0	0	0	0	0	0	0	0	0	0	0
C5236580,CCGG,31-63,Not.included	CG	0	0	0	0	0	3	0	8	23	0	0	0	0	0	0	0	0	0	0	0	0	0	0	0	0	0	0	0	0	0	0	0	0	0	0	0	0	0	0	0	0
C5236628,CCAGG,42-73,Not.included	CHG	0	3	0	0	0	0	0	0	0	0	0	0	0	0	0	0	0	0	0	0	0	0	0	0	0	0	0	0	0	0	0	0	0	0	0	0	0	0	0	0	0
C5237132,CCTGT,43-74,Not.included	CHG	0	0	0	0	0	0	0	0	0	0	0	0	4	0	0	0	0	0	0	0	0	0	0	0	0	0	0	0	0	0	0	0	0	0	0	0	0	0	0	0	0
C5237338,CCGG,48-80,Not.included	CG	0	0	0	0	0	0	4	0	0	0	0	0	0	0	0	0	0	0	0	0	0	0	0	0	0	0	0	0	0	0	0	0	0	0	3	0	0	0	0	0	0
C5237794,CCTGG,14-45,Not.included	CHG	0	0	0	0	0	0	0	0	0	20	0	0	0	0	0	0	0	0	0	0	0	0	0	0	0	0	0	0	0	0	0	0	0	0	0	0	0	0	0	0	0
C5238162,CCGG,52-84,Not.included	CG	0	0	5	0	0	0	0	0	0	0	0	0	0	0	0	3	0	0	0	0	0	0	0	0	0	0	0	0	0	0	0	0	0	0	0	0	0	0	0	0	0
C5238214,CCGG,15-47,Not.included	CG	4	0	0	0	0	0	0	0	0	0	0	0	0	0	0	0	0	0	0	0	0	0	0	0	0	0	0	0	0	0	0	0	0	0	0	0	0	0	0	0	0
C5238990,CCTGT,47-78,Not.included	CHG	0	6	0	0	0	0	0	0	9	0	0	0	3	0	7	0	0	10	7	12	4	0	0	0	0	0	0	6	0	0	0	0	0	0	4	0	0	0	0	0	0
C5239784,CCTGT,74-104,Not.included	CHG	0	0	0	0	0	0	0	0	0	0	0	0	0	0	0	3	0	0	0	0	0	0	0	0	0	0	0	0	0	0	0	0	0	0	0	0	0	0	0	0	0
C5240020,CCTGT,46-77,Not.included	CHG	0	0	0	0	0	0	0	0	0	0	0	0	0	0	0	0	0	0	0	0	0	0	0	0	0	0	0	0	0	0	3	5	0	0	0	0	0	0	0	0	0
C5240230,CCAGG,41-72,Not.included	CHG	0	0	0	0	0	0	0	0	0	0	0	0	0	0	0	6	0	4	0	0	0	0	0	0	0	0	0	0	0	0	4	0	0	0	0	0	0	0	0	0	0
C5240828,CCGG,55-87,RTR.tag	CG	0	0	0	0	0	0	0	0	0	0	0	0	0	0	0	0	0	0	0	0	0	0	0	0	0	0	4	0	0	0	0	0	0	0	0	0	0	0	0	0	0
C5241116,CCGG,60-92,RTR.tag	CG	0	0	0	0	0	0	0	0	0	0	0	0	0	0	0	0	0	0	0	0	0	0	0	0	3	0	0	0	0	0	0	0	0	0	0	0	0	0	0	0	0
C5241192,CCAGG,2-33,Not.included	CHG	0	0	0	0	0	0	0	0	0	0	0	0	0	0	0	0	0	0	0	0	0	0	0	0	0	0	4	0	0	0	0	0	0	0	0	0	0	0	0	0	0
C5241194,CCGG,21-53,RTR.tag	CG	0	0	0	0	0	0	0	0	0	0	0	8	0	0	0	0	0	0	11	0	0	0	0	0	0	0	0	0	0	0	0	0	0	0	0	0	0	0	0	0	0
C5241264,CCGG,27-59,Not.included	CG	0	0	0	0	0	0	0	0	0	0	0	0	0	0	0	0	0	0	5	0	0	0	0	0	0	0	0	0	0	0	0	0	0	0	0	0	0	0	0	0	0
C5241312,CCGG,23-55,Not.included	CG	8	0	0	0	0	0	0	0	0	0	0	0	0	0	0	0	0	0	0	0	0	0	0	0	0	0	0	0	0	0	0	0	0	0	3	0	0	0	0	0	0
C5241398,CCTGG,64-95,Not.included	CHG	3	0	0	0	0	0	0	0	0	0	0	0	0	0	17	0	0	0	0	0	0	0	0	0	0	0	0	0	0	0	0	0	0	0	0	0	0	0	0	0	0
C5241954,CCTGT,3-34,Not.included	CHG	0	0	0	15	0	0	0	0	0	0	0	0	16	0	26	0	0	0	0	0	0	0	0	0	0	0	0	0	0	0	0	0	0	0	0	0	0	0	0	0	0
C5242014,CCAGG,35-66,Not.included	CHG	0	0	0	0	0	0	0	0	0	0	0	0	0	0	5	0	0	0	0	0	0	0	0	0	0	0	0	0	0	0	0	0	0	0	0	0	0	0	0	0	0
C5242216,CCGG,37-69,Not.included	CG	8	0	0	0	0	0	0	0	0	0	0	0	0	0	0	0	0	0	0	0	0	0	0	0	0	0	0	0	0	0	0	0	0	0	0	0	0	0	0	0	0
C5242584,CCTGG,74-104,Not.included	CHG	0	0	0	0	5	0	0	0	0	0	0	0	0	0	0	0	0	0	0	0	0	0	0	0	0	0	0	0	0	0	0	0	0	0	0	0	0	0	0	0	0
C5242600,CCGG,32-64,Not.included	CG	0	0	0	0	0	0	0	0	0	23	0	0	4	0	0	0	0	0	14	0	0	0	0	0	0	0	0	0	0	0	0	0	0	0	0	0	0	0	0	0	0
C5242684,CCGG,74-104,Not.included	CG	7	0	0	0	0	0	0	0	0	0	0	0	3	0	0	0	0	0	0	0	0	0	0	0	0	0	0	0	0	0	0	0	0	0	0	0	0	0	0	0	0
C5242744,CCGG,1-32,RTR.tag	CG	0	0	3	0	0	0	0	0	0	0	0	0	0	0	0	0	0	0	0	0	0	0	0	0	0	0	3	0	0	0	0	0	0	0	0	0	3	0	0	0	0
C5243286,CCAGG,1-31,Not.included	CHG	0	0	0	0	0	0	0	0	0	0	0	7	15	0	12	0	0	0	0	5	0	0	0	0	0	0	0	0	0	0	0	0	0	0	0	0	0	0	0	0	0
C5243338,CCTGG,31-62,Not.included	CHG	0	0	0	0	0	0	0	0	0	0	0	0	0	0	0	0	0	0	0	0	0	0	0	0	0	0	5	0	0	0	0	0	0	0	0	0	0	0	0	0	0
C5244536,CCAGG,19-50,Not.included	CHG	0	0	0	0	0	0	0	0	0	0	0	0	0	0	10	0	0	0	0	0	0	0	0	0	0	0	0	0	0	0	0	0	0	0	0	0	0	0	0	0	0
C5244536,CCAGG,39-70,Not.included	CHG	0	0	0	0	0	0	0	0	0	0	0	0	0	0	0	0	0	0	0	0	0	0	0	0	0	0	0	0	0	0	7	0	0	0	0	0	0	0	0	0	0
C5244772,CCGG,1-31,Not.included	CG	0	0	0	0	0	0	0	0	0	0	0	4	0	0	0	0	0	0	0	4	0	0	0	0	0	0	0	0	0	0	0	0	0	0	0	0	0	0	0	0	0
C5244926,CCAGG,59-90,Not.included	CHG	13	0	3	0	0	0	0	0	0	0	10	0	6	0	0	0	0	0	10	4	0	3	0	0	0	3	11	0	0	0	0	0	0	0	0	0	0	0	0	0	0
C5244926,CCAGG,8-39,RTR.tag	CHG	0	0	0	9	0	0	3	0	0	0	0	0	0	0	0	3	0	0	0	3	0	0	0	0	0	5	0	0	0	0	0	0	0	0	0	0	0	0	0	0	0
C5244998,CCGG,22-54,Not.included	CG	0	0	0	0	0	0	0	0	0	0	0	0	0	0	0	0	4	0	0	0	0	0	0	0	0	0	0	0	0	0	0	0	0	0	0	0	0	0	0	0	0
C5245038,CCGG,3-35,RTR.tag	CG	0	0	0	6	0	0	0	0	0	0	0	0	0	0	0	0	0	0	0	0	0	0	0	0	0	0	0	0	0	0	0	0	0	0	0	0	0	0	0	0	0
C5245667,CCGG,39-71,Not.included	CG	0	0	0	10	0	0	0	0	0	0	0	0	16	0	0	0	0	0	0	0	0	0	0	4	0	0	0	0	0	0	0	0	0	0	0	0	0	0	0	0	0
C5245835,CCTGT,6-37,Not.included	CHG	5	5	0	0	0	0	0	0	0	0	0	0	0	0	0	3	0	0	0	0	0	0	0	0	0	0	0	0	0	0	0	0	0	0	0	0	0	0	0	0	0
C5245921,CCAGG,53-84,Not.included	CHG	0	0	0	0	0	0	0	0	0	0	3	12	0	0	0	0	0	0	0	0	0	0	0	0	0	0	0	0	0	0	0	0	0	0	0	0	0	0	0	0	0
C5246061,CCTGT,43-74,Not.included	CHG	3	0	0	0	4	0	0	0	0	0	0	0	0	0	18	6	6	0	5	9	0	0	0	0	0	0	5	0	0	0	0	0	0	0	0	0	0	0	0	0	0
C5246113,CCTGT,32-63,RTR.tag	CHG	0	0	0	0	0	0	0	0	0	0	0	0	0	0	0	0	0	0	0	8	0	0	0	0	0	0	0	0	0	0	0	0	0	0	0	0	0	0	0	0	0
C5246510,CCTGG,30-61,RTR.tag	CHG	0	0	0	0	0	0	0	0	0	0	0	0	0	0	13	0	0	0	0	0	0	0	0	0	0	0	0	0	0	0	0	0	0	0	0	0	0	0	0	0	0
C5246542,CCTGT,27-58,Not.included	CHG	8	0	0	0	0	0	0	0	0	0	0	0	0	0	0	0	0	0	0	0	0	0	0	0	0	0	0	0	0	0	0	0	0	0	0	0	0	0	0	0	0
C5246652,CCTGT,20-51,Not.included	CHG	19	5	16	0	4	12	6	0	0	26	6	0	24	0	61	14	18	14	16	31	0	7	0	4	0	0	6	6	6	5	0	4	7	10	12	17	7	6	4	12	5
C5246980,CCTGT,1-31,Not.included	CHG	0	10	0	9	0	6	7	5	0	0	0	0	6	0	0	7	0	0	3	5	0	0	0	0	0	0	0	0	0	0	0	0	0	0	0	0	0	0	0	0	0
C5247390,CCGG,46-78,Not.included	CG	0	0	0	13	0	0	0	0	0	0	0	0	0	0	0	0	0	0	0	0	0	0	0	0	0	0	0	0	0	0	0	0	0	0	0	0	0	0	0	0	0
C5248030,CCTGT,56-87,Not.included	CHG	0	0	0	0	0	0	0	0	0	0	0	0	0	0	9	0	0	0	0	0	0	0	0	0	0	0	0	0	0	0	0	0	0	0	0	0	0	0	0	0	0
C5248308,CCTGG,8-39,Not.included	CHG	0	0	0	0	0	0	4	0	0	0	0	0	0	0	0	0	0	0	0	0	0	0	0	0	0	0	0	0	0	0	0	0	0	0	0	0	0	0	0	0	0
C5248648,CCAGG,1-31,Not.included	CHG	0	0	0	0	0	0	5	0	0	0	0	0	0	0	0	5	0	0	0	0	0	0	0	0	0	0	0	0	0	0	0	0	0	0	0	0	0	0	0	0	0
C5248946,CCTGT,13-44,Not.included	CHG	0	0	0	0	11	0	0	0	0	0	0	0	0	0	0	0	0	0	0	0	0	0	0	0	0	0	0	0	0	0	0	0	0	0	0	0	0	0	0	0	0
C5249556,CCTGT,8-39,Not.included	CHG	0	0	0	0	0	0	0	0	0	0	0	0	0	0	0	4	0	0	0	0	0	0	0	0	0	0	0	0	0	0	0	0	0	0	0	0	0	0	0	0	0
C5249694,CCGG,32-64,Not.included	CG	0	0	0	0	0	0	0	0	0	0	0	0	0	0	0	0	0	0	0	0	0	0	0	0	0	3	0	0	0	0	0	0	0	0	0	0	0	0	0	0	0
C5249846,CCGG,1-32,Not.included	CG	0	4	0	0	0	0	0	0	0	0	0	0	0	0	0	0	0	0	0	0	0	0	0	0	0	0	4	0	0	0	0	0	0	0	0	0	0	0	0	0	0
C5249856,CCGG,33-65,Not.included	CG	0	4	0	0	0	0	0	0	0	0	0	0	0	0	32	0	0	0	0	0	0	0	0	0	0	3	0	0	0	0	0	0	0	0	0	0	0	0	0	0	0
C5251026,CCAGG,75-105,Not.included	CHG	0	0	7	0	0	0	0	0	0	0	0	0	0	0	6	0	0	0	0	0	0	0	0	0	0	0	0	0	0	0	0	0	0	0	5	0	0	0	0	0	0
C5251050,CCGG,36-68,Not.included	CG	9	0	0	0	0	0	0	0	0	0	0	0	0	0	0	0	0	0	0	0	0	0	0	0	0	0	0	0	0	0	0	0	0	0	0	0	0	0	0	0	0
C5251076,CCTGT,42-73,Not.included	CHG	0	0	0	7	0	0	0	0	0	0	0	0	0	0	0	0	0	0	0	0	0	0	0	0	0	0	0	0	0	0	0	0	0	4	0	0	0	0	0	0	0
C5251356,CCGG,34-66,Not.included	CG	0	0	0	0	0	0	0	0	0	0	0	0	0	0	0	0	0	0	0	0	0	0	0	0	0	0	0	0	0	0	6	0	0	0	0	0	0	0	0	5	0
C5251722,CCGG,42-74,Not.included	CG	0	0	0	0	0	0	0	0	0	0	0	0	4	0	0	0	0	0	0	0	0	0	0	0	0	0	0	0	0	0	0	0	0	0	0	0	0	0	0	0	0
C5252188,CCTGT,33-64,Not.included	CHG	0	0	8	0	0	0	0	0	0	0	0	0	0	0	0	8	0	0	0	6	0	0	0	0	0	0	0	0	3	0	0	0	0	0	0	0	3	0	0	0	0
C5252188,CCTGT,69-100,Not.included	CHG	0	0	0	0	0	0	0	0	6	0	0	0	0	0	0	0	0	0	0	0	0	0	0	0	0	0	0	0	0	0	0	0	0	0	0	0	0	0	0	0	0
C5253654,CCTGT,41-72,Not.included	CHG	0	0	0	0	0	3	0	0	0	0	0	0	0	0	0	0	0	0	0	0	0	0	0	0	0	0	0	0	0	0	0	0	0	0	0	0	0	0	0	0	0
C5253980,CCTGT,1-31,RTR.tag	CHG	6	0	0	0	0	0	0	0	0	0	0	0	0	0	0	0	0	0	0	0	0	0	0	0	0	0	0	0	0	0	0	0	0	0	0	0	0	0	0	0	0
C5254060,CCAGG,24-55,Not.included	CHG	0	0	0	0	0	0	0	0	0	0	0	0	8	0	0	0	0	0	0	0	0	0	0	0	0	0	0	0	0	0	0	0	0	0	0	0	0	0	0	0	0
C5254080,CCTGT,3-34,Not.included	CHG	7	0	0	0	0	0	0	0	0	0	0	0	0	0	0	0	0	0	0	0	0	0	0	0	0	0	0	0	0	0	0	0	0	0	0	0	0	0	0	0	0
C5254232,CCGG,53-85,Not.included	CG	0	6	0	0	0	0	0	3	0	0	0	0	0	0	0	0	0	0	0	0	0	0	0	0	0	0	0	0	0	0	0	0	0	0	0	0	0	0	0	0	0
C5254328,CCAGG,1-31,Not.included	CHG	6	0	0	0	5	8	0	0	0	0	0	0	0	0	6	0	0	0	0	0	0	0	0	0	0	0	0	0	0	0	0	0	0	0	0	0	0	0	0	0	0
C5254488,CCGG,30-62,RTR.tag	CG	0	0	0	0	0	0	0	0	12	0	0	0	0	0	0	0	0	0	0	0	0	0	0	0	0	0	0	0	0	0	0	0	0	0	0	0	0	0	0	0	0
C5254556,CCAGG,22-53,RTR.tag	CHG	0	0	0	0	0	0	0	0	0	0	0	0	0	0	0	4	0	0	0	0	0	0	0	0	0	0	0	0	0	0	0	0	0	0	0	0	0	0	0	0	0
C5254556,CCGG,31-63,Not.included	CG	0	0	0	0	0	0	0	0	0	0	0	0	0	0	18	0	0	0	0	0	0	0	0	0	0	0	0	0	0	0	0	0	0	3	0	0	0	0	0	0	0
C5254876,CCGG,16-48,Not.included	CG	0	0	0	0	0	0	0	0	0	0	0	0	0	0	0	0	0	0	0	0	0	0	0	0	0	0	0	0	0	0	0	5	0	0	0	0	0	7	0	0	0
C5254904,CCTGG,52-83,Not.included	CHG	0	0	0	0	0	0	0	0	0	0	0	0	0	0	7	0	0	0	0	0	0	0	0	0	0	0	0	0	0	0	0	0	0	0	0	0	0	0	0	0	0
C5255628,CCAGG,1-31,Not.included	CHG	3	0	0	0	0	7	0	0	0	0	0	0	0	0	0	6	0	0	0	0	0	0	0	0	3	0	0	0	0	3	0	0	0	0	0	5	0	0	0	9	0
C5255886,CCGG,28-60,Not.included	CG	0	0	0	0	0	0	0	0	0	0	0	0	0	0	7	0	0	0	0	0	0	0	0	0	0	0	0	0	0	0	0	0	0	0	0	0	0	0	0	0	0
C5255956,CCTGT,60-91,Not.included	CHG	6	0	3	0	0	0	0	0	0	0	4	0	0	0	0	0	0	3	7	0	0	0	0	0	0	0	0	0	0	0	0	0	0	0	0	0	0	0	0	0	0
C5257076,CCTGG,24-55,Not.included	CHG	6	0	0	0	0	0	0	0	0	0	0	0	0	0	0	0	0	0	0	0	0	0	0	0	0	0	0	0	0	0	0	0	0	0	0	0	0	0	0	0	0
C5257224,CCGG,30-62,Not.included	CG	0	0	0	0	0	0	0	0	0	0	0	0	0	0	0	0	0	0	0	7	0	0	0	0	0	0	0	0	0	0	0	0	0	0	0	0	0	0	0	3	0
C5258358,CCTGG,31-62,Not.included	CHG	0	0	0	0	0	3	0	0	0	0	0	0	0	0	0	0	0	0	0	0	0	0	0	0	0	0	0	0	0	0	0	0	0	0	0	0	0	0	0	0	0
C5258638,CCGG,43-75,Not.included	CG	7	0	0	0	6	10	0	0	76	69	0	0	0	0	0	9	3	0	0	19	0	0	0	0	0	0	3	0	4	0	0	0	0	4	0	0	0	0	0	3	0
C5260568,CCAGG,43-74,Not.included	CHG	0	0	0	0	0	0	0	0	0	0	0	0	0	0	14	0	0	0	0	0	0	0	0	0	0	0	0	0	0	0	0	0	0	0	0	0	0	0	0	0	0
C5260596,CCTGT,69-100,Not.included	CHG	0	0	0	0	0	0	0	0	0	0	0	0	0	0	0	0	0	0	0	0	0	0	0	0	4	0	0	0	0	0	0	0	0	0	0	0	0	0	0	0	0
C5260922,CCGG,59-91,Not.included	CG	6	0	0	0	0	0	0	0	0	0	0	0	4	0	0	0	0	0	0	0	0	0	0	0	0	0	0	0	0	0	0	0	0	0	0	0	0	0	0	0	0
C5261340,CCAGG,1-31,RTR.tag	CHG	0	0	0	0	0	0	0	0	0	0	0	0	7	0	0	0	0	0	0	0	0	0	0	0	0	0	0	0	0	0	0	0	0	0	0	0	0	0	0	0	0
C5261704,CCTGT,26-57,RTR.tag	CHG	0	0	0	0	0	0	0	0	0	0	0	0	0	0	19	0	0	0	0	0	0	0	0	0	0	0	0	0	0	0	0	0	0	0	0	0	0	0	0	0	0
C5262518,CCTGT,31-62,Not.included	CHG	0	0	0	0	0	5	0	0	0	0	0	0	16	0	9	5	3	0	0	0	0	0	0	0	0	0	4	0	0	0	0	0	0	0	0	0	0	0	0	0	0
C5262662,CCTGG,34-65,Not.included	CHG	0	0	0	0	0	0	0	0	0	0	0	7	0	0	0	0	0	0	0	0	0	0	0	0	0	0	0	0	0	0	0	0	0	3	0	0	0	0	0	0	0
C5263212,CCGG,65-97,Not.included	CG	0	0	0	0	0	0	0	0	0	0	17	0	0	0	0	0	0	0	0	0	0	0	0	0	0	0	0	0	0	0	0	0	0	0	0	0	3	0	0	0	0
C5263342,CCTGT,31-62,Not.included	CHG	0	0	0	0	0	0	5	0	0	0	0	0	0	0	0	0	0	0	0	0	0	0	0	0	0	0	0	0	0	0	0	0	0	0	0	0	0	0	0	0	0
C5263448,CCTGG,1-31,Not.included	CHG	0	0	0	0	0	0	0	0	0	0	0	0	0	0	0	0	0	0	12	0	0	0	0	0	0	0	0	0	0	0	0	0	0	0	0	0	0	0	0	0	0
C5263830,CCAGG,1-31,Not.included	CHG	0	0	0	0	0	0	0	0	0	0	0	0	0	0	0	3	0	0	0	0	0	0	0	0	0	0	0	0	0	0	0	0	0	0	0	0	0	0	0	0	0
C5264048,CCTGG,30-61,Not.included	CHG	0	0	0	0	0	0	0	0	0	0	0	0	0	0	0	7	0	0	0	5	0	0	0	0	0	0	0	0	0	0	0	0	0	0	0	0	0	0	0	0	0
C5264130,CCTGG,20-51,Not.included	CHG	0	0	0	0	0	0	0	0	0	0	0	0	0	0	0	0	0	0	0	0	0	0	0	0	0	0	0	0	0	0	3	0	0	0	0	0	0	0	0	0	0
C5264372,CCGG,18-50,Not.included	CG	0	0	0	0	0	8	0	0	0	0	0	0	0	0	0	0	0	0	0	0	0	0	0	0	0	0	0	0	0	0	0	0	0	0	0	0	0	0	0	0	0
C5264666,CCGG,42-74,Not.included	CG	0	0	0	19	0	0	0	15	0	0	0	0	8	0	0	0	0	0	0	0	0	0	0	0	0	0	0	0	0	0	0	0	0	0	0	0	0	0	0	0	0
C5265346,CCTGG,46-77,Not.included	CHG	0	0	0	0	0	0	0	0	0	0	0	0	5	0	0	0	0	0	0	0	0	3	0	0	0	0	3	0	0	0	0	0	0	3	0	0	0	0	0	3	0
C5266500,CCGG,44-76,RTR.tag	CG	0	0	0	0	0	0	0	0	0	0	8	0	0	0	0	4	0	0	0	0	0	0	0	0	0	0	0	0	0	0	0	0	0	0	0	0	0	0	0	0	0
C5267106,CCGG,1-33,Not.included	CG	0	0	0	0	0	0	0	0	0	0	0	0	0	0	0	0	0	0	0	5	0	0	0	0	0	0	0	0	0	0	0	0	0	0	0	0	0	0	0	0	0
C5267211,CCGG,38-70,Not.included	CG	0	0	0	0	0	0	0	0	0	0	0	0	0	0	0	0	0	0	0	16	0	0	0	0	0	0	0	0	0	0	0	0	0	0	0	0	0	0	0	0	0
C5267395,CCGG,20-52,Not.included	CG	0	0	0	0	0	0	0	0	10	0	0	0	0	0	0	0	0	0	0	0	0	0	0	0	0	0	0	0	0	0	0	0	0	0	0	0	0	0	0	0	0
C5267483,CCTGG,22-53,Not.included	CHG	0	0	0	0	0	0	0	0	0	0	0	0	0	0	0	3	0	0	0	0	0	0	0	0	0	0	0	0	0	0	0	0	0	0	0	0	0	0	0	0	0
C5267817,CCTGT,21-52,Not.included	CHG	6	0	0	0	0	0	4	0	0	0	0	0	0	0	0	5	0	0	0	0	0	0	0	0	0	0	0	0	0	0	0	0	0	0	0	0	0	0	0	0	0
C5268385,CCGG,19-51,Not.included	CG	0	0	0	0	0	0	0	0	0	0	0	0	9	0	0	0	0	0	0	0	0	0	0	0	0	0	0	0	0	0	0	0	0	0	0	0	0	0	0	0	0
C5268573,CCTGT,52-83,Not.included	CHG	0	0	0	0	0	0	0	0	0	0	0	0	0	0	0	0	0	0	0	4	0	0	0	0	0	0	0	0	0	0	0	0	0	0	0	0	0	0	0	0	0
C5269043,CCGG,65-97,Not.included	CG	0	0	0	0	0	3	0	0	0	0	0	0	0	0	0	0	0	0	0	0	4	0	0	0	0	0	0	0	0	0	0	0	0	0	0	0	0	0	0	0	0
C5269533,CCGG,42-74,Not.included	CG	0	0	0	0	0	0	0	0	0	0	0	0	0	0	11	0	0	7	0	0	0	0	0	0	0	0	0	0	0	0	0	0	0	0	0	0	0	0	0	0	0
C5269977,CCTGT,42-73,Not.included	CHG	0	0	0	0	0	4	0	0	0	0	0	0	0	0	0	0	0	0	0	0	0	0	0	0	0	0	0	0	0	0	0	0	0	0	0	0	0	0	0	0	0
C5270327,CCTGT,42-73,Not.included	CHG	3	0	4	0	0	0	4	0	0	0	0	0	0	0	0	4	0	3	0	13	0	0	0	0	0	0	0	0	0	0	0	0	0	0	0	0	0	0	0	0	0
C5270359,CCTGT,41-72,RTR.tag	CHG	0	0	0	0	0	0	0	0	0	0	0	0	0	0	0	0	0	4	0	0	0	0	0	0	0	0	0	0	0	0	0	0	0	0	0	0	0	0	0	0	0
C5270451,CCGG,14-46,Not.included	CG	0	0	0	0	0	3	0	0	0	0	0	0	0	0	0	0	0	0	0	0	0	0	0	0	0	0	0	0	0	0	0	0	0	0	0	0	0	0	0	0	0
C5270951,CCGG,30-62,Not.included	CG	0	0	0	0	0	0	8	0	14	25	0	0	0	0	0	0	0	3	0	0	0	0	0	0	0	0	5	0	0	0	0	0	0	0	0	0	0	0	0	0	0
C5271415,CCAGG,74-105,Not.included	CHG	0	0	3	0	0	0	0	0	0	0	0	0	0	0	0	0	0	0	0	0	0	0	0	0	0	0	0	0	0	0	0	0	0	0	0	0	0	0	0	0	0
C5271763,CCGG,49-81,Not.included	CG	0	0	0	0	0	0	0	0	0	6	0	0	0	0	9	0	0	0	0	0	0	0	0	0	0	0	0	0	0	0	0	0	0	0	0	0	0	0	0	0	0
C5271775,CCAGG,16-47,Not.included	CHG	4	0	0	0	0	0	0	0	0	0	0	0	0	0	0	0	0	0	0	0	0	0	0	0	0	0	0	0	0	0	0	0	0	0	0	0	0	0	0	0	0
C5271925,CCTGG,33-64,Not.included	CHG	0	0	4	0	0	0	0	0	0	0	0	0	0	0	0	0	0	4	0	0	0	0	0	0	0	0	0	0	0	0	0	0	0	0	0	0	0	0	0	0	0
C5272063,CCGG,1-32,Not.included	CG	0	0	0	0	0	0	0	0	0	13	0	0	0	0	0	0	5	0	0	0	0	0	0	0	0	0	0	0	0	0	0	0	0	0	0	0	0	0	0	0	0
C5272063,CCGG,75-106,Not.included	CG	0	0	0	0	0	0	0	0	0	0	0	0	0	0	3	0	4	0	0	0	0	0	0	0	0	0	0	0	0	0	0	0	0	0	0	0	0	0	0	0	0
C5272337,CCAGG,61-92,Not.included	CHG	0	0	0	0	0	0	5	0	0	0	0	0	0	0	0	0	0	0	0	0	0	0	0	0	0	0	0	0	0	0	0	0	0	0	0	0	0	0	0	0	0
C5274129,CCGG,1-33,Not.included	CG	7	0	0	0	0	0	0	0	0	0	0	0	0	0	0	0	0	0	0	0	0	0	0	0	0	0	0	0	0	0	0	0	0	0	0	0	0	0	0	0	0
C5274261,CCAGG,30-61,Not.included	CHG	3	0	7	0	0	0	0	0	0	0	0	0	15	0	0	0	7	0	0	0	0	0	0	0	3	0	0	0	0	0	0	0	0	0	0	0	0	0	0	0	0
C5274455,CCGG,44-76,Not.included	CG	0	0	0	0	0	6	0	0	21	0	0	0	0	0	0	0	0	0	0	0	0	0	0	0	0	0	0	0	0	0	0	0	0	0	0	0	0	0	0	0	0
C5274853,CCAGG,64-95,Not.included	CHG	0	0	0	0	0	0	0	0	0	0	0	0	0	0	0	0	0	0	0	0	0	0	0	0	0	0	3	0	0	0	0	0	0	0	0	0	0	0	0	0	0
C5275247,CCTGT,18-49,RTR.tag	CHG	0	0	0	0	0	0	0	0	0	0	0	0	0	0	0	4	0	0	0	0	0	0	0	0	0	0	3	0	0	0	0	0	0	3	0	0	0	0	0	0	0
C5275263,CCGG,31-63,Not.included	CG	5	0	0	0	0	0	0	0	0	0	0	0	0	0	0	0	0	0	0	0	0	0	0	5	0	0	0	0	0	0	0	0	0	0	0	0	0	0	0	0	0
C5275269,CCGG,45-77,Not.included	CG	0	0	0	0	0	0	0	0	0	0	0	0	0	0	0	0	0	0	0	0	0	0	0	0	0	3	0	0	0	0	0	0	0	0	0	0	0	0	0	0	0
C5277263,CCGG,18-50,Not.included	CG	20	0	0	0	0	0	0	0	0	0	0	0	0	0	0	0	16	0	0	0	0	0	0	0	0	0	0	0	0	0	0	0	0	7	8	0	0	0	0	0	0
C5277911,CCTGG,26-57,Not.included	CHG	0	0	0	0	0	0	0	0	0	0	0	0	0	0	0	0	6	0	0	0	0	0	0	0	0	0	0	0	0	0	0	0	0	0	0	0	0	0	0	0	0
C5277957,CCTGT,30-61,Not.included	CHG	7	0	0	0	0	0	0	0	0	0	20	0	0	0	0	4	4	0	0	0	0	0	0	0	0	0	0	0	0	0	0	3	0	4	0	0	0	0	0	3	0
C5279081,CCAGG,45-76,Not.included	CHG	13	0	0	13	3	19	6	0	35	0	0	0	27	0	16	6	0	0	0	15	0	0	0	0	0	6	0	0	4	0	0	0	0	0	0	0	0	0	0	3	0
C5279083,CCGG,53-85,Not.included	CG	0	0	0	0	3	4	0	0	0	0	0	0	0	0	0	0	0	6	0	0	0	0	0	0	0	0	0	0	0	0	0	0	0	0	0	0	0	0	0	0	0
C5279115,CCGG,44-76,Not.included	CG	0	0	0	0	0	0	0	0	0	0	0	0	0	0	0	7	0	0	0	0	0	0	0	0	0	0	0	0	0	0	0	0	0	0	0	0	0	0	0	0	0
C5279259,CCTGT,71-102,Not.included	CHG	6	0	0	0	0	0	0	0	0	0	0	0	0	0	0	0	0	0	0	0	0	0	0	0	0	0	0	0	0	0	0	0	0	0	0	0	0	0	0	0	0
C5279571,CCGG,31-63,RTR.tag	CG	0	0	0	0	0	0	0	0	0	0	0	0	0	0	7	0	0	0	0	0	0	0	0	0	0	0	0	0	0	0	0	0	0	0	0	0	0	0	0	0	0
C5279651,CCAGG,7-38,Not.included	CHG	0	0	0	0	0	0	0	0	0	0	0	0	0	0	0	3	0	0	0	0	0	0	0	0	0	0	0	0	0	0	0	0	0	0	0	0	0	0	0	0	0
C5279985,CCTGG,34-65,Not.included	CHG	0	0	0	0	0	0	0	0	0	0	0	0	0	0	0	0	0	0	0	0	0	0	0	0	0	0	0	0	0	0	0	0	0	0	0	0	0	0	0	3	0
C5280651,CCGG,1-31,RTR.tag	CG	4	0	6	9	0	3	0	0	0	0	3	11	0	0	0	17	0	8	0	0	0	0	0	0	0	0	5	0	0	0	0	0	0	0	0	3	0	0	0	0	0
C5281663,CCGG,66-98,Not.included	CG	0	0	0	19	0	0	0	0	0	0	0	0	0	0	0	0	0	0	3	0	0	0	0	0	0	0	0	0	0	0	0	0	0	0	0	0	0	0	0	0	0
C5281669,CCGG,1-31,Not.included	CG	0	0	0	0	0	0	0	0	0	0	0	0	0	0	0	7	0	0	0	0	0	0	0	0	0	0	0	0	0	0	0	0	0	0	0	0	0	0	0	0	0
C5282059,CCGG,26-58,RTR.tag	CG	0	0	0	0	0	0	0	0	0	0	0	0	0	0	0	0	0	0	0	0	0	0	0	0	0	0	0	0	17	0	0	47	0	27	3	5	4	129	15	51	4
C5282111,CCGG,32-64,Not.included	CG	5	0	0	0	0	0	0	0	0	0	0	0	0	0	0	0	0	0	0	0	0	0	0	0	0	0	0	0	0	0	0	0	0	0	0	5	0	0	0	4	0
C5282131,CCGG,45-77,Not.included	CG	8	0	0	0	0	0	6	0	0	0	0	0	0	0	7	0	0	0	0	0	0	0	0	0	0	0	0	0	0	0	0	0	0	0	0	0	0	0	0	0	0
C5282449,CCGG,45-77,Not.included	CG	0	0	0	0	0	0	0	0	0	0	0	0	0	0	0	0	3	0	0	0	0	0	0	0	0	0	0	0	0	0	0	0	0	0	0	0	0	0	0	0	0
C5282835,CCGG,21-53,Not.included	CG	0	0	0	0	0	0	0	0	0	0	0	0	0	0	0	16	4	0	0	0	0	0	0	0	0	0	4	0	0	0	0	0	0	3	0	4	0	0	0	0	0
C5283307,CCAGG,31-62,Not.included	CHG	0	0	0	0	0	0	3	0	0	0	0	0	5	0	0	0	0	0	0	0	0	0	0	0	0	0	0	0	0	0	0	0	0	0	0	0	0	0	0	0	0
C5283765,CCGG,30-62,Not.included	CG	18	0	0	11	0	4	0	6	0	0	13	0	13	0	7	6	13	5	4	7	4	0	0	0	5	3	6	4	0	0	0	6	0	5	0	0	7	3	0	9	0
C5284081,CCTGG,30-61,RTR.tag	CHG	0	0	0	0	0	0	0	0	0	0	0	0	0	0	0	0	4	0	0	0	0	0	0	0	0	0	0	0	0	0	0	0	0	0	0	0	0	0	0	0	0
C5284241,CCGG,77-107,Not.included	CG	6	0	0	0	0	0	0	0	0	0	0	5	0	0	0	8	0	0	0	0	0	0	0	0	0	0	0	0	0	0	0	0	0	0	0	0	0	0	0	0	0
C5284241,CCTGT,23-54,Not.included	CHG	0	0	0	0	0	0	0	0	0	0	0	0	0	0	0	0	7	0	0	0	0	0	0	0	0	0	0	0	0	0	0	0	0	0	0	0	0	0	0	0	0
C5284797,CCGG,70-102,RTR.tag	CG	6	13	9	0	0	12	17	15	40	26	0	0	41	0	22	11	17	11	10	12	0	0	0	0	0	16	16	5	0	0	0	0	0	0	0	0	3	0	0	9	0
C5284969,CCGG,1-31,Not.included	CG	0	0	0	0	0	0	0	0	0	0	0	0	0	0	11	0	0	0	0	9	0	0	0	0	0	0	0	0	0	0	0	0	0	0	0	0	0	0	0	0	0
C5285413,CCTGT,76-107,Not.included	CHG	0	0	0	0	0	0	0	0	0	0	0	0	0	0	9	0	0	0	0	0	0	0	0	0	0	0	0	0	0	0	0	0	0	0	0	0	0	0	0	0	0
C5285615,CCGG,4-36,Not.included	CG	7	0	0	0	0	0	4	0	0	0	15	12	0	0	0	0	0	0	0	0	0	0	0	0	0	0	0	0	0	0	0	0	0	0	0	0	3	0	0	0	0
C5285861,CCGG,20-52,Not.included	CG	0	0	0	0	0	0	0	0	0	0	0	0	0	0	0	0	0	0	0	0	0	0	0	0	0	4	0	0	0	0	0	0	0	0	0	0	0	0	0	0	0
C5286397,CCGG,60-92,Not.included	CG	4	5	0	20	0	0	0	11	0	0	0	0	0	0	9	0	0	0	0	0	0	0	0	0	0	0	0	0	0	0	0	0	0	0	0	0	0	0	0	0	0
C5287173,CCGG,21-53,Not.included	CG	0	5	0	0	0	0	0	0	26	42	0	0	3	0	0	7	0	0	0	0	0	0	0	0	0	0	0	0	0	0	0	0	0	0	0	0	0	0	0	0	0
C5287369,CCAGG,76-107,Not.included	CHG	0	5	0	0	0	0	0	0	0	0	0	0	7	0	0	0	3	0	0	3	0	0	0	0	0	0	0	0	0	0	0	0	0	0	0	0	0	0	0	0	0
C5287447,CCGG,1-31,RTR.tag	CG	0	6	0	0	0	0	0	0	0	0	0	0	0	0	0	0	0	0	0	0	0	0	0	0	0	0	0	0	0	0	0	0	0	0	0	0	0	0	0	0	0
C5287473,CCAGG,55-86,Not.included	CHG	0	0	0	0	0	0	0	0	0	0	0	0	0	0	0	0	5	0	0	0	0	0	0	0	0	0	0	0	0	0	0	0	0	0	0	0	0	0	0	0	0
C5287479,CCGG,1-31,Not.included	CG	0	0	0	0	0	0	0	0	0	0	0	5	0	0	0	0	0	0	0	0	0	0	0	4	0	0	0	0	0	0	0	3	0	3	0	0	0	0	0	0	0
C5287657,CCGG,44-76,Not.included	CG	0	0	0	0	0	0	0	0	0	0	0	0	0	0	0	0	0	3	3	0	0	0	0	0	0	0	0	0	0	0	0	0	0	0	0	0	0	0	0	0	0
C5288179,CCGG,78-108,Not.included	CG	0	0	0	0	7	0	0	0	0	0	0	0	0	0	0	0	0	0	0	0	0	5	0	3	0	0	0	0	0	0	0	0	0	0	0	0	0	0	0	3	0
C5288447,CCGG,55-87,Not.included	CG	0	0	0	0	0	0	0	0	0	0	0	0	0	0	0	0	0	0	0	0	0	0	0	0	0	0	0	0	0	0	0	0	0	0	0	0	0	0	0	3	0
C5288491,CCAGG,46-77,Not.included	CHG	0	0	0	0	0	4	0	0	0	0	0	0	0	0	0	0	0	0	0	11	0	0	0	0	0	0	0	0	0	0	0	0	0	0	0	0	0	0	0	0	0
C5288859,CCTGG,1-31,Not.included	CHG	0	0	5	0	0	0	0	0	0	0	0	0	0	0	0	0	0	0	0	0	0	0	0	0	0	0	0	0	0	0	0	0	0	4	3	0	0	0	0	0	0
C5289005,CCTGT,30-61,Not.included	CHG	0	0	0	0	0	0	0	0	0	0	0	0	0	0	0	0	0	0	0	0	0	0	0	0	0	0	0	0	0	0	0	0	0	0	0	0	0	0	0	3	0
C5290041,CCAGG,29-60,RTR.tag	CHG	0	0	0	0	0	0	0	0	0	0	0	0	0	0	10	3	0	0	0	0	0	0	0	0	0	0	0	0	0	0	0	0	0	0	0	0	0	0	0	0	0
C5290557,CCTGG,21-52,Not.included	CHG	0	0	0	0	0	0	0	0	0	0	0	0	0	0	6	0	0	0	0	0	0	0	0	0	0	0	0	0	0	0	0	0	0	0	0	0	0	0	0	0	0
C5290595,CCTGG,22-53,Not.included	CHG	0	0	0	0	0	0	0	0	0	0	0	0	0	0	0	0	4	0	0	0	0	0	0	0	0	0	0	0	0	0	0	0	0	0	0	0	0	0	0	0	0
C5290707,CCGG,57-89,Not.included	CG	0	0	0	0	0	0	0	0	0	0	0	0	0	0	0	0	0	0	0	0	0	0	0	0	0	0	0	0	0	0	0	0	0	0	0	0	0	0	0	6	0
C5290877,CCTGG,72-103,Not.included	CHG	0	0	0	0	0	3	0	0	0	0	0	0	0	0	0	0	0	0	0	0	0	0	0	0	0	0	0	0	0	0	0	0	0	3	0	0	0	0	0	0	0
C5291077,CCGG,59-91,Not.included	CG	0	0	0	0	0	0	6	0	0	0	0	0	0	0	0	0	0	0	0	0	0	0	0	0	0	0	0	0	0	0	0	0	0	0	0	0	0	0	0	0	0
C5291169,CCTGG,32-63,RTR.tag	CHG	4	0	0	0	0	0	0	0	0	0	0	0	0	0	0	3	0	4	0	0	0	0	0	0	0	0	0	0	0	0	0	0	0	0	0	0	0	0	0	0	0
C5291301,CCTGT,57-88,Not.included	CHG	0	0	0	0	0	0	0	0	0	0	0	0	0	0	0	0	0	0	0	20	0	0	0	0	0	0	0	0	0	0	0	0	0	0	0	0	0	0	0	0	0
C5291575,CCGG,45-77,Not.included	CG	0	10	0	0	0	0	12	0	0	0	3	4	0	0	19	0	9	4	3	0	3	0	0	0	0	0	0	3	0	3	0	0	0	0	0	0	0	0	0	5	0
C5291795,CCGG,69-101,Not.included	CG	0	0	0	0	0	0	0	0	0	0	0	0	0	0	0	0	0	0	0	0	0	0	0	0	0	0	3	0	0	0	0	0	0	0	0	0	0	0	0	0	0
C5292061,CCTGG,46-77,RTR.tag	CHG	0	0	0	11	0	0	0	0	0	0	0	0	0	0	0	0	0	0	0	0	0	0	0	0	0	0	0	0	0	0	0	0	0	0	0	0	0	0	0	0	0
C5292241,CCGG,77-108,Not.included	CG	0	0	0	0	0	0	0	0	0	0	0	0	0	0	0	0	0	0	0	0	0	0	0	0	0	0	0	0	4	0	0	0	0	0	0	0	0	0	0	0	0
C5292767,CCGG,27-59,Not.included	CG	15	0	0	0	0	0	0	0	0	0	0	0	0	0	0	0	0	0	0	0	0	0	0	0	0	0	0	0	0	0	0	0	0	0	0	0	0	0	0	0	0
C5292767,CCTGG,62-93,Not.included	CHG	0	6	0	0	0	0	0	0	0	0	0	0	0	0	0	0	0	0	0	0	0	0	0	0	0	0	0	0	0	0	0	0	0	0	0	0	0	0	0	0	0
C5293135,CCTGG,77-108,Not.included	CHG	0	0	4	0	0	0	0	0	0	0	0	0	0	0	0	3	0	0	0	0	0	0	0	0	0	0	0	0	0	0	0	0	0	7	0	0	0	0	0	0	0
C5293279,CCTGT,47-78,Not.included	CHG	0	0	0	0	0	0	0	0	0	0	0	0	0	0	0	6	0	0	0	9	0	0	0	0	0	0	0	0	0	0	0	0	0	0	0	0	0	0	0	0	0
C5293299,CCTGT,30-61,Not.included	CHG	0	0	0	0	0	0	0	0	0	0	0	0	9	0	0	0	0	0	0	0	0	0	0	0	0	0	0	0	0	0	0	0	0	0	0	0	0	0	0	0	0
C5293309,CCGG,35-67,Not.included	CG	0	0	0	0	0	0	0	0	0	0	0	0	0	0	0	0	0	5	0	0	0	0	0	0	0	0	0	0	0	0	0	0	0	0	0	0	0	0	0	0	0
C5293589,CCTGT,53-84,Not.included	CHG	0	0	0	0	0	0	0	4	0	0	0	0	3	0	0	3	0	0	0	0	0	0	0	0	0	0	0	0	0	0	0	0	0	0	0	0	0	0	0	0	0
C5293613,CCGG,67-99,RTR.tag	CG	0	0	0	0	4	0	3	0	0	0	0	0	0	0	0	0	0	0	0	0	0	0	0	0	0	0	0	0	0	0	0	0	0	0	0	0	0	0	0	0	0
C5293705,CCGG,64-96,Not.included	CG	0	0	3	0	0	0	0	0	0	0	0	0	0	0	0	3	0	0	0	0	0	0	0	0	0	0	0	0	0	0	0	0	0	4	0	3	0	0	0	0	0
C5294081,CCGG,31-63,Not.included	CG	34	0	40	0	0	0	0	0	13	30	21	51	0	0	0	15	17	21	0	0	0	3	0	0	6	5	0	0	6	0	0	18	4	32	20	7	8	0	0	17	8
C5294239,CCAGG,1-31,RTR.tag	CHG	0	0	0	0	0	0	0	0	0	0	0	0	0	0	0	4	0	0	0	0	0	0	0	0	0	0	0	0	0	0	0	0	0	0	0	0	0	0	0	0	0
C5294335,CCGG,45-77,Not.included	CG	0	0	0	11	0	0	0	0	0	0	0	0	0	0	0	0	0	0	0	0	0	0	0	0	0	3	0	0	0	0	0	0	0	0	0	0	0	0	0	0	0
C5294379,CCGG,1-31,Not.included	CG	0	6	0	0	0	0	0	0	0	0	0	0	0	0	4	0	0	0	0	5	0	0	0	0	0	5	4	0	0	0	0	3	0	3	0	0	3	0	0	0	0
C5295613,CCTGG,16-47,RTR.tag	CHG	6	0	0	0	0	0	0	0	0	0	0	0	0	0	0	4	0	0	0	0	0	0	0	0	0	0	0	0	0	0	0	0	0	0	0	0	0	0	0	0	0
C5295733,CCGG,1-32,Not.included	CG	0	0	0	0	0	0	0	0	0	0	0	0	0	0	0	0	0	0	0	0	0	0	0	0	0	0	0	0	0	0	0	0	0	0	0	0	3	0	0	0	0
C5296021,CCAGG,47-78,Not.included	CHG	0	0	0	0	0	0	0	0	5	0	0	0	0	0	0	0	0	0	0	0	0	0	0	0	0	0	0	0	0	0	0	0	0	0	0	0	0	0	0	0	0
C5296157,CCGG,32-64,Not.included	CG	0	0	0	0	0	0	0	0	0	0	0	0	0	0	0	0	0	0	0	0	0	0	0	0	0	0	0	0	0	0	6	0	0	0	0	0	0	0	0	0	0
C5296413,CCGG,24-56,Not.included	CG	0	0	0	0	0	0	0	0	0	0	0	0	0	0	0	0	0	4	0	0	0	0	0	0	0	0	0	0	0	0	0	0	0	0	0	0	0	0	0	0	0
C5296559,CCGG,8-40,Not.included	CG	8	0	0	0	6	0	3	0	0	0	0	0	0	0	0	4	5	0	0	0	0	0	0	0	0	0	0	0	0	0	0	0	0	0	0	0	0	0	0	4	0
C5296711,CCTGT,16-47,Not.included	CHG	0	0	0	0	0	0	4	0	0	0	9	0	0	0	0	0	0	0	0	0	0	0	0	0	0	0	0	0	0	0	0	0	0	0	0	0	0	0	0	0	0
C5297221,CCTGG,22-53,Not.included	CHG	9	0	0	0	0	0	0	0	0	0	0	0	0	0	0	3	12	0	0	0	0	0	0	0	0	0	0	0	0	0	0	0	0	0	0	0	0	0	0	0	0
C5297327,CCTGG,60-91,Not.included	CHG	0	3	0	0	7	0	0	15	0	0	0	0	23	0	0	0	0	13	0	22	0	3	0	0	0	0	0	0	0	0	0	0	0	0	0	0	0	0	0	0	0
C5298257,CCGG,49-81,Not.included	CG	18	0	0	0	0	0	0	0	0	0	0	8	0	0	0	5	0	0	0	0	0	0	0	0	0	0	0	0	0	0	0	0	0	0	3	6	0	0	0	0	0
C5298355,CCGG,72-104,Not.included	CG	0	0	0	0	0	0	0	9	0	0	0	0	0	0	11	3	0	4	0	10	0	0	0	0	0	0	0	0	0	0	0	0	0	0	0	0	0	0	0	3	0
C5298355,CCTGG,9-40,Not.included	CHG	0	0	0	0	0	0	0	0	0	0	0	0	0	0	11	9	8	0	0	0	0	0	0	0	0	0	0	0	0	0	0	0	0	0	0	0	0	0	0	0	0
C5299042,CCAGG,1-31,Not.included	CHG	0	0	0	0	0	0	0	0	0	0	0	0	0	0	0	3	0	0	0	0	0	0	0	0	0	0	0	0	0	0	0	0	0	0	0	0	0	0	0	0	0
C5299330,CCTGG,12-43,Not.included	CHG	0	0	0	0	0	0	0	0	0	0	0	0	0	0	18	0	0	0	0	0	0	0	0	0	0	0	0	0	0	0	0	0	0	0	0	0	0	0	0	0	0
C5299586,CCTGG,63-94,Not.included	CHG	0	0	0	0	0	0	0	0	0	0	0	0	0	0	0	0	0	0	0	0	0	0	0	0	0	0	0	0	0	0	0	4	0	0	0	0	0	0	0	0	0
C5299766,CCAGG,37-68,Not.included	CHG	0	0	0	0	0	3	0	0	0	0	0	0	0	0	0	0	0	0	0	0	0	0	0	0	0	0	0	0	0	0	0	0	0	0	0	0	0	0	0	0	0
C5299838,CCGG,20-52,Not.included	CG	0	0	0	0	0	0	0	0	0	0	0	0	0	0	0	0	0	0	0	14	0	0	0	0	0	0	0	0	0	0	0	0	0	0	0	0	0	0	0	0	0
C5299896,CCGG,17-49,Not.included	CG	0	0	0	0	0	0	4	0	0	0	0	0	0	0	0	7	8	0	0	0	0	0	0	0	0	0	0	0	0	0	0	0	0	0	0	0	0	0	0	0	0
C5300070,CCAGG,47-78,Not.included	CHG	20	0	3	0	0	0	0	0	0	0	3	22	0	0	0	9	0	0	0	0	0	3	0	0	0	0	0	0	0	0	4	0	0	6	0	0	0	0	0	0	0
C5300464,CCGG,45-77,Not.included	CG	4	5	0	0	4	0	0	0	0	0	0	0	0	0	0	0	0	0	0	6	0	0	0	0	0	0	0	0	0	0	0	0	0	0	0	0	0	0	0	0	0
C5301316,CCTGG,48-79,Not.included	CHG	0	0	0	0	0	0	0	0	0	0	0	0	0	0	0	0	0	4	0	0	0	0	0	0	0	0	0	0	0	0	0	0	0	0	0	0	0	0	0	0	0
C5301342,CCGG,18-50,Not.included	CG	0	0	0	0	0	0	0	0	0	0	0	0	0	0	0	0	5	0	0	0	0	0	0	0	0	0	0	0	0	0	0	0	0	0	0	0	0	0	0	0	0
C5301826,CCGG,59-91,Not.included	CG	0	0	0	0	0	0	0	0	8	0	0	0	9	0	14	0	0	0	0	0	0	0	0	0	0	0	0	0	0	0	0	0	0	0	0	0	0	0	0	0	0
C5302166,CCAGG,1-31,Not.included	CHG	0	0	0	0	0	0	0	0	0	30	0	0	0	0	0	0	0	0	0	0	0	0	0	0	0	0	0	0	0	0	0	0	0	0	0	0	0	0	0	0	0
C5302850,CCGG,61-93,Not.included	CG	0	0	0	0	0	0	0	0	0	0	8	0	0	0	0	0	0	0	0	0	0	0	0	0	0	0	0	0	0	0	0	0	0	0	0	0	0	0	0	0	0
C5302874,CCGG,1-32,Not.included	CG	0	0	5	0	0	0	0	0	0	0	0	0	0	0	0	0	0	0	0	10	0	0	0	4	0	0	0	0	0	0	0	0	0	7	0	0	0	0	0	0	0
C5302874,CCTGT,45-76,Not.included	CHG	0	0	0	0	0	4	0	0	0	0	0	0	0	0	21	0	0	0	0	12	0	0	0	0	0	0	0	0	0	0	0	0	0	0	0	0	0	0	0	0	0
C5302998,CCGG,78-109,RTR.tag	CG	0	0	0	0	0	0	0	0	0	0	0	0	0	0	0	3	0	5	0	0	0	0	0	0	0	0	0	0	0	0	0	0	0	0	0	0	0	0	0	0	0
C5303112,CCTGG,1-31,Not.included	CHG	0	0	5	0	0	0	0	0	0	0	0	6	0	0	0	0	0	0	0	0	0	0	0	0	0	0	0	0	0	0	0	0	0	0	0	0	0	0	0	0	0
C5303132,CCTGT,53-84,Not.included	CHG	0	0	0	0	0	20	0	0	0	0	0	0	0	0	0	0	0	0	0	3	0	0	0	0	0	0	0	0	0	0	0	0	0	0	0	0	0	0	0	0	0
C5303366,CCTGT,23-54,Not.included	CHG	0	0	0	0	0	0	0	0	0	0	4	8	11	0	0	4	0	0	0	0	0	0	0	0	0	0	0	0	0	0	0	0	0	0	0	0	0	0	0	0	0
C5303852,CCGG,30-62,Not.included	CG	4	9	0	0	4	0	6	0	0	0	7	0	0	0	5	3	10	7	4	0	0	3	0	0	0	10	0	0	0	0	0	0	0	0	0	0	0	0	0	5	0
C5304086,CCGG,49-81,Not.included	CG	0	0	0	0	0	0	0	0	0	0	0	0	0	0	0	3	0	0	0	0	0	0	0	0	0	0	0	0	0	0	0	0	0	0	0	0	0	0	0	0	0
C5304496,CCTGG,7-38,Not.included	CHG	0	8	0	0	0	0	0	0	0	0	0	0	0	0	0	0	0	0	0	0	0	0	0	0	0	0	0	0	0	0	0	0	0	0	0	0	0	0	0	0	0
C5305096,CCGG,15-47,Not.included	CG	0	0	0	0	0	0	0	0	0	0	3	5	0	0	0	0	0	0	0	0	0	0	0	0	0	0	0	0	0	0	0	0	0	0	0	0	0	0	0	0	0
C5305316,CCTGG,31-62,Not.included	CHG	0	0	4	35	3	3	3	6	8	0	11	5	0	0	25	13	5	3	0	8	0	0	0	0	0	0	0	0	0	0	0	0	3	3	4	3	3	0	0	6	0
C5306044,CCTGT,45-76,Not.included	CHG	0	0	0	0	3	0	0	0	0	0	0	0	0	0	0	0	0	0	0	0	0	0	0	0	0	0	0	0	0	0	0	0	0	0	0	0	0	0	0	0	0
C5306534,CCGG,46-78,Not.included	CG	0	0	0	0	0	0	0	0	0	0	0	0	0	0	0	0	0	0	0	0	0	0	0	0	0	0	0	0	0	0	12	0	0	0	0	0	0	0	0	0	0
C5306908,CCGG,33-65,Not.included	CG	0	0	0	0	0	0	0	0	0	0	13	5	0	0	0	33	0	0	5	0	0	0	0	0	0	0	0	0	0	0	0	0	0	3	0	8	0	0	0	0	0
C5306948,CCTGT,50-81,Not.included	CHG	0	0	0	0	0	0	0	0	0	0	0	0	0	0	0	0	0	0	0	7	0	0	0	0	0	0	0	0	0	0	0	0	0	0	0	0	0	0	0	0	0
C5307122,CCGG,48-80,Not.included	CG	0	0	0	0	0	0	0	0	0	0	0	0	0	0	0	0	0	0	0	0	0	0	0	0	3	0	3	0	0	0	0	0	0	0	0	0	0	0	0	0	0
C5307414,CCTGT,55-86,Not.included	CHG	0	0	0	0	0	0	0	0	4	0	0	0	0	0	0	0	0	0	0	0	0	0	0	0	0	0	0	0	0	0	0	0	0	0	0	0	0	0	0	0	0
C5307594,CCTGG,46-77,RTR.tag	CHG	0	0	0	0	0	0	0	0	0	0	0	0	0	0	0	4	0	0	0	0	0	0	0	0	0	0	0	0	0	0	0	0	0	0	0	0	0	0	0	0	0
C5307868,CCGG,79-109,Not.included	CG	0	0	0	0	0	0	4	0	0	0	0	0	0	0	0	3	0	0	4	0	0	0	0	0	0	0	0	0	0	0	0	0	0	0	0	0	0	0	0	0	0
C5309202,CCGG,23-55,Not.included	CG	0	0	0	0	0	0	0	0	0	0	0	0	0	0	0	0	0	4	0	0	0	0	0	0	0	0	0	0	0	0	0	0	0	0	0	0	0	0	0	0	0
C5309504,CCGG,31-63,Not.included	CG	0	0	0	0	0	0	0	0	0	0	3	0	0	0	0	0	0	0	0	0	0	0	0	0	0	0	0	0	0	0	0	0	0	0	0	0	0	0	0	0	0
C5310426,CCTGG,39-70,RTR.tag	CHG	0	0	0	0	0	0	0	0	0	0	3	5	0	0	0	0	0	0	0	0	0	0	0	0	0	0	0	0	0	0	0	0	0	0	0	0	0	0	0	0	0
C5310624,CCGG,1-31,Not.included	CG	0	0	0	0	0	0	0	0	0	0	0	0	0	0	0	0	0	0	4	7	0	0	0	0	0	0	0	0	0	0	0	0	0	0	0	0	0	0	0	0	0
C5310664,CCGG,1-31,Not.included	CG	0	0	0	0	0	0	4	12	0	0	0	0	0	0	0	0	0	0	0	0	0	0	0	0	0	0	0	0	0	0	0	0	0	0	0	0	0	0	0	0	0
C5310784,CCTGG,73-104,Not.included	CHG	0	0	0	0	0	0	0	0	0	17	0	0	4	0	0	0	0	0	0	0	0	0	0	0	0	0	0	0	0	0	0	0	0	0	0	0	0	0	0	0	0
C5311024,CCAGG,11-42,Not.included	CHG	0	0	0	0	0	0	0	0	0	0	0	0	0	0	0	0	10	0	0	0	0	0	0	0	0	0	0	0	0	0	0	0	0	0	0	0	0	0	0	0	0
C5311084,CCGG,55-87,Not.included	CG	3	0	4	24	0	15	0	7	0	0	9	4	29	0	13	14	8	0	0	0	0	0	0	0	0	0	0	0	0	0	0	0	0	0	0	0	0	0	0	3	0
C5311508,CCGG,1-31,Not.included	CG	0	0	0	0	0	0	0	0	0	0	0	0	0	0	0	0	0	0	0	0	0	0	3	0	0	0	0	0	0	0	0	0	0	0	0	0	0	0	0	0	0
C5312026,CCGG,1-32,Not.included	CG	0	0	0	0	0	0	0	0	0	0	0	0	0	0	10	0	0	0	0	0	0	0	0	0	0	0	0	0	0	0	0	0	0	0	0	0	0	0	0	0	0
C5312798,CCGG,79-109,Not.included	CG	0	0	0	15	0	0	0	0	0	0	0	0	0	0	6	0	0	0	0	3	0	0	0	0	0	0	0	0	0	0	0	0	0	0	0	0	0	0	0	0	0
C5312948,CCTGT,32-63,Not.included	CHG	0	0	0	9	0	0	5	0	0	0	0	0	0	0	0	0	0	0	0	0	0	0	0	0	0	0	0	0	0	0	0	0	0	0	0	0	0	0	0	0	0
C5312998,CCAGG,44-75,Not.included	CHG	0	0	0	0	0	0	0	0	0	0	0	0	0	0	0	4	0	0	0	0	0	0	0	0	0	0	0	0	0	0	0	0	0	0	0	0	0	0	0	0	0
C5313258,CCAGG,37-68,Not.included	CHG	0	0	0	0	0	0	0	0	0	0	0	0	0	0	3	0	0	0	0	0	0	0	0	0	0	0	0	0	0	0	0	0	0	0	0	0	0	0	0	0	0
C5314440,CCTGG,7-38,Not.included	CHG	0	0	0	0	0	0	0	0	0	0	0	0	0	0	0	0	0	0	0	7	0	0	0	0	0	0	0	0	0	0	0	0	0	0	0	0	0	0	0	0	0
C5315046,CCTGG,1-31,Not.included	CHG	4	6	0	0	0	0	0	0	26	0	0	0	0	0	0	0	0	0	0	4	0	0	0	0	0	0	0	0	0	0	0	0	0	0	0	0	0	0	0	4	0
C5315686,CCGG,75-107,Not.included	CG	0	0	0	0	0	0	0	0	0	0	0	0	0	0	0	0	0	0	7	0	0	0	0	0	0	0	0	0	0	0	0	0	0	0	0	0	0	0	0	0	0
C5315794,CCTGG,3-34,RTR.tag	CHG	0	0	0	7	7	0	6	14	0	0	3	10	29	0	0	13	7	8	4	16	0	0	0	0	0	5	0	0	0	0	0	4	0	4	0	0	0	0	0	5	0
C5316118,CCGG,58-90,Not.included	CG	0	0	3	0	0	4	0	0	0	0	0	0	0	0	0	0	0	0	0	0	0	0	0	0	0	0	0	0	0	0	0	0	0	0	0	0	0	0	0	0	0
C5316176,CCGG,48-80,Not.included	CG	0	0	0	0	0	0	0	0	0	0	0	0	0	0	0	0	0	0	0	5	0	0	0	0	0	0	0	0	0	0	0	0	0	0	0	0	0	0	0	0	0
C5316388,CCGG,42-74,Not.included	CG	0	0	0	16	0	0	0	0	0	0	0	0	0	0	0	0	0	0	0	0	3	0	0	0	0	0	0	0	0	0	0	0	0	0	0	0	0	0	0	5	0
C5316786,CCAGG,53-84,Not.included	CHG	0	0	0	0	0	0	0	0	0	0	0	0	0	0	0	0	0	0	0	0	0	3	0	0	0	0	0	0	0	0	0	0	0	0	0	0	0	0	0	3	0
C5316786,CCGG,59-91,Not.included	CG	0	0	0	0	0	0	0	0	16	0	0	0	0	0	0	0	0	0	0	0	0	0	0	0	0	0	0	0	0	0	0	0	0	0	0	0	0	0	0	0	0
C5317004,CCTGG,32-63,Not.included	CHG	0	0	0	0	0	0	0	0	0	0	0	0	0	0	0	0	0	0	0	0	0	0	0	0	0	0	0	0	0	0	4	0	0	0	0	0	0	0	0	0	0
C5318014,CCGG,30-62,Not.included	CG	4	0	0	0	3	4	10	8	10	0	13	0	29	0	0	6	0	5	6	0	0	0	0	0	0	0	0	0	0	3	0	0	0	0	0	4	0	0	0	0	0
C5318070,CCGG,45-77,Not.included	CG	0	0	0	0	0	0	0	0	0	0	0	0	0	0	0	0	3	0	0	0	0	0	0	0	0	0	0	0	0	0	0	0	0	0	0	0	0	0	0	4	0
C5318330,CCAGG,80-110,RTR.tag	CHG	0	0	0	0	0	0	0	0	0	0	0	0	0	0	0	3	0	0	0	0	0	0	0	0	0	0	0	0	0	0	0	0	0	0	0	0	0	0	0	0	0
C5318450,CCGG,45-77,Not.included	CG	0	0	0	0	0	0	0	0	0	0	0	0	0	0	0	3	0	0	0	0	0	0	0	0	0	0	0	0	0	0	0	0	0	0	0	0	0	0	0	3	0
C5318740,CCTGT,20-51,Not.included	CHG	0	0	0	0	7	0	0	0	0	0	0	0	0	0	0	0	0	0	0	0	0	0	0	0	0	0	0	0	0	0	0	0	0	0	0	0	0	0	0	0	0
C5318752,CCGG,1-32,RTR.tag	CG	0	0	0	0	0	0	0	0	0	0	0	0	0	0	9	0	0	0	0	0	0	0	0	0	0	0	0	0	0	0	0	0	0	0	0	0	0	0	0	0	0
C5318916,CCTGG,25-56,Not.included	CHG	0	0	0	0	4	0	0	0	0	0	0	0	0	0	0	0	0	0	0	0	0	0	0	0	0	0	0	0	0	0	0	0	0	0	0	0	0	0	0	0	0
C5319134,CCTGG,46-77,RTR.tag	CHG	0	0	0	0	0	0	0	0	0	0	0	0	0	0	0	0	11	0	0	0	0	0	0	0	0	0	0	0	0	0	0	0	0	0	0	0	0	0	0	0	0
C5319180,CCGG,43-75,Not.included	CG	0	0	0	0	0	0	0	0	0	0	0	0	0	0	0	0	4	0	0	0	0	0	0	0	0	0	0	0	0	0	0	0	0	0	0	0	0	0	0	0	0
C5319256,CCGG,46-78,RTR.tag	CG	0	0	0	0	0	0	0	0	0	0	0	0	0	0	0	10	0	0	0	0	0	0	0	0	0	0	0	0	0	0	0	0	0	0	0	0	0	0	0	0	0
C5319690,CCAGG,46-77,Not.included	CHG	0	0	0	0	0	0	0	0	0	0	0	0	0	0	0	0	0	0	6	0	0	0	0	0	0	0	0	0	0	0	0	0	0	0	0	0	0	0	0	0	0
C5320075,CCTGG,52-83,Not.included	CHG	0	0	0	0	0	0	0	0	0	0	0	0	0	0	0	0	4	0	0	0	0	0	0	0	0	0	0	0	0	0	0	0	0	0	0	0	0	0	0	0	0
C5320425,CCTGT,46-77,Not.included	CHG	0	0	0	0	0	0	0	0	0	22	0	0	0	0	0	0	0	0	0	0	0	0	0	0	0	0	0	0	0	0	0	0	0	0	0	0	0	0	0	0	0
C5320505,CCGG,29-61,Not.included	CG	0	0	0	0	0	0	0	0	0	0	0	0	0	0	0	3	0	0	0	0	0	0	0	0	0	0	0	0	0	0	0	0	0	0	0	0	0	0	0	0	0
C5320567,CCGG,1-31,Not.included	CG	0	0	0	0	0	0	0	0	0	0	15	0	0	0	0	0	0	0	0	0	0	0	0	0	0	0	0	0	0	0	0	0	0	0	0	0	0	0	0	0	0
C5320935,CCGG,49-81,Not.included	CG	0	0	0	0	0	0	0	0	0	0	0	0	0	0	0	0	0	0	0	0	0	0	3	0	0	0	0	0	0	0	0	0	0	0	0	0	0	0	0	0	0
C5320999,CCGG,55-87,Not.included	CG	0	0	0	0	0	0	0	0	0	0	0	0	0	0	0	4	0	0	0	0	0	0	0	0	0	0	0	0	0	0	0	0	0	0	0	0	0	0	0	0	0
C5321027,CCAGG,48-79,RTR.tag	CHG	0	3	0	0	10	6	0	0	0	19	0	0	7	0	21	0	5	0	8	0	0	0	0	0	0	0	0	0	0	0	0	0	0	0	0	0	0	0	0	0	0
C5321065,CCGG,28-60,Not.included	CG	5	0	0	0	0	0	0	0	0	0	0	0	0	0	0	0	0	0	0	0	0	0	0	0	0	0	0	0	0	0	0	0	0	0	0	0	0	0	0	0	0
C5321801,CCTGT,43-74,Not.included	CHG	0	0	0	0	0	0	0	0	0	0	0	0	0	0	0	5	0	0	0	0	0	0	0	0	0	0	0	0	0	0	0	0	0	0	0	0	0	0	0	0	0
C5321917,CCGG,18-50,Not.included	CG	0	0	0	0	0	0	0	0	0	0	0	0	0	0	0	0	0	0	0	0	0	0	0	0	0	0	0	0	0	0	0	3	0	0	0	0	0	0	0	0	0
C5322043,CCTGT,69-100,RTR.tag	CHG	0	0	0	0	0	0	0	0	0	0	0	0	0	0	0	0	0	5	0	0	0	0	0	0	0	0	0	0	0	0	0	0	0	0	0	0	0	0	0	0	0
C5322397,CCGG,43-75,Not.included	CG	4	0	0	0	0	0	0	0	0	0	0	0	0	0	0	0	0	0	0	0	0	0	0	0	0	0	0	0	0	0	0	0	0	0	0	0	0	0	0	0	0
C5322547,CCTGT,32-63,Not.included	CHG	0	0	0	0	0	0	5	9	0	0	0	0	0	0	0	0	0	0	0	17	0	0	0	0	0	0	0	0	0	0	0	0	0	0	0	0	0	0	0	0	0
C5322945,CCGG,63-95,Not.included	CG	0	0	0	0	9	0	0	0	0	0	0	0	0	0	0	0	0	0	0	0	0	0	0	0	0	0	0	0	0	0	0	0	0	0	0	0	0	0	0	0	0
C5323017,CCTGG,59-90,Not.included	CHG	0	0	0	0	0	0	0	0	0	0	0	0	0	0	0	3	0	0	3	3	0	0	0	0	0	0	0	0	0	0	0	0	0	0	0	0	0	0	0	0	0
C5323119,CCGG,52-84,Not.included	CG	0	0	0	0	0	0	0	0	0	0	0	0	0	0	0	0	0	0	0	0	0	0	0	0	0	0	0	0	0	0	0	0	0	3	0	0	0	0	0	0	0
C5323513,CCTGT,68-99,Not.included	CHG	0	0	0	18	0	0	0	0	0	0	0	0	0	0	0	0	0	0	0	0	0	0	0	0	0	0	0	0	0	0	0	0	0	0	0	0	0	0	0	0	0
C5323803,CCGG,59-91,Not.included	CG	4	0	0	0	0	0	0	0	0	0	0	0	0	0	0	0	0	0	0	0	0	0	0	0	0	0	0	0	0	0	0	0	0	0	0	0	0	0	0	0	0
C5324069,CCTGT,49-80,Not.included	CHG	0	0	0	0	0	0	0	0	0	0	0	0	0	0	0	0	0	0	0	0	0	0	0	0	5	0	0	0	0	0	0	0	0	0	0	0	0	0	0	0	0
C5324337,CCAGG,6-37,Not.included	CHG	0	0	0	0	0	0	0	0	0	0	0	0	0	0	0	0	0	0	0	6	0	0	0	0	0	3	0	0	0	0	0	3	0	0	0	0	0	0	0	0	0
C5324565,CCGG,52-84,RTR.tag	CG	0	0	3	0	0	0	0	0	0	0	0	0	0	0	0	0	0	0	0	0	0	0	0	0	0	0	0	0	0	0	0	0	0	0	0	0	0	0	0	0	0
C5324677,CCGG,1-31,Not.included	CG	0	0	0	0	0	0	3	0	0	0	0	8	0	0	0	0	0	0	0	4	0	0	0	0	0	0	0	0	0	0	0	0	0	0	0	0	0	0	0	3	0
C5325389,CCTGT,57-88,Not.included	CHG	0	0	0	0	0	0	0	0	0	0	0	0	0	0	9	0	0	0	0	0	0	0	0	0	0	0	0	0	0	0	0	0	0	0	0	0	0	0	0	0	0
C5325451,CCGG,1-31,Not.included	CG	0	0	0	0	0	0	0	0	0	0	0	0	0	0	0	0	0	5	0	0	0	0	0	0	0	0	0	0	0	0	0	0	0	0	0	0	0	0	0	0	0
C5326577,CCTGT,27-58,Not.included	CHG	0	0	0	0	0	0	0	0	0	0	0	0	0	0	0	0	4	0	0	0	0	0	0	0	0	0	0	0	0	0	0	0	0	0	0	0	0	0	0	0	0
C5327813,CCAGG,49-80,Not.included	CHG	0	0	0	0	0	0	0	0	0	0	0	0	0	0	0	0	0	0	0	7	0	0	0	0	0	0	0	0	0	0	0	0	0	0	0	0	0	0	0	0	0
C5328047,CCGG,53-85,Not.included	CG	0	0	0	0	0	0	0	0	0	0	0	0	0	0	0	8	0	0	0	0	0	0	0	0	0	0	0	0	0	0	0	0	0	0	0	0	0	0	0	0	0
C5328151,CCTGT,2-33,Not.included	CHG	0	0	0	0	0	0	0	0	0	0	6	0	0	0	0	0	0	0	0	0	0	0	0	0	0	0	0	0	0	0	0	6	0	0	0	0	0	0	0	0	0
C5328355,CCTGT,20-51,Not.included	CHG	0	0	0	0	0	0	0	0	0	0	0	0	0	0	0	0	0	0	0	9	0	0	0	0	0	0	0	0	0	0	0	0	0	0	0	0	0	0	0	0	0
C5328669,CCGG,32-64,Not.included	CG	0	0	0	14	0	0	0	0	0	0	0	0	0	0	0	0	0	0	0	0	0	0	0	0	0	0	0	0	0	0	0	0	0	0	0	0	0	0	0	3	0
C5328995,CCGG,14-46,Not.included	CG	82	0	20	20	0	0	0	0	0	0	16	33	0	0	14	24	49	25	6	5	0	0	0	3	11	0	0	0	4	0	3	15	7	19	15	21	11	0	0	13	11
C5329335,CCGG,1-32,Not.included	CG	7	9	0	0	0	0	0	0	0	0	24	0	0	0	9	0	3	0	0	7	0	0	0	0	0	0	6	0	0	0	0	4	0	0	0	0	0	0	0	4	0
C5329741,CCGG,4-36,Not.included	CG	0	0	0	0	0	0	4	0	0	0	0	0	0	0	0	0	0	0	0	0	0	0	0	0	0	0	0	0	0	0	0	0	0	0	0	0	0	0	0	0	0
C5329793,CCAGG,49-80,Not.included	CHG	0	0	4	0	0	3	7	0	0	0	0	11	0	0	0	8	0	0	0	0	0	0	0	0	4	0	0	0	0	0	0	0	0	0	0	0	0	0	0	0	0
C5329807,CCTGT,40-71,Not.included	CHG	0	0	0	0	0	0	6	0	0	0	0	0	0	0	0	8	0	0	0	0	0	0	0	0	0	0	0	0	0	0	0	0	0	0	0	0	0	0	0	3	0
C5329941,CCGG,1-31,Not.included	CG	0	0	0	0	0	0	0	0	0	0	0	0	0	0	0	0	0	3	0	0	0	0	0	0	0	0	0	0	0	0	0	0	0	0	0	0	0	0	0	0	0
C5330119,CCTGG,81-111,Not.included	CHG	0	0	0	0	4	0	0	0	0	0	0	0	0	0	0	9	0	0	0	0	0	0	0	0	0	3	0	0	0	0	0	0	0	0	0	0	0	0	0	0	0
C5330121,CCTGG,79-110,Not.included	CHG	0	0	0	8	0	0	0	0	0	0	0	0	0	0	0	0	0	0	0	0	0	0	0	0	0	0	0	0	0	0	0	0	0	0	0	0	0	0	0	0	0
C5330359,CCGG,74-106,Not.included	CG	0	0	0	0	0	0	0	0	0	0	0	0	0	0	0	0	0	0	0	8	0	0	0	0	0	0	0	0	0	0	0	0	0	0	0	0	0	0	0	0	0
C5331091,CCGG,49-81,Not.included	CG	0	0	3	0	0	0	0	0	0	0	0	0	0	0	0	0	0	0	0	0	0	3	0	0	0	0	0	0	0	0	0	0	0	0	0	0	0	0	0	3	0
C5331197,CCAGG,41-72,Not.included	CHG	0	0	0	0	0	0	0	13	0	0	0	0	0	0	0	14	0	0	0	0	0	0	0	0	0	0	3	0	0	0	0	0	0	0	0	0	0	0	0	0	0
C5331559,CCTGT,46-77,Not.included	CHG	866	0	72	0	0	0	0	0	0	46	64	106	9	0	21	336	307	143	42	0	3	11	0	3	15	5	9	0	16	0	0	44	20	182	81	188	43	10	15	34	52
C5331873,CCGG,1-31,Not.included	CG	21	0	20	0	8	18	8	0	0	23	25	16	0	0	9	17	11	11	17	0	0	0	0	0	9	0	3	0	0	0	0	9	6	15	10	4	14	3	0	9	7
C5332097,CCGG,19-51,Not.included	CG	0	0	0	0	0	0	10	0	0	0	0	0	0	0	0	0	0	0	0	0	0	0	0	0	0	0	0	0	0	0	0	0	0	0	0	0	0	0	0	0	0
C5332229,CCGG,16-48,Not.included	CG	0	6	0	0	0	0	0	0	0	0	0	0	0	0	0	0	0	0	0	0	0	0	0	0	0	0	0	0	0	0	0	0	0	0	0	0	0	0	0	0	0
C5332343,CCGG,1-31,Not.included	CG	0	0	0	8	5	0	0	23	0	0	17	0	8	0	0	0	0	11	9	11	4	3	0	0	0	10	0	0	0	0	0	0	0	0	0	0	0	0	0	4	0
C5332343,CCGG,22-54,RTR.tag	CG	0	0	0	0	0	0	0	0	0	0	0	0	0	0	0	0	0	0	0	0	0	0	0	4	0	0	0	0	0	0	0	0	0	0	0	0	0	0	0	0	0
C5332349,CCGG,62-94,Not.included	CG	0	0	0	0	0	0	0	0	0	0	0	0	9	0	0	0	0	0	0	0	0	0	0	0	0	6	4	0	0	0	0	0	0	0	0	0	0	0	0	0	0
C5332357,CCAGG,34-65,Not.included	CHG	0	0	0	0	6	0	0	0	0	0	0	0	0	0	0	0	0	0	0	20	0	0	0	0	0	0	0	0	0	0	0	0	0	0	0	0	0	0	0	0	0
C5332489,CCGG,45-77,Not.included	CG	0	0	0	0	0	0	3	0	0	0	0	0	0	0	0	0	0	0	0	0	0	0	0	0	0	0	0	0	0	0	0	0	0	0	0	0	0	0	0	0	0
C5332631,CCTGG,25-56,Not.included	CHG	5	0	0	0	0	0	0	0	0	0	0	8	0	0	0	0	0	0	0	0	0	0	0	0	0	0	0	0	0	0	0	0	0	0	0	0	0	0	0	0	0
C5332749,CCTGG,46-77,Not.included	CHG	0	0	0	0	0	0	0	0	0	0	0	0	0	0	0	0	7	0	0	0	0	0	0	0	0	0	0	0	0	0	0	0	0	0	0	0	0	0	0	0	0
C5332915,CCGG,1-31,Not.included	CG	4	0	15	0	6	0	7	0	0	0	7	0	8	0	0	8	4	6	5	0	0	5	0	0	0	0	0	0	0	0	0	4	3	4	0	5	0	0	0	4	0
C5333183,CCGG,21-53,Not.included	CG	0	0	0	0	0	0	8	0	0	0	0	0	0	0	0	0	0	0	0	13	0	0	0	0	0	0	0	0	0	0	0	0	0	0	0	0	0	0	0	0	0
C5333183,CCGG,67-99,RTR.tag	CG	0	0	0	0	0	0	0	19	0	0	0	0	0	0	0	0	0	0	3	4	0	0	0	0	0	0	0	0	0	0	0	0	0	0	0	0	0	0	0	0	0
C5333457,CCAGG,41-72,Not.included	CHG	0	0	0	0	0	0	0	0	0	0	0	0	0	0	0	0	0	0	0	0	0	0	0	0	0	0	0	0	0	0	0	0	0	3	0	0	0	0	0	0	0
C5333469,CCGG,55-87,Not.included	CG	0	3	0	0	0	0	0	0	0	0	0	0	0	0	0	0	0	0	0	0	0	0	0	0	0	0	0	0	0	0	0	0	0	0	0	0	0	0	0	0	0
C5333731,CCGG,1-32,Not.included	CG	0	5	0	0	0	0	0	0	0	0	0	0	0	0	0	4	0	3	0	0	0	0	0	0	0	0	3	0	0	0	0	3	3	0	0	0	0	0	0	0	0
C5333885,CCTGT,32-63,RTR.tag	CHG	0	0	0	0	0	0	0	0	0	0	9	0	0	0	0	3	0	0	0	0	0	0	0	0	0	0	0	0	0	0	0	0	0	0	0	0	0	0	0	3	0
C5334525,CCTGG,49-80,Not.included	CHG	0	0	0	0	0	0	0	0	0	0	0	0	0	0	13	4	0	0	0	0	0	0	0	0	0	0	0	0	0	0	0	0	0	0	0	0	0	0	0	0	0
C5334561,CCGG,57-89,Not.included	CG	0	0	0	0	0	0	0	0	0	0	0	0	0	0	0	0	0	0	0	4	0	0	0	0	0	0	0	0	0	0	0	0	0	0	0	0	0	0	0	0	0
C5334805,CCTGG,49-80,Not.included	CHG	0	0	0	9	0	0	0	0	0	0	0	0	0	0	0	0	0	0	0	0	0	0	0	0	0	0	0	0	0	0	0	0	0	0	0	0	0	0	0	0	0
C5335019,CCTGT,1-31,Not.included	CHG	0	0	0	12	0	0	0	0	0	0	9	0	5	0	0	5	0	7	0	0	0	0	0	0	0	0	0	0	0	0	0	0	0	0	0	0	0	0	0	0	0
C5335065,CCTGG,22-53,Not.included	CHG	0	0	0	0	0	0	0	0	0	0	0	0	0	0	0	0	0	3	0	0	0	0	0	0	0	0	0	0	0	0	0	0	0	0	0	0	0	0	0	0	0
C5335733,CCAGG,27-58,Not.included	CHG	0	0	0	0	0	0	0	0	0	0	0	0	0	0	0	0	3	0	0	0	0	0	0	0	0	0	0	0	0	0	0	0	0	0	0	0	0	0	0	0	0
C5336301,CCTGT,1-31,Not.included	CHG	6	0	0	0	0	0	0	0	0	0	0	0	0	0	0	0	0	0	0	0	0	0	0	0	0	0	0	0	0	0	0	0	0	0	0	0	0	0	0	0	0
C5337199,CCAGG,24-55,Not.included	CHG	11	0	0	0	0	0	0	0	0	0	0	0	0	0	0	0	0	0	0	0	0	0	0	0	0	0	0	0	0	0	0	0	0	0	0	0	0	0	0	0	0
C5337199,CCTGG,39-70,Not.included	CHG	0	0	0	0	0	0	4	0	0	0	0	0	0	0	0	0	0	0	0	0	0	0	0	0	0	0	0	0	0	0	0	0	0	0	0	0	0	0	0	0	0
C5337633,CCGG,1-32,Not.included	CG	0	0	0	0	0	0	0	0	0	0	0	4	0	0	0	0	0	0	0	0	0	0	0	0	0	0	0	0	0	0	0	0	0	0	0	0	0	0	0	0	0
C5338537,CCGG,44-76,Not.included	CG	0	0	0	0	0	0	3	0	0	0	0	0	0	0	0	0	0	0	0	0	0	0	0	0	0	0	0	0	0	0	0	0	0	0	0	0	0	0	0	0	0
C5338619,CCGG,82-112,RTR.tag	CG	0	0	4	0	0	0	0	0	0	0	0	0	0	0	0	0	0	0	0	0	0	3	0	0	0	0	0	0	0	0	0	0	0	0	0	0	0	0	0	0	0
C5338729,CCTGT,28-59,Not.included	CHG	0	0	5	0	0	0	0	0	0	0	4	8	0	0	0	8	0	0	0	0	0	0	0	0	0	0	0	0	0	0	0	0	0	4	0	0	0	0	0	0	0
C5338819,CCTGG,44-75,Not.included	CHG	10	0	0	0	0	0	0	0	0	0	0	0	0	0	0	0	0	0	0	0	0	0	0	0	0	0	0	0	0	0	0	0	0	0	0	0	0	0	0	0	0
C5338863,CCAGG,51-82,Not.included	CHG	0	9	0	0	0	0	0	0	7	0	0	0	14	0	37	7	5	0	0	10	0	0	0	0	0	0	0	0	0	0	0	0	0	5	0	0	0	0	0	0	0
C5338953,CCAGG,45-76,Not.included	CHG	0	0	0	0	0	5	0	0	0	0	0	0	0	0	10	0	0	0	0	0	0	0	0	0	0	0	0	0	0	0	0	0	0	0	0	0	0	0	0	0	0
C5339639,CCTGT,15-46,RTR.tag	CHG	0	0	3	0	0	0	0	0	0	0	0	0	0	0	0	0	0	0	0	0	0	0	0	0	0	0	0	0	0	0	0	0	0	0	0	0	0	0	0	0	0
C5339643,CCGG,78-110,Not.included	CG	0	0	0	0	0	0	0	0	0	0	0	0	0	0	0	0	0	0	0	0	0	3	0	0	0	0	0	0	0	0	0	0	0	0	0	0	0	0	0	0	0
C5339895,CCTGG,23-54,Not.included	CHG	0	0	0	0	0	0	0	0	0	0	0	0	0	0	0	0	0	3	4	0	0	0	0	0	0	0	0	0	0	0	0	0	0	0	0	0	0	0	0	0	0
C5340417,CCGG,31-63,Not.included	CG	0	0	0	0	0	17	8	22	0	43	0	0	0	0	5	0	10	0	3	0	0	9	0	0	0	3	0	5	5	0	0	0	3	0	0	0	0	0	0	16	0
C5340559,CCGG,48-80,Not.included	CG	3	0	0	0	0	0	0	0	0	0	0	0	0	0	0	0	5	7	0	0	0	0	0	0	0	0	0	0	0	0	0	0	0	0	0	0	0	0	0	0	0
C5340703,CCAGG,47-78,Not.included	CHG	0	0	0	0	0	3	0	0	0	0	0	0	0	0	0	0	0	0	0	9	0	0	0	0	0	0	0	0	0	0	0	0	0	0	0	0	0	0	0	0	0
C5341185,CCGG,1-32,Not.included	CG	0	0	0	0	0	7	0	0	0	0	0	0	0	0	0	0	0	0	0	0	0	0	0	0	0	0	0	0	0	0	0	0	0	0	0	0	0	0	0	0	0
C5341271,CCTGT,24-55,Not.included	CHG	0	0	0	0	0	0	0	0	0	0	0	0	0	0	0	5	0	0	0	0	0	0	0	0	0	0	0	0	0	0	0	0	0	0	0	0	0	0	0	0	0
C5341349,CCGG,1-31,Not.included	CG	0	4	0	0	0	0	0	0	0	0	0	0	0	0	0	0	0	0	0	0	0	0	0	0	0	0	0	0	0	0	0	0	0	0	0	0	0	0	0	0	0
C5341975,CCAGG,30-61,Not.included	CHG	5	0	3	16	4	8	7	15	0	0	0	3	27	0	27	3	8	16	9	14	0	0	0	0	0	3	0	0	0	0	0	0	4	0	5	0	0	0	0	0	0
C5342557,CCTGG,64-95,RTR.tag	CHG	14	0	0	0	0	0	0	0	0	0	4	26	0	0	0	12	17	6	0	0	0	0	0	0	0	0	0	0	0	0	0	3	0	3	4	13	0	0	0	7	0
C5342971,CCTGT,1-31,Not.included	CHG	0	0	0	0	0	0	0	0	0	0	0	0	0	0	0	0	0	3	0	0	0	0	0	0	0	0	0	0	0	0	0	0	0	0	0	0	0	0	0	0	0
C5343751,CCGG,77-109,Not.included	CG	0	0	0	0	0	3	0	0	0	0	0	0	0	0	0	0	0	0	0	0	0	0	0	0	0	0	0	0	0	0	0	0	0	0	0	0	0	0	0	0	0
C5344019,CCGG,65-97,Not.included	CG	0	0	0	0	0	0	0	26	4	0	0	0	0	0	0	0	0	0	19	0	0	0	0	0	0	0	0	0	0	0	0	0	0	0	0	0	0	0	0	0	0
C5344345,CCGG,49-81,Not.included	CG	0	0	0	0	0	0	0	0	0	0	0	0	0	0	12	7	0	0	0	6	0	0	0	0	0	0	0	0	0	0	0	0	0	0	3	0	0	0	0	0	0
C5344347,CCTGG,47-78,Not.included	CHG	0	0	0	23	0	8	0	0	0	0	0	0	6	0	11	0	0	0	3	7	0	0	0	0	0	0	0	0	0	0	0	0	0	0	0	5	0	0	0	0	0
C5345979,CCTGT,59-90,Not.included	CHG	0	0	0	6	0	0	0	0	17	0	0	0	0	0	0	5	5	3	7	0	0	0	0	0	0	0	0	0	0	0	0	0	0	0	0	0	0	0	0	0	0
C5346093,CCGG,59-91,RTR.tag	CG	37	4	29	11	7	3	32	4	75	80	43	33	22	0	55	46	11	15	3	7	4	18	0	14	10	24	4	5	13	3	0	12	5	44	20	9	8	0	9	30	11
C5346195,CCGG,47-79,Not.included	CG	6	0	0	0	0	0	0	0	0	0	0	0	0	0	0	0	0	0	0	0	0	0	0	0	0	0	0	0	0	0	0	0	0	0	0	0	0	0	0	0	0
C5346405,CCGG,81-112,RTR.tag	CG	0	0	0	0	0	0	0	0	0	0	0	0	0	0	0	3	7	0	0	0	0	0	0	0	0	0	0	0	0	0	0	0	0	0	0	0	0	0	0	0	0
C5346759,CCAGG,50-81,Not.included	CHG	3	0	3	0	0	0	0	0	8	0	0	0	10	0	0	0	19	3	0	0	0	0	0	0	0	0	4	3	0	0	0	0	0	0	0	0	0	0	0	7	0
C5347465,CCGG,79-111,Not.included	CG	0	0	0	0	0	0	0	0	0	0	0	0	0	0	0	0	0	0	0	0	0	0	0	0	0	0	0	0	0	3	0	0	0	0	0	0	0	0	0	0	0
C5347637,CCGG,49-81,RTR.tag	CG	0	0	0	0	0	0	0	0	0	0	0	0	0	0	0	12	0	0	0	0	0	0	0	0	0	0	0	0	0	0	0	0	0	0	0	0	0	0	0	0	0
C5348067,CCGG,49-81,Not.included	CG	0	6	0	0	0	16	6	0	0	22	0	0	7	0	0	0	7	0	3	4	3	0	0	0	0	0	0	0	4	0	0	0	0	0	0	0	0	0	0	0	0
C5348249,CCGG,44-76,Not.included	CG	4	0	0	0	0	0	0	0	0	12	0	0	0	0	0	0	0	0	0	0	0	0	0	0	0	0	0	0	0	0	0	0	0	0	0	0	0	0	0	0	0
C5348273,CCTGG,82-112,Not.included	CHG	0	5	3	0	0	0	0	0	0	0	0	0	0	0	0	0	4	0	0	0	0	3	0	0	0	0	4	0	0	4	0	0	0	6	0	3	0	0	0	6	4
C5349055,CCTGG,21-52,RTR.tag	CHG	0	0	0	0	0	0	0	0	0	0	0	0	0	0	0	5	0	0	0	0	0	0	0	0	0	0	0	0	0	0	0	0	0	0	0	0	0	0	0	0	0
C5349423,CCGG,1-33,Not.included	CG	0	0	0	0	0	0	0	0	0	0	0	0	0	0	0	0	3	0	0	0	0	0	0	0	0	0	0	0	0	0	0	0	0	0	0	0	0	0	0	0	0
C5349697,CCTGG,63-94,Not.included	CHG	0	0	0	0	0	0	0	0	0	0	0	0	0	0	4	0	4	0	0	0	0	0	0	0	0	0	3	0	0	0	0	0	0	0	0	0	0	0	0	0	0
C5349905,CCGG,49-81,Not.included	CG	0	8	0	8	9	12	0	0	0	0	0	0	0	0	7	0	0	0	0	5	3	7	0	0	0	3	0	0	0	0	0	0	0	0	0	6	0	0	0	8	0
C5350089,CCTGG,61-92,Not.included	CHG	9	0	6	0	0	0	0	0	0	0	0	0	0	0	0	3	7	3	0	0	0	0	0	0	0	0	0	0	0	0	0	0	0	3	0	5	0	0	4	0	0
C5350121,CCGG,32-64,Not.included	CG	0	0	0	0	0	0	0	0	0	0	0	0	0	0	4	0	0	0	4	0	0	0	0	0	0	0	0	0	0	0	0	0	0	0	0	0	0	0	0	3	0
C5350215,CCAGG,57-88,Not.included	CHG	0	0	0	0	0	0	8	0	0	0	0	0	0	0	0	0	0	0	0	0	0	0	0	0	0	0	0	0	0	0	0	0	0	0	0	0	0	0	0	0	0
C5350267,CCTGT,61-92,Not.included	CHG	0	0	0	0	0	0	0	7	0	0	0	0	0	0	0	0	0	4	0	0	0	0	0	0	0	0	0	0	0	0	0	0	0	0	0	0	0	0	0	0	0
C5350471,CCAGG,1-31,Not.included	CHG	0	0	0	0	0	0	5	0	0	0	0	0	0	0	0	0	0	0	0	0	0	0	0	0	0	0	0	0	0	0	0	0	0	0	0	0	0	0	0	0	0
C5350557,CCGG,5-37,Not.included	CG	0	7	0	0	0	0	19	0	0	0	0	0	0	0	0	5	0	0	0	7	4	0	0	0	0	0	0	0	0	0	0	0	0	0	0	0	0	0	0	0	0
C5350859,CCGG,83-113,Not.included	CG	12	0	0	0	4	0	5	10	0	0	0	0	0	0	0	0	0	4	0	0	0	0	0	0	0	0	0	0	0	0	0	0	0	0	0	0	0	0	0	0	0
C5350973,CCGG,54-86,Not.included	CG	0	0	0	0	0	0	0	0	0	0	0	0	0	0	0	0	0	4	0	0	0	0	0	0	0	0	0	0	0	0	0	0	0	0	0	0	0	0	0	0	0
C5350973,CCGG,62-94,Not.included	CG	0	0	0	0	0	0	0	0	0	0	0	0	0	0	0	0	0	4	0	0	0	0	0	0	0	0	0	0	0	0	0	0	0	0	0	0	0	0	0	0	0
C5351747,CCGG,1-32,Not.included	CG	0	0	0	0	0	0	0	0	0	0	0	0	10	0	0	3	0	0	6	0	3	0	0	0	0	0	0	0	0	0	0	0	0	0	0	0	0	0	0	5	0
C5351891,CCTGT,49-80,Not.included	CHG	0	0	0	0	0	0	0	0	0	0	0	0	0	0	16	0	0	0	0	0	0	3	0	0	0	0	0	0	0	0	0	0	0	0	0	0	0	0	0	0	0
C5352051,CCTGT,57-88,Not.included	CHG	0	0	4	0	4	4	3	0	0	45	0	4	22	0	7	7	5	9	0	22	3	4	0	0	0	8	0	3	0	3	0	3	0	6	3	0	0	0	3	6	0
C5353317,CCGG,8-40,Not.included	CG	0	0	0	0	0	0	0	0	0	0	0	0	0	0	8	0	0	0	0	0	0	0	0	0	0	0	0	0	0	0	0	0	0	0	0	0	0	0	0	0	0
C5353673,CCTGG,17-48,Not.included	CHG	0	0	0	0	8	0	3	0	0	0	0	0	0	0	0	0	0	0	0	0	0	0	0	0	0	0	0	0	0	0	0	0	0	0	0	0	0	0	0	0	0
C5353841,CCGG,19-51,Not.included	CG	0	0	0	0	0	0	0	0	0	0	0	0	0	0	0	0	0	0	0	0	0	0	0	0	0	0	0	0	0	0	0	3	0	0	0	0	0	0	0	0	0
C5353885,CCAGG,50-81,Not.included	CHG	0	0	0	0	0	0	0	0	8	0	0	0	0	0	0	0	0	0	0	11	0	0	0	0	0	0	0	0	0	0	0	0	0	0	0	0	0	0	0	0	0
C5354073,CCTGT,51-82,Not.included	CHG	0	0	0	11	0	5	3	22	0	0	0	0	3	0	17	5	6	10	15	10	3	0	0	0	0	3	5	3	0	0	0	4	0	0	0	0	0	0	0	0	0
C5354191,CCGG,51-83,Not.included	CG	0	0	0	0	3	0	0	0	0	0	0	0	0	0	11	0	0	0	0	0	0	0	0	0	0	0	0	0	0	0	0	0	0	0	0	0	0	0	0	0	0
C5354225,CCGG,1-31,RTR.tag	CG	0	0	0	0	0	0	0	0	0	0	0	0	0	0	0	0	0	0	0	0	0	0	0	0	0	0	0	0	0	0	0	0	0	0	0	3	0	0	0	0	0
C5355293,CCTGT,52-83,Not.included	CHG	0	3	0	0	0	0	0	0	0	0	0	0	0	0	0	0	0	0	0	0	0	0	0	0	0	0	0	0	0	0	0	0	0	0	0	0	0	0	0	0	0
C5355355,CCAGG,22-53,Not.included	CHG	0	0	0	0	0	0	0	0	0	0	0	0	0	0	0	0	5	0	0	0	0	0	0	0	0	0	0	0	0	0	0	0	0	0	0	0	0	0	0	0	0
C5355355,CCGG,80-112,Not.included	CG	0	0	0	0	0	0	0	0	0	0	0	6	0	0	0	0	6	3	0	0	0	0	0	0	0	0	0	0	0	0	0	0	0	0	0	0	0	0	0	0	0
C5355873,CCTGT,58-89,Not.included	CHG	0	0	0	0	0	0	0	0	0	0	0	0	0	0	0	0	0	0	0	5	0	0	0	0	0	0	0	0	0	0	0	0	0	0	0	0	0	0	0	0	0
C5356209,CCGG,15-47,RTR.tag	CG	0	0	0	0	0	5	0	0	0	0	0	13	0	0	0	0	0	0	0	0	0	0	0	0	0	0	0	0	0	0	0	0	0	6	0	0	0	0	0	0	0
C5356487,CCTGT,48-79,Not.included	CHG	0	3	0	0	0	0	9	0	0	0	0	7	14	0	23	0	10	9	0	0	0	0	0	0	0	0	4	0	0	0	0	0	0	0	0	0	0	0	0	0	0
C5356681,CCAGG,62-93,Not.included	CHG	0	0	3	0	0	0	0	0	0	0	0	0	0	0	0	0	3	0	0	0	0	0	0	0	0	0	0	0	0	0	0	0	0	0	0	0	0	0	0	0	0
C5356711,CCGG,38-70,Not.included	CG	6	0	0	0	0	0	0	0	0	0	0	0	0	0	0	0	0	0	0	0	0	0	0	0	0	0	0	0	0	0	0	0	0	0	0	0	0	0	0	0	0
C5357137,CCAGG,1-31,Not.included	CHG	0	0	0	0	0	0	0	0	0	0	0	0	0	0	0	3	0	0	4	0	0	0	0	0	0	0	0	0	0	0	0	0	0	0	0	0	0	0	0	0	0
C5357583,CCTGT,50-81,Not.included	CHG	0	0	0	0	0	0	0	0	0	0	8	0	0	0	7	0	0	3	0	0	0	0	0	0	0	0	0	0	0	0	0	0	0	0	0	0	0	0	0	0	0
C5357617,CCGG,82-113,Not.included	CG	0	0	0	0	0	0	0	0	0	0	0	0	0	0	0	0	0	0	0	0	0	0	0	0	0	0	0	0	0	0	4	0	0	0	0	0	0	0	0	0	0
C5357775,CCGG,33-65,Not.included	CG	6	0	0	0	0	0	0	0	0	0	0	0	0	0	0	0	0	0	0	0	0	0	0	0	0	0	0	0	0	0	0	0	0	0	0	0	0	0	0	0	0
C5357775,CCTGT,54-85,Not.included	CHG	3	0	0	0	0	0	0	0	9	0	0	0	0	0	0	0	12	0	0	0	0	0	0	0	0	0	0	0	0	0	0	0	0	0	0	0	0	0	0	0	0
C5358361,CCAGG,14-45,Not.included	CHG	0	0	0	0	0	0	3	0	0	0	0	0	0	0	0	0	0	0	0	0	0	0	0	0	0	0	0	0	0	0	0	0	0	0	0	0	0	0	0	0	0
C5358361,CCTGG,41-72,Not.included	CHG	0	0	0	0	0	4	6	0	0	0	0	0	0	0	0	0	0	0	0	0	0	0	0	0	0	0	0	0	0	0	0	0	0	0	0	0	0	0	0	0	0
C5358361,CCTGT,20-51,Not.included	CHG	0	0	0	10	0	0	0	0	0	0	0	0	0	0	0	0	0	0	4	0	0	0	0	0	0	0	0	0	0	0	0	0	0	0	0	0	0	0	0	0	0
C5358993,CCTGT,60-91,Not.included	CHG	0	0	0	0	0	0	0	0	0	0	0	0	0	0	19	0	0	0	0	0	0	0	0	0	0	0	0	0	0	0	0	0	0	0	0	0	0	0	0	0	0
C5360187,CCAGG,1-31,Not.included	CHG	0	0	0	0	0	0	0	0	0	0	9	0	0	0	0	0	0	0	0	0	0	0	0	0	0	0	0	0	0	0	0	0	0	0	0	0	0	0	0	0	0
C5360271,CCGG,36-68,Not.included	CG	0	0	0	0	0	0	0	0	0	0	0	0	0	0	0	0	5	0	0	0	0	0	0	0	0	0	0	0	0	0	0	0	0	0	0	0	0	0	0	0	0
C5360347,CCGG,1-32,Not.included	CG	0	0	0	0	0	0	0	0	0	0	3	11	0	0	5	0	0	0	3	0	0	0	0	0	0	0	0	0	0	0	0	0	0	0	0	0	0	0	3	4	0
C5361279,CCGG,37-69,Not.included	CG	0	0	0	0	0	0	0	0	0	0	0	0	0	0	0	0	0	0	5	0	0	0	0	0	0	0	0	0	0	0	0	0	0	0	0	0	0	0	0	0	0
C5361675,CCAGG,83-113,RTR.tag	CHG	0	0	0	0	0	0	0	0	0	0	0	0	0	0	0	0	0	5	0	0	0	0	0	0	0	0	0	0	0	0	0	0	0	0	0	0	0	0	0	0	0
C5362521,CCGG,77-109,Not.included	CG	0	0	0	0	0	0	0	0	0	0	0	0	0	0	0	0	0	0	9	0	0	0	0	0	0	0	0	0	0	0	0	0	0	4	6	0	0	0	0	0	0
C5362545,CCTGT,33-64,Not.included	CHG	0	0	0	0	0	0	0	0	0	0	0	0	0	0	0	0	0	3	0	0	0	0	0	0	0	0	0	0	0	0	0	0	0	0	0	0	0	0	0	0	0
C5362557,CCGG,31-63,Not.included	CG	0	0	0	0	0	0	0	0	0	0	13	0	0	0	0	0	0	0	0	0	0	0	0	0	0	0	0	0	0	0	0	0	0	4	0	0	0	0	0	0	0
C5362931,CCAGG,34-65,Not.included	CHG	0	0	0	9	0	0	0	0	0	0	0	0	0	0	0	0	0	5	0	0	0	0	0	0	0	0	0	0	0	0	0	0	0	0	0	0	0	0	0	3	0
C5363337,CCAGG,34-65,Not.included	CHG	8	0	0	0	0	0	0	0	0	0	0	0	0	0	0	0	3	0	0	0	0	0	0	0	0	0	0	0	0	0	0	5	0	0	0	0	0	0	0	0	0
C5363711,CCGG,1-31,Not.included	CG	0	0	0	0	0	0	6	0	0	0	9	0	0	0	0	0	0	0	0	0	0	0	0	0	0	0	0	0	0	0	0	0	0	0	0	0	0	0	0	0	0
C5364477,CCTGT,75-106,Not.included	CHG	0	0	0	0	0	0	0	0	0	0	0	0	0	0	17	0	0	0	0	0	0	0	0	0	0	0	0	0	0	0	0	0	0	0	0	0	0	0	0	0	0
C5364727,CCGG,83-114,Not.included	CG	0	0	0	0	0	0	0	0	0	0	0	0	12	0	0	0	0	0	0	0	0	0	0	0	0	0	0	0	0	0	0	0	0	0	0	0	0	0	0	0	0
C5365045,CCGG,6-38,Not.included	CG	0	0	0	0	0	0	0	0	0	0	0	0	0	0	0	0	0	0	0	5	0	0	0	0	0	0	0	0	0	0	0	0	0	0	0	0	0	0	0	0	0
C5365163,CCAGG,26-57,Not.included	CHG	0	0	0	0	0	0	0	0	0	0	0	0	0	0	0	0	0	0	0	0	0	0	0	0	0	0	0	0	0	0	3	0	0	0	0	0	0	0	0	0	0
C5367271,CCTGT,74-105,Not.included	CHG	267	0	10	0	75	0	0	0	4	0	20	0	7	0	48	0	0	8	0	8	3	0	0	0	0	0	0	0	5	0	0	0	0	0	0	0	0	0	0	13	3
C5368842,CCAGG,28-59,Not.included	CHG	3	0	0	0	0	0	0	0	0	0	0	16	0	0	0	4	21	7	0	5	0	0	0	3	0	0	0	0	0	0	0	4	0	3	5	0	0	0	0	3	0
C5369050,CCTGG,50-81,Not.included	CHG	12	0	0	0	0	6	0	0	0	0	0	0	0	0	0	0	0	0	0	0	0	0	0	0	0	0	0	0	0	0	0	0	0	0	0	0	0	0	0	0	0
C5369088,CCAGG,25-56,Not.included	CHG	4	3	0	0	0	0	0	0	0	0	0	0	0	0	0	0	6	0	0	0	0	0	0	0	0	0	0	0	0	0	0	0	0	0	0	0	0	0	0	0	0
C5369236,CCTGT,6-37,Not.included	CHG	3	0	0	0	0	0	0	0	0	0	0	0	0	0	0	0	0	0	0	0	0	0	0	0	0	0	0	0	0	0	0	0	0	0	0	0	0	0	0	0	0
C5369490,CCTGG,49-80,Not.included	CHG	0	0	0	0	0	0	0	0	0	0	0	0	0	0	0	0	0	0	3	0	0	0	0	0	0	0	0	0	0	0	0	0	0	0	0	0	0	0	0	0	0
C5369720,CCTGT,10-41,Not.included	CHG	3	0	0	0	0	0	0	0	0	0	0	0	0	0	0	0	0	0	0	0	0	0	0	0	0	0	0	0	0	0	0	0	0	0	0	0	0	0	0	0	0
C5370178,CCGG,1-31,Not.included	CG	0	0	0	0	0	0	0	0	0	0	0	0	0	0	0	5	0	0	0	0	0	0	0	0	0	0	0	0	0	0	0	0	0	0	0	0	0	0	0	0	0
C5370570,CCAGG,72-103,Not.included	CHG	0	0	0	0	6	0	0	0	0	0	0	0	0	0	0	0	5	0	0	0	0	0	0	0	0	4	0	0	0	0	0	0	0	0	0	0	0	0	0	0	0
C5370886,CCTGT,55-86,Not.included	CHG	10	0	6	23	6	0	7	0	4	36	8	9	3	0	26	21	4	7	0	16	0	0	0	3	5	9	0	4	3	9	0	0	0	0	0	0	3	0	0	13	0
C5371134,CCGG,1-31,Not.included	CG	8	14	43	0	3	0	30	0	0	23	30	52	0	0	3	78	55	42	16	7	0	0	0	0	5	0	3	0	9	0	0	10	12	55	25	31	18	0	4	27	15
C5371270,CCGG,50-82,Not.included	CG	4	0	0	0	0	0	3	0	0	0	0	0	0	0	0	0	0	0	0	0	0	0	0	0	0	0	0	0	0	0	0	0	0	0	0	0	0	0	0	0	0
C5371766,CCGG,19-51,Not.included	CG	0	0	0	0	0	0	0	0	0	0	0	0	0	0	0	0	5	0	0	0	0	0	0	0	0	0	0	0	0	0	0	0	0	0	0	0	0	0	0	0	0
C5372964,CCTGG,34-65,RTR.tag	CHG	0	0	0	0	0	0	0	0	0	0	0	0	0	0	0	0	0	6	0	0	0	0	0	0	0	0	0	0	0	0	0	0	0	0	0	0	0	0	0	0	0
C5372968,CCTGG,1-31,Not.included	CHG	0	0	0	0	0	0	0	0	0	0	0	0	12	0	0	0	4	0	0	0	0	0	0	0	0	0	0	0	0	0	0	0	0	4	0	0	0	0	0	0	0
C5372998,CCGG,50-82,Not.included	CG	0	0	0	0	0	0	0	0	0	7	0	0	0	0	11	0	0	0	0	0	0	0	0	0	0	0	0	0	0	0	0	0	0	0	0	0	0	0	0	0	0
C5373074,CCGG,35-67,Not.included	CG	0	0	0	0	0	0	0	0	0	0	0	0	0	0	0	0	0	0	0	15	0	0	0	0	0	0	0	0	0	0	0	0	0	0	0	0	0	0	0	0	0
C5373448,CCGG,55-87,Not.included	CG	0	0	0	0	0	0	0	13	0	0	0	0	0	0	0	0	0	0	0	0	0	0	0	0	0	0	0	0	0	0	0	0	0	0	0	0	0	0	0	0	0
C5373462,CCGG,1-31,Not.included	CG	0	0	0	0	0	0	0	0	16	0	0	0	0	0	9	0	0	0	0	0	0	0	0	0	0	0	0	0	0	0	0	0	0	0	0	0	0	0	0	4	0
C5373540,CCGG,52-84,Not.included	CG	0	0	0	0	5	0	0	4	0	0	0	0	0	0	5	0	0	0	0	0	3	0	0	0	0	0	3	0	0	0	0	0	0	0	0	0	0	0	0	0	0
C5373780,CCGG,30-62,Not.included	CG	0	0	0	0	0	0	0	0	0	0	0	0	0	0	0	0	0	0	0	0	0	0	0	0	0	0	0	0	0	0	0	0	0	0	0	0	0	0	0	5	0
C5374068,CCTGT,52-83,Not.included	CHG	0	0	0	0	0	0	0	0	0	0	0	0	0	0	0	0	0	0	0	7	0	0	0	0	0	0	0	0	0	0	0	0	0	0	0	0	0	0	0	0	0
C5374485,CCGG,26-58,Not.included	CG	0	0	0	0	0	0	0	0	0	0	22	3	0	0	0	3	0	0	0	0	0	0	0	0	0	0	0	0	0	0	0	0	0	0	0	0	0	0	0	0	0
C5375023,CCGG,33-65,RTR.tag	CG	0	0	0	0	3	0	0	0	0	0	0	0	0	0	0	0	0	0	0	0	0	0	0	0	0	0	0	0	0	0	0	0	0	0	0	0	0	0	0	0	0
C5375229,CCAGG,60-91,Not.included	CHG	0	0	0	0	0	0	0	0	0	0	0	0	0	0	24	0	0	0	0	0	0	0	0	0	0	0	0	0	0	0	0	3	0	0	0	0	0	0	0	0	0
C5375639,CCGG,50-82,RTR.tag	CG	0	7	0	0	7	4	0	0	0	30	0	5	0	0	0	0	7	0	7	0	4	0	0	0	0	5	0	0	0	0	0	0	0	0	0	0	0	0	0	3	0
C5376333,CCAGG,71-102,RTR.tag	CHG	0	0	0	0	0	0	0	0	0	0	0	0	0	0	0	0	0	0	0	0	0	0	0	0	0	0	0	0	0	0	0	0	0	0	0	3	0	0	0	0	0
C5376499,CCGG,42-74,RTR.tag	CG	0	0	0	0	0	0	0	0	0	0	0	0	0	0	0	3	0	0	0	0	0	0	0	0	0	0	0	0	0	0	0	0	0	0	0	0	0	0	0	0	0
C5376841,CCGG,32-64,RTR.tag	CG	0	0	0	0	0	4	0	0	0	0	0	0	0	0	0	0	0	0	0	0	0	0	0	0	0	0	0	0	0	0	0	0	0	0	0	0	0	0	0	0	0
C5376855,CCTGG,76-107,Not.included	CHG	0	0	5	0	0	0	0	0	0	0	0	0	0	0	0	0	0	0	0	0	0	0	0	0	0	0	0	0	0	0	0	0	0	0	0	0	0	0	0	0	0
C5377337,CCAGG,51-82,Not.included	CHG	0	0	0	0	0	0	0	0	0	0	0	0	0	0	0	0	0	0	3	0	0	0	0	0	0	0	0	0	0	0	0	0	0	0	0	0	0	0	0	0	0
C5377825,CCAGG,54-85,Not.included	CHG	0	0	0	0	0	0	0	0	0	0	0	0	0	0	0	0	3	0	0	0	0	0	0	0	0	0	0	0	0	0	0	0	0	0	0	0	0	0	0	0	0
C5378093,CCGG,51-83,Not.included	CG	0	0	0	0	0	0	0	0	0	0	0	0	0	0	4	0	0	0	0	0	0	0	0	0	0	0	0	0	0	0	0	0	0	0	0	0	0	0	0	0	0
C5378139,CCAGG,1-31,Not.included	CHG	0	0	0	0	0	0	0	0	0	0	0	0	0	0	9	0	0	0	0	0	0	0	0	0	0	0	0	0	0	0	0	0	0	0	0	0	0	0	0	0	0
C5378165,CCGG,53-85,Not.included	CG	0	0	0	0	0	8	0	0	9	0	17	0	0	0	28	3	9	0	11	17	0	0	0	0	0	8	6	0	0	0	0	0	0	0	0	0	0	0	0	0	0
C5378771,CCTGG,1-31,RTR.tag	CHG	0	0	0	0	0	0	0	13	0	0	0	0	0	0	9	0	0	0	0	0	3	0	0	0	0	0	0	0	0	0	0	0	0	0	0	0	0	0	0	0	0
C5378823,CCGG,56-88,Not.included	CG	0	3	0	0	0	8	0	0	0	0	0	0	0	0	0	0	0	0	0	7	3	0	0	0	0	3	0	3	0	0	0	0	0	0	0	0	0	0	0	0	0
C5379369,CCTGT,65-96,Not.included	CHG	0	0	0	0	0	0	0	0	0	0	0	0	0	0	0	0	0	0	0	0	0	0	0	0	0	0	0	0	0	0	0	0	0	3	0	0	0	0	0	0	0
C5379463,CCGG,54-86,Not.included	CG	0	0	0	0	0	0	0	0	0	0	0	0	14	0	0	0	3	0	0	5	0	0	0	0	0	0	0	0	0	0	0	3	0	8	0	0	0	0	0	0	0
C5379463,CCTGG,50-81,Not.included	CHG	0	0	0	0	0	3	0	0	0	0	0	0	7	0	0	0	0	0	0	0	0	0	0	0	0	0	0	0	0	5	0	0	0	0	0	0	0	0	0	0	0
C5379563,CCGG,51-83,Not.included	CG	0	0	0	0	0	0	0	11	0	0	0	0	0	0	0	0	0	0	0	0	0	0	0	0	0	0	0	0	0	0	0	0	0	0	0	0	0	0	0	0	0
C5380097,CCAGG,43-74,Not.included	CHG	0	0	0	0	6	0	0	0	0	0	0	0	0	0	0	0	0	0	0	0	0	0	0	0	0	0	0	0	0	0	0	0	0	0	0	0	0	0	0	0	0
C5380977,CCGG,33-65,Not.included	CG	0	0	0	0	0	0	0	0	0	0	0	0	11	0	0	0	3	5	0	0	0	0	0	0	0	3	0	0	0	0	0	0	0	0	0	4	0	0	0	0	0
C5381075,CCGG,25-57,Not.included	CG	0	0	0	0	0	0	0	0	0	0	0	0	0	0	0	0	0	0	0	0	0	0	0	4	0	0	0	0	0	0	0	0	0	0	0	0	0	0	0	0	0
C5381265,CCTGG,37-68,Not.included	CHG	10	0	3	0	0	0	0	0	0	0	0	0	0	0	0	4	32	7	0	0	0	0	0	0	0	0	4	0	0	0	0	0	0	5	0	0	0	0	0	0	0
C5381339,CCGG,1-32,Not.included	CG	0	0	0	0	0	0	0	0	0	0	0	0	0	0	0	0	0	3	0	0	0	0	0	0	0	0	0	0	0	0	0	0	0	0	0	0	0	0	0	0	0
C5381405,CCGG,66-98,Not.included	CG	0	0	0	0	0	0	0	0	0	0	0	0	0	0	0	0	0	0	0	4	0	0	0	0	0	0	0	0	0	0	0	0	0	0	0	0	0	0	0	0	0
C5381633,CCTGT,29-60,Not.included	CHG	0	7	0	17	0	0	0	0	0	0	0	0	0	0	25	0	0	0	0	19	0	0	0	0	0	0	0	0	0	0	0	0	0	0	0	0	0	0	0	0	0
C5381657,CCGG,26-58,Not.included	CG	0	0	0	0	0	0	0	0	0	0	0	0	0	0	6	0	0	0	0	0	0	0	0	0	0	0	0	0	0	0	0	0	0	0	0	0	0	0	0	0	0
C5381919,CCGG,1-32,Not.included	CG	3	0	0	0	0	0	0	0	0	0	0	0	0	0	0	0	0	0	0	0	0	0	0	0	0	0	0	0	0	0	0	0	0	0	0	0	0	0	0	0	0
C5382757,CCGG,21-53,Not.included	CG	0	0	0	0	0	0	0	0	0	0	0	0	0	0	0	0	4	0	0	0	0	0	0	0	0	0	0	0	0	0	0	0	0	0	0	0	0	0	0	0	0
C5383455,CCTGG,65-96,Not.included	CHG	4	0	0	0	0	0	0	0	0	0	0	0	0	0	0	0	0	0	0	0	0	0	0	0	0	0	0	0	0	0	0	0	0	0	0	0	0	0	0	0	0
C5383863,CCGG,30-62,Not.included	CG	206	0	53	0	7	5	0	0	0	8	24	12	0	0	3	114	116	53	18	15	0	13	0	9	19	5	20	0	11	0	0	21	8	65	19	22	26	8	5	26	10
C5384031,CCGG,58-90,Not.included	CG	0	0	5	0	0	0	7	25	0	0	0	0	0	0	0	4	5	0	7	0	0	0	0	0	0	0	0	0	0	0	0	0	0	0	0	0	0	0	0	0	0
C5384285,CCGG,1-32,Not.included	CG	0	3	0	0	0	0	0	0	0	0	0	0	0	0	0	0	0	0	0	0	0	0	0	0	0	0	0	0	0	0	0	0	0	0	0	0	0	0	0	0	0
C5384379,CCGG,52-84,Not.included	CG	0	0	0	0	0	0	0	7	0	0	0	0	0	0	0	0	0	0	0	0	0	0	0	0	0	0	0	0	0	0	0	0	0	0	0	0	0	0	0	0	0
C5384729,CCGG,61-93,RTR.tag	CG	31	0	0	0	0	0	0	0	0	0	0	8	0	0	0	9	20	6	0	0	0	0	0	0	0	0	0	0	0	0	0	5	0	5	0	10	0	0	0	4	9
C5385243,CCGG,16-48,Not.included	CG	0	0	0	0	0	0	11	0	0	0	0	0	0	0	0	0	0	0	0	0	0	0	0	3	0	0	0	0	0	0	0	0	0	0	0	0	0	0	0	0	0
C5385243,CCGG,64-96,Not.included	CG	14	0	5	0	5	0	0	0	0	3	0	7	0	0	0	7	0	3	0	0	0	0	0	0	0	3	0	0	0	0	0	0	0	6	3	13	5	0	0	3	6
C5386007,CCTGT,53-84,Not.included	CHG	0	0	0	0	3	0	0	0	0	0	0	8	0	0	0	3	5	0	0	0	0	0	11	0	0	0	0	0	0	0	0	0	0	0	0	0	0	0	3	0	0
C5386627,CCGG,65-97,Not.included	CG	18	0	45	0	0	0	0	0	0	0	0	0	0	0	12	21	61	14	5	0	0	3	0	0	3	3	7	0	4	0	0	4	5	20	10	7	10	0	0	4	4
C5387245,CCGG,85-116,Not.included	CG	0	0	0	0	0	0	0	0	0	0	0	0	7	0	0	0	0	0	0	0	0	0	0	0	0	0	0	0	0	0	0	0	0	0	0	0	0	0	0	0	0
C5387437,CCGG,33-65,Not.included	CG	0	0	0	0	0	0	0	0	0	0	0	0	6	0	0	0	0	0	0	0	0	0	0	0	0	0	0	0	0	0	0	0	0	0	0	0	0	0	0	0	0
C5387521,CCGG,1-31,Not.included	CG	0	0	0	0	0	0	0	0	0	0	0	0	0	0	0	0	0	0	0	0	0	0	0	0	0	0	0	3	0	0	0	0	0	0	0	0	0	0	0	0	0
C5388451,CCTGT,30-61,Not.included	CHG	0	0	0	0	0	0	0	0	0	0	0	0	0	0	0	0	0	0	0	0	0	0	3	0	0	0	0	0	0	0	0	0	0	0	0	0	0	0	0	0	0
C5388537,CCTGT,34-65,Not.included	CHG	0	0	0	0	0	0	0	0	0	0	0	0	0	0	0	0	0	0	0	17	0	0	0	0	0	0	0	0	0	0	0	0	0	0	0	0	0	0	0	0	0
C5388617,CCGG,31-63,Not.included	CG	0	0	0	0	0	0	12	17	0	0	0	7	14	0	25	0	0	3	0	23	0	0	0	4	0	8	3	0	0	0	0	0	0	0	0	0	0	0	0	0	0
C5389031,CCAGG,56-87,Not.included	CHG	0	0	0	0	0	0	0	0	0	0	0	0	8	0	0	0	0	0	0	0	0	0	0	0	0	0	0	0	0	0	0	0	0	0	0	0	0	0	0	0	0
C5389135,CCGG,67-99,Not.included	CG	0	0	0	0	0	0	0	0	0	0	0	0	0	0	0	0	5	0	0	0	0	0	0	0	0	0	0	0	0	0	0	0	0	0	0	0	0	0	0	0	0
C5389541,CCGG,54-86,Not.included	CG	0	0	0	29	0	6	0	0	0	0	0	0	0	0	0	5	0	0	0	0	0	0	0	4	0	0	7	6	0	0	0	0	0	0	0	0	0	0	0	0	0
C5389813,CCAGG,51-82,Not.included	CHG	0	0	0	0	0	0	0	0	0	0	0	0	0	0	0	0	0	0	0	0	0	0	0	0	0	3	0	0	0	0	0	0	0	0	0	0	0	0	0	0	0
C5390515,CCGG,66-98,Not.included	CG	0	0	0	0	0	5	0	0	0	0	0	0	0	0	0	0	0	0	0	0	0	0	0	0	0	0	0	0	0	0	0	0	0	0	0	0	0	0	0	0	0
C5390825,CCAGG,51-82,Not.included	CHG	0	0	0	0	4	0	0	0	0	0	0	0	0	0	0	0	0	0	0	0	0	0	0	0	0	0	0	0	0	0	0	0	0	0	0	0	0	0	0	0	0
C5390889,CCGG,18-50,Not.included	CG	0	0	4	0	0	0	0	0	0	0	0	0	0	0	0	0	0	0	0	0	0	0	0	0	0	0	0	0	0	0	0	0	0	0	0	0	0	0	0	0	0
C5391195,CCTGT,61-92,Not.included	CHG	0	0	0	0	0	0	0	0	0	0	0	0	0	0	0	0	0	0	5	0	0	0	0	0	0	3	0	0	0	0	0	0	0	0	0	0	0	0	0	0	0
C5391491,CCGG,85-116,Not.included	CG	0	0	0	0	0	0	4	0	0	0	0	0	0	0	0	0	0	0	0	0	0	0	0	0	0	0	0	0	0	0	0	0	0	0	0	0	0	0	0	3	0
C5392545,CCGG,30-62,Not.included	CG	0	0	0	0	0	0	0	0	0	0	7	0	0	0	0	0	0	0	0	0	0	0	0	0	0	0	0	0	0	0	0	0	0	0	0	0	0	0	0	0	0
C5392681,CCAGG,26-57,Not.included	CHG	0	0	0	0	0	0	0	0	0	0	3	0	0	0	13	0	0	0	0	0	0	0	0	0	0	0	0	0	0	0	0	0	0	0	0	0	0	0	0	0	0
C5392765,CCTGG,4-35,Not.included	CHG	0	0	0	0	0	0	0	0	0	0	0	0	0	0	0	0	0	3	0	0	0	0	0	0	0	0	0	0	0	0	0	0	0	0	0	0	0	0	0	0	0
C5393057,CCGG,52-84,Not.included	CG	7	0	0	14	0	5	0	0	6	0	0	13	0	0	4	6	0	0	0	0	0	0	0	0	0	0	0	0	0	0	0	0	0	0	0	0	0	0	0	0	0
C5393069,CCGG,40-72,Not.included	CG	0	4	0	0	0	0	0	0	0	0	0	0	0	0	0	0	0	0	0	0	0	0	0	0	0	0	0	0	0	0	0	0	0	0	0	0	0	0	0	0	0
C5393223,CCTGG,33-64,Not.included	CHG	13	6	8	4	0	12	16	0	19	0	6	20	7	0	8	12	10	17	8	9	5	6	0	0	0	3	7	3	0	0	0	10	4	16	0	7	4	0	0	11	5
C5394561,CCAGG,40-71,RTR.tag	CHG	0	0	0	0	0	0	0	0	0	0	0	0	0	0	0	3	0	0	0	0	0	0	0	0	0	0	0	0	0	0	0	0	0	0	0	0	0	0	0	0	0
C5395563,CCTGG,7-38,Not.included	CHG	0	0	0	0	0	0	0	0	0	0	0	0	0	0	12	0	0	0	0	0	0	0	0	0	0	0	0	0	0	0	0	0	0	0	0	0	0	0	0	0	0
C5396615,CCGG,22-54,Not.included	CG	0	0	0	0	0	0	0	0	0	0	0	6	0	0	0	0	0	0	0	0	0	0	0	0	0	0	0	0	0	0	0	0	0	0	0	0	0	0	0	0	0
C5397089,CCTGT,55-86,Not.included	CHG	0	4	0	0	0	13	0	0	0	0	0	0	0	0	16	0	0	0	0	0	0	0	0	0	0	0	0	0	0	0	0	0	0	0	0	0	0	0	0	0	0
C5397313,CCTGT,37-68,Not.included	CHG	0	0	4	0	0	6	3	0	0	0	0	0	10	0	0	11	0	0	4	8	0	0	0	0	0	0	0	0	0	0	0	0	0	0	0	0	0	0	0	0	0
C5397389,CCGG,51-83,Not.included	CG	0	0	0	0	0	0	0	0	0	0	7	0	0	0	0	0	0	0	0	0	0	0	0	0	0	0	0	0	0	0	0	0	0	0	0	0	0	0	0	0	0
C5397463,CCTGT,86-117,Not.included	CHG	0	0	0	12	0	0	0	0	0	0	0	0	0	0	0	0	0	0	0	0	0	0	0	0	0	0	0	0	0	0	0	0	0	0	0	0	0	0	0	0	0
C5398345,CCTGT,53-84,Not.included	CHG	0	0	0	0	0	0	0	0	0	0	0	0	0	0	5	0	0	0	0	0	0	0	0	0	0	0	0	0	0	0	0	0	0	0	0	0	0	0	0	0	0
C5399543,CCGG,87-117,Not.included	CG	0	0	0	0	0	6	0	0	0	54	0	0	0	0	0	0	0	0	0	0	0	0	0	0	0	0	0	0	0	0	0	0	0	0	0	0	0	0	0	0	0
C5399775,CCTGG,31-62,Not.included	CHG	0	6	0	13	0	0	0	8	0	0	0	0	0	0	4	3	0	3	0	9	0	0	0	3	0	5	0	0	0	0	0	0	0	0	0	0	0	0	0	0	0
C5400631,CCTGT,52-83,Not.included	CHG	0	0	0	0	0	0	0	0	0	0	0	5	0	0	0	0	0	0	0	0	0	3	0	0	0	0	0	0	0	0	0	0	0	0	0	0	0	0	0	0	0
C5401283,CCGG,36-68,RTR.tag	CG	0	0	0	0	0	0	0	0	0	0	0	0	0	0	0	0	0	0	8	0	0	0	0	0	0	0	0	0	0	0	0	0	0	0	0	0	0	0	0	0	0
C5401439,CCGG,32-64,Not.included	CG	0	3	0	0	0	0	0	0	0	0	0	0	0	0	0	0	3	0	0	16	0	0	0	0	0	0	0	0	0	0	0	0	0	0	0	0	0	0	0	0	0
C5401731,CCGG,16-48,Not.included	CG	0	0	0	0	0	0	0	0	0	0	0	0	0	0	4	0	0	0	0	0	0	0	0	0	0	0	0	0	0	0	0	0	0	0	0	0	0	0	0	0	0
C5401731,CCGG,67-99,Not.included	CG	0	0	0	36	0	0	0	0	0	90	0	0	0	0	0	0	0	6	76	0	0	0	0	0	0	0	0	0	0	0	0	0	0	0	0	0	0	0	0	0	0
C5401835,CCTGG,33-64,Not.included	CHG	0	0	0	0	0	0	0	0	0	0	5	0	0	0	0	0	0	4	0	0	0	0	0	0	0	0	0	0	0	0	0	0	0	0	0	0	0	0	0	3	0
C5402351,CCGG,53-85,Not.included	CG	0	0	0	0	0	0	0	0	0	0	0	0	0	0	0	0	0	0	3	0	0	0	0	0	0	0	0	0	0	0	0	0	0	0	0	0	0	0	0	0	0
C5403125,CCGG,47-79,Not.included	CG	0	0	0	0	0	0	0	0	0	0	0	0	0	0	0	0	0	0	6	0	0	0	0	0	0	0	0	0	0	0	0	0	0	0	0	0	0	0	0	0	0
C5403133,CCGG,39-71,Not.included	CG	0	0	0	0	0	0	0	0	0	0	0	0	0	0	5	0	0	0	0	0	0	0	0	0	0	0	0	0	0	0	0	0	0	0	0	0	0	0	0	0	0
C5403345,CCTGT,11-42,Not.included	CHG	0	0	0	0	0	0	0	0	0	0	0	0	8	0	0	0	0	0	0	0	0	0	0	0	0	0	0	0	0	0	0	0	0	0	0	0	0	0	0	0	0
C5403625,CCTGT,55-86,Not.included	CHG	0	0	0	0	0	0	8	0	0	0	0	0	0	0	0	0	0	0	0	3	3	0	0	0	0	0	0	0	0	0	0	0	0	0	0	0	0	0	0	0	0
C5404175,CCGG,1-31,Not.included	CG	0	0	0	0	0	0	0	0	0	0	0	0	0	0	0	0	0	0	0	0	0	0	0	0	0	0	0	0	0	0	0	0	0	0	0	0	0	0	0	3	0
C5404419,CCGG,1-31,Not.included	CG	0	0	0	0	0	0	6	0	0	0	0	0	0	0	0	0	0	0	0	0	0	0	0	0	0	0	0	0	0	0	0	0	0	0	0	0	0	0	0	0	0
C5404637,CCTGG,38-69,Not.included	CHG	0	0	0	0	4	0	0	0	0	0	0	0	0	0	0	0	0	0	0	0	0	0	0	0	0	0	0	0	0	0	0	0	0	0	0	0	0	0	0	0	0
C5405209,CCTGT,1-31,Not.included	CHG	0	0	0	0	0	0	0	0	0	0	0	0	0	0	0	0	0	0	0	0	0	0	0	0	0	0	0	0	0	0	0	0	0	0	0	0	0	0	0	3	0
C5405699,CCGG,1-32,Not.included	CG	3	0	0	0	0	0	0	0	0	0	0	0	0	0	0	0	0	0	0	0	0	0	0	0	0	0	0	0	0	0	0	0	0	0	0	0	0	0	0	0	0
C5407727,CCGG,52-84,Not.included	CG	13	0	3	0	0	0	0	0	0	0	0	0	0	0	4	23	0	0	0	0	0	0	0	0	0	0	0	0	0	0	0	0	0	0	0	0	0	0	0	0	0
C5408055,CCTGT,61-92,Not.included	CHG	0	0	3	0	0	0	0	0	0	0	0	5	0	0	0	3	0	0	0	0	0	0	0	0	0	0	0	0	0	0	0	0	0	0	0	0	0	0	0	0	0
C5408477,CCGG,81-113,Not.included	CG	0	0	0	0	0	0	0	11	0	0	0	0	0	0	0	0	0	0	0	0	0	0	0	0	0	0	0	0	0	0	0	0	0	0	0	0	0	0	0	0	0
C5408873,CCGG,1-32,Not.included	CG	0	0	0	0	0	0	0	0	0	0	0	0	0	0	0	4	0	0	0	0	0	0	0	0	0	0	0	0	0	0	0	0	0	0	0	0	0	0	0	0	0
C5409145,CCTGG,30-61,Not.included	CHG	0	0	0	0	0	0	0	0	0	0	0	0	0	0	0	0	0	0	0	0	0	0	0	0	0	0	3	0	0	0	0	0	0	0	0	0	0	0	0	0	0
C5409161,CCGG,24-56,Not.included	CG	0	0	0	0	6	0	0	0	0	0	0	0	0	0	0	0	0	0	0	0	0	0	0	0	0	0	0	0	0	0	0	0	0	0	0	0	0	0	0	0	0
C5409383,CCGG,23-55,RTR.tag	CG	7	4	4	0	0	0	0	0	0	0	9	0	9	0	0	0	8	0	0	0	0	0	0	0	0	0	0	0	0	0	0	0	0	0	0	0	0	0	0	0	0
C5409553,CCGG,88-118,Not.included	CG	0	0	0	0	0	0	0	0	0	0	0	0	9	0	0	0	0	0	0	0	0	0	0	0	0	0	0	0	0	0	0	0	0	0	0	0	0	0	0	0	0
C5409619,CCGG,13-45,Not.included	CG	0	0	0	0	3	0	0	0	0	0	0	0	0	0	0	0	0	0	0	0	0	0	0	0	0	0	0	0	0	0	0	0	0	0	0	0	0	0	0	0	0
C5410659,CCTGT,8-39,Not.included	CHG	0	0	0	0	0	0	0	0	0	0	0	0	0	0	4	0	0	0	0	0	0	0	0	0	0	0	0	0	0	0	0	0	0	0	0	0	0	0	0	0	0
C5410717,CCTGT,59-90,Not.included	CHG	0	0	0	0	0	0	0	0	0	0	0	0	0	0	0	0	0	0	8	0	0	0	0	0	0	0	0	0	0	0	0	0	0	0	0	0	0	0	0	0	0
C5411011,CCTGG,33-64,Not.included	CHG	0	0	0	0	0	3	0	0	0	0	0	10	0	0	0	3	0	0	0	0	0	0	0	0	0	0	0	0	0	0	0	0	0	0	0	0	0	0	0	0	0
C5411757,CCAGG,81-112,Not.included	CHG	10	0	0	0	0	0	0	0	0	0	0	0	0	0	0	0	0	0	0	0	0	0	0	0	0	0	0	0	0	0	0	0	0	3	0	0	0	0	0	0	0
C5411831,CCTGG,41-72,Not.included	CHG	0	0	0	0	9	0	0	0	0	0	0	0	0	0	0	0	0	0	0	0	0	0	0	0	0	0	0	0	0	0	0	0	0	0	0	0	0	0	0	0	0
C5412071,CCGG,56-88,RTR.tag	CG	10	0	0	0	7	0	0	0	0	0	0	0	0	0	0	0	0	0	0	0	0	0	0	0	0	0	0	0	0	0	0	0	0	0	0	0	0	0	0	0	0
C5412071,CCTGG,41-72,Not.included	CHG	12	0	0	0	0	0	0	0	0	0	0	0	0	0	0	0	0	0	0	0	0	0	0	0	0	0	0	0	0	0	0	0	0	0	0	0	0	0	0	0	0
C5412073,CCTGG,34-65,Not.included	CHG	4	0	0	0	0	0	0	0	0	0	0	0	0	0	0	0	0	0	0	0	0	0	0	0	0	0	0	0	0	0	0	0	0	0	0	0	0	0	0	0	0
C5412085,CCGG,1-31,Not.included	CG	6	0	0	0	0	6	0	8	0	0	0	0	0	0	0	0	0	3	0	0	0	3	0	0	0	5	0	3	0	0	0	0	0	0	0	0	0	0	0	3	0
C5413907,CCGG,31-63,Not.included	CG	0	4	8	18	0	17	6	0	10	0	13	4	13	0	12	8	8	3	3	15	0	0	0	13	0	3	0	0	3	0	0	7	0	3	0	0	0	0	0	4	0
C5413981,CCGG,88-118,Not.included	CG	0	0	0	0	0	0	0	0	0	0	0	0	0	0	0	0	0	0	0	0	0	0	0	0	0	0	3	0	0	0	0	0	0	0	0	0	0	0	0	0	0
C5414173,CCGG,5-37,Not.included	CG	0	0	0	10	0	0	0	15	0	0	0	0	0	0	17	0	0	0	11	0	0	0	0	0	0	0	0	0	0	0	0	0	0	0	0	0	0	0	0	0	0
C5414539,CCGG,36-68,Not.included	CG	0	0	0	0	0	0	5	15	0	0	0	0	0	0	0	0	0	0	5	8	3	0	0	0	0	0	0	0	0	0	0	0	0	0	0	0	0	0	0	0	0
C5414719,CCTGT,30-61,Not.included	CHG	0	0	0	0	0	0	0	0	0	0	0	0	0	0	0	0	5	0	0	0	0	0	0	0	0	0	0	0	0	0	0	0	0	0	0	0	0	0	0	0	0
C5414765,CCTGG,39-70,Not.included	CHG	3	0	0	0	0	0	0	0	0	0	0	0	0	0	0	0	0	0	0	0	0	0	0	0	0	0	0	0	0	0	0	0	0	0	0	0	0	0	0	0	0
C5414829,CCGG,1-32,RTR.tag	CG	0	0	0	0	0	0	3	0	0	0	0	0	0	0	0	0	0	0	0	0	0	0	0	0	0	0	0	0	0	0	0	0	0	0	0	0	0	0	0	0	0
C5414831,CCTGG,34-65,Not.included	CHG	0	0	0	0	0	0	0	0	0	0	0	0	0	0	0	0	5	0	0	0	0	0	0	0	0	0	0	0	0	0	0	0	0	0	0	0	0	0	0	0	0
C5414917,CCAGG,39-70,Not.included	CHG	0	0	0	0	0	13	0	0	0	0	0	0	0	0	0	0	0	0	0	0	0	0	0	0	0	0	0	0	0	0	0	0	0	0	0	0	0	0	0	0	0
C5414973,CCGG,23-55,Not.included	CG	0	0	0	0	0	0	0	0	0	0	0	0	0	0	0	0	0	0	0	0	0	0	3	0	0	0	0	0	0	0	10	0	0	0	0	0	0	0	0	0	0
C5415381,CCGG,30-62,Not.included	CG	6	0	6	10	10	18	5	0	60	0	6	8	0	0	0	15	13	7	0	13	0	0	0	0	0	6	0	0	0	0	0	0	0	5	0	0	0	0	0	3	0
C5415701,CCAGG,53-84,Not.included	CHG	3	0	3	0	0	0	0	0	0	0	0	0	0	0	0	0	0	0	0	0	0	0	0	0	0	0	0	0	0	0	0	3	0	0	0	0	0	0	0	0	0
C5415761,CCTGG,69-100,Not.included	CHG	0	0	0	0	0	0	0	0	0	0	0	0	0	0	0	4	0	0	4	0	0	0	0	0	0	0	0	0	0	0	0	0	0	0	0	0	0	0	0	3	0
C5416143,CCTGT,30-61,Not.included	CHG	0	0	6	0	0	3	0	0	0	0	0	0	0	0	0	6	0	0	4	0	0	0	0	0	0	0	0	0	0	0	0	0	0	5	0	3	0	0	0	0	0
C5416315,CCGG,1-31,Not.included	CG	0	0	0	0	0	3	0	0	0	0	0	0	0	0	0	0	0	0	0	0	0	0	0	0	0	0	0	0	0	0	0	0	0	0	0	0	0	0	0	0	0
C5416783,CCGG,1-32,Not.included	CG	0	0	0	0	0	0	0	0	0	0	0	0	7	0	0	0	0	0	0	0	0	0	0	0	0	0	0	0	0	0	0	0	0	0	0	0	0	0	0	0	0
C5416989,CCAGG,43-74,RTR.tag	CHG	6	0	0	0	0	0	0	0	0	0	0	0	0	0	0	0	0	0	0	0	0	0	0	0	0	0	0	0	0	0	0	0	0	0	0	0	0	0	0	0	0
C5417153,CCAGG,1-31,RTR.tag	CHG	0	0	0	5	0	0	0	6	0	0	0	0	0	0	0	0	0	0	0	0	0	0	0	0	0	0	0	0	0	0	0	0	0	0	0	0	0	0	0	0	0
C5417195,CCGG,39-71,Not.included	CG	3	0	0	0	0	0	6	0	0	0	0	6	6	0	0	9	16	3	0	0	0	0	0	0	3	0	0	0	0	0	0	5	0	0	0	4	0	0	0	3	0
C5417255,CCGG,5-37,Not.included	CG	0	0	0	9	0	0	0	0	0	0	0	0	0	0	0	0	0	0	0	0	0	0	0	0	0	0	0	0	0	0	0	0	0	0	0	0	0	0	0	0	0
C5417293,CCTGG,60-91,Not.included	CHG	0	0	0	0	0	0	0	0	0	0	0	0	0	0	0	0	0	0	0	0	0	0	0	0	0	0	0	0	0	0	0	0	0	3	0	0	0	0	0	0	0
C5417697,CCTGT,18-49,Not.included	CHG	0	0	0	0	0	0	0	0	0	0	0	0	0	0	0	0	0	0	0	15	0	0	0	0	0	0	0	0	0	0	0	0	0	0	0	0	0	0	0	0	0
C5417781,CCTGG,27-58,RTR.tag	CHG	0	0	0	0	0	0	0	0	0	0	0	0	0	0	0	6	0	0	0	0	0	0	0	0	0	0	0	0	0	0	0	0	0	0	0	0	0	0	0	0	0
C5418719,CCGG,1-31,RTR.tag	CG	0	0	0	0	0	0	0	0	0	0	0	0	7	0	0	0	0	0	0	0	0	0	0	0	0	0	0	0	0	0	0	0	0	0	0	0	0	0	0	0	0
C5419493,CCGG,56-88,Not.included	CG	0	0	0	0	0	0	4	0	0	0	0	0	0	0	3	0	0	5	0	0	0	0	0	0	0	0	0	0	0	0	0	0	0	0	0	0	0	0	0	0	0
C5419507,CCTGG,42-73,Not.included	CHG	0	0	0	0	0	0	0	0	0	0	0	0	0	0	0	0	0	0	0	6	0	0	0	0	0	0	0	0	0	0	0	0	0	0	0	0	0	0	0	0	0
C5419825,CCTGT,70-101,Not.included	CHG	0	0	0	0	0	6	3	19	0	0	0	0	0	0	10	0	0	0	8	0	0	0	0	0	0	3	0	0	0	0	0	0	0	0	0	0	0	0	0	0	0
C5420197,CCGG,32-64,Not.included	CG	0	0	0	0	0	0	0	0	0	0	0	0	0	0	0	4	0	0	0	0	0	0	0	0	0	0	0	0	0	0	0	0	0	0	0	0	0	0	0	0	0
C5420393,CCGG,88-119,Not.included	CG	0	0	0	0	0	0	0	0	0	0	0	0	0	0	0	0	0	0	3	0	0	0	0	0	0	0	0	0	0	0	0	0	0	0	0	0	0	0	0	0	0
C5420775,CCGG,31-63,Not.included	CG	4	74	68	64	70	67	39	90	25	17	15	7	33	0	48	7	35	32	34	28	46	14	3	14	10	42	40	33	28	24	0	30	39	25	26	14	31	13	35	80	10
C5421049,CCGG,34-66,RTR.tag	CG	0	0	0	0	0	0	0	0	0	0	0	0	0	0	0	4	4	0	0	0	0	0	0	0	0	0	0	0	0	0	0	0	0	0	0	0	0	0	0	0	0
C5421379,CCTGG,84-115,Not.included	CHG	0	0	0	0	0	0	3	0	0	0	0	0	0	0	0	0	0	0	0	0	0	0	0	0	0	0	0	0	0	0	0	0	0	0	0	0	0	0	0	0	0
C5421405,CCGG,1-33,Not.included	CG	0	0	0	0	0	4	0	14	0	0	0	0	0	0	0	0	0	0	0	0	0	0	0	0	0	0	0	0	0	0	0	0	0	0	0	0	0	0	0	0	0
C5421683,CCGG,88-119,Not.included	CG	0	0	0	10	0	0	0	0	0	0	0	0	0	0	0	0	0	0	0	0	0	0	0	0	0	3	0	0	0	0	0	0	0	0	0	0	0	0	0	0	0
C5421929,CCGG,30-62,Not.included	CG	0	0	0	0	0	0	0	0	0	0	0	0	0	0	0	0	0	0	9	0	0	3	0	0	0	0	0	0	0	0	0	0	0	0	0	0	0	0	0	0	0
C5422323,CCGG,51-83,Not.included	CG	0	0	0	0	0	0	8	0	0	0	0	0	0	0	0	0	0	0	0	0	0	0	0	0	0	0	0	0	0	0	0	0	0	0	0	0	0	0	0	0	0
C5423087,CCGG,63-95,Not.included	CG	0	0	0	0	0	0	0	0	0	0	0	0	0	0	0	0	0	0	0	0	0	0	0	0	0	0	0	0	0	0	0	0	0	3	0	0	0	0	0	0	0
C5423199,CCTGT,88-119,Not.included	CHG	0	0	0	0	0	0	0	0	4	16	0	0	0	0	0	0	0	0	0	0	0	0	0	0	0	0	0	0	0	0	0	0	0	0	0	0	0	0	0	0	0
C5423249,CCGG,31-63,Not.included	CG	0	0	0	0	0	0	0	0	0	0	0	0	0	0	7	0	0	0	0	0	0	0	0	0	0	0	0	0	0	0	0	0	0	0	0	0	0	0	0	0	0
C5423309,CCGG,55-87,RTR.tag	CG	6	0	0	0	0	0	0	0	11	0	0	0	0	0	0	7	0	0	15	0	0	0	3	0	0	0	0	3	0	0	0	0	0	0	0	0	0	0	0	0	0
C5423397,CCTGT,67-98,Not.included	CHG	0	0	0	0	0	0	5	0	0	0	0	0	0	0	0	5	0	0	0	0	0	0	0	0	0	0	0	0	0	0	0	0	0	0	0	0	0	0	0	0	0
C5423607,CCGG,88-119,Not.included	CG	0	0	0	0	0	0	6	0	0	0	0	0	0	0	0	0	4	0	0	5	0	0	0	0	0	3	0	0	0	0	0	0	0	0	0	0	0	0	0	7	0
C5424547,CCGG,59-91,Not.included	CG	0	0	0	0	0	0	0	0	0	0	0	0	0	0	0	0	0	0	0	0	0	0	0	3	0	0	0	0	0	0	0	0	0	0	0	0	0	0	0	0	0
C5424615,CCAGG,49-80,Not.included	CHG	15	0	0	0	0	0	0	0	0	0	0	0	0	0	0	0	6	0	0	0	0	0	0	0	0	0	0	0	0	0	0	0	0	0	0	3	0	0	0	0	0
C5424677,CCGG,41-73,Not.included	CG	0	0	0	0	0	0	0	4	0	0	0	0	0	0	0	0	0	0	0	0	0	0	0	0	0	0	0	0	0	0	0	0	0	0	0	0	0	0	0	0	0
C5424713,CCGG,30-62,Not.included	CG	4	0	0	0	0	0	0	0	0	0	0	0	5	0	6	0	3	0	0	0	0	0	0	0	0	0	0	0	0	0	0	0	0	0	0	0	0	0	0	0	0
C5424727,CCAGG,33-64,Not.included	CHG	91	0	10	0	0	0	0	0	0	35	0	14	0	0	4	48	33	4	7	5	0	0	0	0	4	0	5	0	0	0	0	0	4	20	11	9	5	0	0	5	4
C5424799,CCGG,33-65,Not.included	CG	0	0	0	0	0	0	0	6	0	0	0	0	0	0	0	0	0	0	0	0	0	0	0	0	0	0	0	0	0	0	0	0	0	0	0	0	0	0	0	0	0
C5424909,CCGG,57-89,Not.included	CG	53	0	20	8	0	7	4	0	10	0	9	18	11	3	26	17	60	27	10	8	0	4	0	5	17	0	9	3	0	0	0	7	5	31	12	13	8	0	4	5	6
C5425257,CCTGT,19-50,Not.included	CHG	0	0	0	0	0	0	0	0	0	0	0	0	0	0	0	0	0	0	8	0	0	0	0	0	0	0	0	0	0	0	0	0	0	0	0	0	0	0	0	0	0
C5425389,CCGG,1-32,Not.included	CG	0	0	8	0	0	0	0	0	20	0	5	8	4	0	13	7	0	0	0	0	3	0	0	0	0	0	0	0	0	0	0	0	0	5	3	0	0	0	0	3	0
C5425433,CCAGG,56-87,Not.included	CHG	0	0	0	0	0	0	0	0	0	0	0	3	0	0	0	13	0	0	0	0	0	0	0	0	0	0	0	0	0	0	0	0	0	3	0	0	0	0	0	3	0
C5425443,CCGG,72-104,Not.included	CG	0	0	0	0	0	0	0	0	0	0	0	0	0	0	0	0	0	0	0	0	0	0	0	0	0	0	0	0	0	0	0	0	0	0	0	0	0	0	0	3	0
C5425645,CCGG,76-108,Not.included	CG	5	5	0	0	0	0	0	0	0	0	0	0	0	0	0	0	0	0	0	0	0	0	0	0	0	0	0	0	0	0	0	0	0	0	0	0	0	0	0	0	0
C5426193,CCTGG,82-113,Not.included	CHG	0	0	0	0	0	0	5	0	0	0	0	0	0	0	0	0	0	0	0	0	0	0	0	0	0	0	0	0	0	0	0	0	0	0	0	0	0	0	0	0	0
C5426237,CCGG,31-63,Not.included	CG	0	6	0	0	0	0	0	0	0	54	0	0	10	0	0	0	0	7	0	0	0	0	0	0	0	0	0	0	0	0	0	0	0	0	4	0	0	0	0	0	0
C5426305,CCGG,70-102,Not.included	CG	0	0	0	0	0	0	0	0	0	0	0	0	0	0	0	3	0	0	0	0	0	0	0	0	0	0	0	0	0	0	0	0	0	0	0	0	0	0	0	0	0
C5426351,CCTGT,2-33,Not.included	CHG	0	0	0	0	0	3	0	0	0	0	0	0	0	0	0	0	0	0	0	0	0	0	0	0	0	0	0	0	0	0	0	0	0	0	0	0	0	0	0	0	0
C5426477,CCTGT,54-85,Not.included	CHG	0	0	0	0	3	0	3	0	0	0	0	0	0	0	0	0	0	0	11	0	0	0	0	0	0	0	0	0	0	0	0	0	0	0	0	0	0	0	0	0	0
C5426481,CCGG,70-102,RTR.tag	CG	3	0	0	0	0	0	0	0	0	0	14	0	0	0	0	6	14	0	0	0	0	0	0	0	0	0	0	0	0	0	0	0	0	6	0	0	0	0	0	4	3
C5427413,CCGG,33-65,Not.included	CG	0	0	3	0	0	0	0	0	0	0	0	0	0	0	0	0	0	0	0	0	0	0	0	0	0	0	0	0	0	0	0	0	0	0	0	0	0	0	0	0	0
C5427501,CCGG,30-62,Not.included	CG	4	0	0	0	0	0	0	0	0	0	0	0	0	0	0	0	0	0	0	0	0	0	0	0	0	0	0	0	0	0	0	0	0	0	0	0	0	0	0	0	0
C5428007,CCGG,30-62,Not.included	CG	0	0	0	15	0	0	0	0	0	0	0	0	0	0	0	0	0	0	0	0	0	0	0	0	0	0	0	0	0	0	0	0	0	0	0	0	0	0	0	0	0
C5428037,CCAGG,45-76,Not.included	CHG	0	0	0	0	0	0	0	0	0	0	0	0	0	0	0	0	0	0	0	0	0	0	0	0	0	3	0	0	0	0	0	0	0	0	0	0	0	0	0	0	0
C5428757,CCTGT,63-94,Not.included	CHG	0	6	5	13	3	4	0	17	0	0	0	0	0	0	12	0	0	5	12	7	0	0	0	0	0	3	0	0	0	0	0	0	0	0	0	0	0	0	0	0	0
C5428833,CCTGT,15-46,Not.included	CHG	0	0	0	0	0	0	0	0	0	0	0	0	0	0	0	7	0	0	0	0	0	0	0	0	0	0	0	0	0	0	0	0	0	0	0	0	0	0	0	0	0
C5429773,CCGG,55-87,Not.included	CG	3	0	0	0	0	0	0	0	0	0	0	0	5	0	0	0	0	0	0	6	0	0	0	0	0	0	0	0	0	0	0	0	0	0	0	0	0	0	0	0	0
C5429891,CCGG,78-110,Not.included	CG	0	0	0	0	0	0	0	0	0	0	0	0	0	0	0	0	0	0	0	4	0	0	0	0	0	0	0	0	0	0	0	0	0	0	0	0	0	0	0	0	0
C5429893,CCGG,33-65,Not.included	CG	8	3	0	0	0	0	0	0	0	0	0	0	0	0	0	0	0	0	0	0	0	0	0	0	0	0	0	0	0	0	0	0	0	0	0	0	0	0	0	0	0
C5430683,CCGG,53-85,Not.included	CG	4	0	0	0	0	0	0	0	0	0	0	0	8	0	0	0	0	0	0	0	0	0	0	5	0	0	0	0	0	0	0	0	0	0	0	0	0	0	0	3	0
C5431145,CCTGG,54-85,Not.included	CHG	6	0	0	0	0	0	0	0	0	0	0	0	0	0	0	0	0	0	0	0	0	0	0	0	0	0	0	0	0	0	0	0	0	0	0	0	0	0	0	0	0
C5431335,CCGG,69-101,Not.included	CG	4	0	8	0	0	0	0	0	0	0	3	0	3	0	0	0	4	3	0	0	0	0	0	0	0	0	0	0	0	0	0	0	0	0	0	0	0	0	0	0	0
C5431995,CCTGG,66-97,Not.included	CHG	0	0	0	0	0	0	0	0	0	0	12	0	0	0	0	0	0	3	0	0	0	0	0	0	0	0	0	0	0	0	0	0	0	0	0	0	0	0	0	0	0
C5432083,CCTGT,57-88,Not.included	CHG	0	0	0	0	0	0	0	0	0	0	11	0	5	0	0	3	0	0	0	0	0	0	0	0	0	0	0	0	0	0	0	0	0	0	0	0	0	0	0	0	0
C5432169,CCGG,69-101,Not.included	CG	0	0	0	0	0	9	0	0	0	0	0	0	0	0	0	0	0	0	0	0	0	0	0	0	0	0	0	0	0	0	0	0	0	0	0	0	0	0	0	0	0
C5432611,CCGG,33-65,Not.included	CG	0	0	0	0	0	0	0	0	0	0	0	5	0	0	0	0	0	0	0	0	0	0	0	0	0	0	0	0	0	0	0	0	0	0	0	0	0	0	0	0	0
C5432951,CCGG,55-87,Not.included	CG	27	0	12	14	0	0	9	0	0	0	10	9	10	0	0	32	13	15	12	3	4	3	0	0	0	0	0	0	4	0	0	13	6	21	14	14	10	0	4	9	6
C5433243,CCGG,58-90,Not.included	CG	0	0	0	0	0	0	7	0	0	0	0	0	0	0	0	0	0	0	0	0	0	0	0	0	0	0	0	0	0	0	0	0	0	0	0	0	0	0	0	0	0
C5433285,CCGG,83-115,Not.included	CG	55	0	10	0	0	0	0	0	0	0	0	7	0	0	6	33	35	23	0	0	0	0	0	0	0	0	0	0	0	0	0	7	0	16	11	12	3	0	0	10	0
C5433423,CCGG,56-88,Not.included	CG	0	0	0	0	0	4	0	0	0	0	0	0	0	0	0	0	5	0	0	0	0	0	0	0	0	0	0	0	0	0	0	0	0	3	0	0	0	0	0	0	0
C5433581,CCTGG,31-62,Not.included	CHG	0	0	0	0	0	0	0	0	0	0	0	0	0	0	0	0	0	0	0	0	0	0	0	0	0	0	0	0	0	0	3	0	0	0	0	0	0	0	0	0	0
C5434065,CCAGG,66-97,Not.included	CHG	0	0	0	0	0	0	0	0	0	0	0	0	0	0	0	0	0	0	0	0	0	0	0	0	0	0	0	0	0	0	0	0	0	3	5	0	0	0	0	0	0
C5434273,CCGG,27-59,Not.included	CG	0	0	0	0	0	0	0	0	0	0	0	0	0	0	0	3	0	0	0	0	0	0	0	0	0	0	0	0	0	0	0	0	0	0	0	0	0	0	0	0	0
C5434655,CCAGG,1-31,Not.included	CHG	0	0	0	0	0	0	0	0	0	46	0	0	0	0	0	0	0	0	0	0	0	0	0	0	0	0	0	0	0	0	0	0	0	0	0	0	0	0	0	0	0
C5435959,CCGG,59-91,Not.included	CG	0	0	0	0	0	0	0	0	0	0	0	0	0	0	0	0	3	0	0	0	0	0	0	0	0	0	0	0	0	0	0	0	0	0	0	0	0	0	0	0	0
C5436791,CCAGG,33-64,Not.included	CHG	3	0	5	0	0	3	0	10	0	0	0	0	0	0	5	8	19	4	0	10	4	0	0	0	0	0	0	0	0	0	0	0	0	0	0	4	0	0	0	0	0
C5437343,CCGG,55-87,Not.included	CG	4	0	0	0	0	3	0	0	0	0	0	0	9	0	0	4	3	5	3	10	0	0	0	5	0	0	0	0	0	0	0	0	0	0	0	0	0	0	0	0	0
C5437421,CCGG,57-89,Not.included	CG	0	0	0	0	0	0	0	0	0	0	0	0	0	0	5	0	0	0	0	0	0	0	0	0	0	0	0	0	0	0	0	0	0	0	0	0	0	0	0	0	0
C5438077,CCGG,43-75,Not.included	CG	7	0	0	0	0	0	0	0	0	0	0	0	0	0	8	0	0	0	0	0	0	3	0	0	0	0	0	0	0	0	0	0	0	0	0	0	0	0	0	0	0
C5438555,CCGG,23-55,RTR.tag	CG	0	0	0	0	0	0	0	0	11	0	0	0	0	0	0	0	0	0	0	0	0	0	0	0	0	0	0	0	0	0	0	0	0	0	0	0	0	0	0	0	0
C5438687,CCGG,62-94,Not.included	CG	0	0	0	0	0	0	0	0	0	0	0	0	0	0	0	3	0	0	0	0	0	0	0	0	0	0	0	0	0	0	0	0	0	0	0	0	0	0	0	0	0
C5439285,CCAGG,75-106,Not.included	CHG	6	0	0	10	3	0	8	13	0	0	0	0	14	0	11	8	4	0	0	0	3	0	0	0	0	0	8	0	0	0	0	4	0	5	3	0	0	0	0	11	0
C5439769,CCGG,1-31,Not.included	CG	0	0	0	18	0	0	0	0	0	20	0	3	0	0	0	0	5	0	0	0	0	0	0	0	0	0	0	0	0	4	0	0	0	0	0	0	0	0	0	0	0
C5441583,CCTGT,30-61,Not.included	CHG	0	0	0	0	0	0	0	0	9	0	0	0	0	0	0	0	0	0	0	0	0	0	0	0	0	0	0	0	0	0	0	0	0	0	0	0	0	0	0	3	0
C5441797,CCTGT,66-97,Not.included	CHG	0	0	0	0	0	0	0	0	0	0	0	7	12	0	0	5	0	0	0	0	0	0	0	0	3	0	3	0	0	0	0	0	0	0	0	0	0	0	0	0	0
C5442033,CCGG,68-100,Not.included	CG	0	0	0	0	0	0	0	0	0	0	0	6	0	0	0	5	0	0	0	0	0	0	0	0	0	0	0	0	0	0	0	0	0	5	0	0	0	0	0	0	0
C5442175,CCGG,17-49,Not.included	CG	0	0	0	0	0	6	0	0	0	0	0	0	0	0	0	0	0	0	0	0	0	0	0	0	0	0	0	0	0	0	0	0	0	0	0	0	0	0	0	0	0
C5443633,CCGG,28-60,RTR.tag	CG	0	0	0	0	0	0	0	0	0	0	0	13	0	0	13	8	18	4	0	0	0	3	0	0	0	0	0	0	0	0	0	10	0	7	3	0	3	0	3	8	0
C5443633,CCGG,61-93,Not.included	CG	0	0	0	0	0	7	0	0	0	0	0	0	0	0	0	0	0	0	0	0	0	0	0	0	0	0	0	0	0	0	0	0	0	0	0	0	0	0	0	0	0
C5443769,CCGG,1-32,Not.included	CG	6	0	8	0	5	25	6	0	0	20	0	0	0	0	15	8	12	0	0	4	0	10	0	0	7	12	0	0	5	3	0	5	0	8	0	3	4	0	0	9	3
C5443903,CCGG,42-74,Not.included	CG	0	0	0	6	0	0	0	0	0	0	0	0	0	0	0	0	0	0	0	0	0	0	0	0	0	0	0	0	0	0	0	0	0	0	0	0	0	0	0	0	0
C5444109,CCGG,33-65,Not.included	CG	0	0	0	0	5	3	5	0	19	0	0	0	7	0	10	3	8	0	0	0	0	0	0	0	0	0	0	0	0	0	0	0	0	0	0	0	0	0	0	0	0
C5444277,CCGG,18-50,Not.included	CG	0	0	0	0	0	0	0	0	20	0	0	0	0	0	0	0	0	0	0	0	0	0	0	0	0	0	0	0	0	0	0	0	0	0	0	0	0	0	0	0	0
C5444593,CCGG,33-65,Not.included	CG	0	0	0	0	0	0	0	0	0	0	0	0	0	0	11	0	0	0	0	0	0	0	0	0	0	0	0	0	0	0	0	0	0	0	0	0	0	0	0	0	0
C5444605,CCGG,30-62,RTR.tag	CG	0	0	0	14	0	0	0	0	0	0	0	0	0	0	0	0	10	0	0	0	0	0	0	0	3	0	0	0	0	0	0	0	0	0	0	0	0	0	0	0	0
C5444645,CCGG,91-121,Not.included	CG	0	0	0	0	0	0	0	0	0	0	0	0	0	0	0	0	3	0	0	0	0	0	0	0	0	0	0	0	0	0	0	0	0	0	0	0	0	0	0	0	0
C5444663,CCTGT,89-120,RTR.tag	CHG	0	0	3	0	0	0	0	0	0	0	0	0	0	0	0	0	0	0	0	0	0	0	0	0	0	0	0	0	0	0	0	0	0	0	0	3	0	0	0	0	0
C5445059,CCGG,57-89,Not.included	CG	0	8	5	15	0	6	0	0	0	26	4	16	0	0	10	21	0	7	0	0	0	3	0	3	0	3	0	0	0	0	0	5	0	0	3	0	3	0	0	3	0
C5445669,CCTGG,34-65,Not.included	CHG	0	0	0	0	0	0	0	0	0	0	0	0	14	0	0	7	0	0	0	5	0	0	0	0	0	0	0	0	0	0	0	0	0	0	0	0	0	0	0	0	0
C5446233,CCGG,1-31,Not.included	CG	3	0	0	0	0	0	0	0	0	0	0	0	8	0	0	0	0	4	0	0	0	0	0	0	0	0	0	0	0	0	0	0	0	0	0	0	0	0	0	0	0
C5446463,CCGG,33-65,Not.included	CG	6	4	0	0	0	0	5	0	0	0	0	0	0	0	0	10	9	0	9	0	0	0	0	4	0	0	0	0	0	0	0	0	0	0	0	0	0	0	0	0	0
C5446777,CCGG,67-99,Not.included	CG	0	0	0	0	0	0	0	0	0	12	0	0	0	0	0	0	0	0	0	0	0	0	0	0	0	0	0	0	0	0	0	0	0	0	0	0	0	0	0	0	0
C5446857,CCGG,17-49,RTR.tag	CG	0	0	0	0	3	0	0	0	0	0	0	0	0	0	0	0	0	0	0	0	0	0	0	0	0	0	0	0	0	0	0	0	0	0	0	0	0	0	0	0	0
C5447171,CCGG,58-90,Not.included	CG	0	0	0	0	0	0	0	0	0	0	0	0	0	0	0	0	0	0	0	0	0	0	0	0	0	0	0	0	0	0	0	0	0	3	0	0	0	0	0	0	0
C5447183,CCGG,43-75,Not.included	CG	0	0	0	0	0	0	0	0	0	0	0	4	0	0	0	0	6	0	0	0	0	0	0	0	0	0	0	0	0	0	0	0	0	0	0	0	0	0	0	0	0
C5447261,CCGG,54-86,Not.included	CG	7	0	0	0	0	0	0	0	0	0	0	0	0	0	0	9	0	0	0	0	0	0	0	0	0	0	0	0	0	0	0	0	0	0	0	0	0	0	0	4	0
C5447537,CCGG,26-58,Not.included	CG	0	0	0	0	0	0	0	0	0	0	0	0	0	0	0	0	0	0	0	0	0	0	0	0	0	0	0	0	0	0	0	0	0	0	0	0	0	0	0	3	0
C5447563,CCGG,31-63,Not.included	CG	0	4	0	0	0	0	0	0	0	0	0	0	0	0	9	0	0	3	13	12	0	0	0	0	0	0	5	0	0	0	0	0	0	0	0	0	0	0	0	3	0
C5448057,CCGG,56-88,Not.included	CG	10	0	0	0	0	0	0	0	0	0	0	0	0	0	0	0	0	0	0	0	0	0	0	0	0	0	0	0	0	0	0	0	0	0	0	0	0	0	0	0	0
C5448263,CCTGT,1-31,Not.included	CHG	0	0	0	0	0	3	0	0	0	0	0	0	3	0	0	0	0	0	0	0	0	0	0	0	0	0	0	0	0	0	0	0	0	0	0	0	0	0	0	0	0
C5448347,CCTGG,32-63,Not.included	CHG	0	0	0	0	0	0	0	0	17	0	0	0	0	0	0	0	0	0	0	0	0	0	0	0	0	0	0	0	0	0	0	0	0	0	0	0	0	0	0	0	0
C5449731,CCGG,23-55,Not.included	CG	36	21	26	37	12	12	51	0	31	21	76	51	27	0	114	92	53	17	57	73	3	13	0	14	25	30	21	6	13	0	3	16	14	68	20	18	19	4	12	29	6
C5449805,CCTGT,66-97,Not.included	CHG	0	3	0	0	0	0	0	0	0	0	0	0	0	0	0	0	0	0	0	0	0	0	0	0	0	0	0	0	0	0	0	0	0	0	0	0	0	0	0	0	0
C5450251,CCGG,78-110,Not.included	CG	0	0	0	0	0	0	0	0	0	0	0	0	0	0	0	0	0	0	0	0	0	0	0	0	0	4	0	0	0	0	0	0	0	0	0	0	0	0	0	0	0
C5450573,CCTGG,64-95,Not.included	CHG	0	0	0	0	0	0	0	0	0	0	0	6	0	0	0	0	0	0	0	0	0	0	0	0	0	0	0	0	0	0	0	0	0	0	0	0	0	0	0	0	0
C5450607,CCAGG,23-54,Not.included	CHG	0	0	0	0	0	0	0	0	0	0	0	0	0	0	0	0	0	0	0	0	0	3	0	0	0	0	0	0	0	0	0	0	0	0	0	0	0	0	0	0	0
C5451579,CCGG,33-65,Not.included	CG	5	0	0	0	0	0	0	0	13	0	0	0	0	0	0	4	0	5	0	11	0	5	0	0	0	0	0	0	0	0	0	0	0	0	0	0	0	0	0	0	0
C5451945,CCTGG,18-49,Not.included	CHG	0	0	6	0	0	0	0	0	0	0	0	0	0	0	0	0	0	0	0	0	0	0	0	0	0	0	0	0	0	0	0	0	0	0	0	0	0	0	0	0	0
C5452011,CCAGG,20-51,RTR.tag	CHG	4	0	0	0	0	0	0	0	0	0	0	0	0	0	0	0	0	0	0	0	0	0	0	0	0	0	0	0	0	0	0	0	0	0	0	0	0	0	0	0	0
C5452611,CCGG,31-63,Not.included	CG	3	0	0	0	0	0	4	0	0	0	0	0	0	0	0	0	0	0	0	4	0	0	0	0	0	0	0	0	0	0	0	0	0	0	0	0	0	0	0	0	0
C5453237,CCTGG,34-65,Not.included	CHG	7	4	0	0	0	0	4	0	13	0	9	0	18	0	53	9	9	20	28	58	0	0	0	0	0	5	0	0	0	5	0	0	0	0	0	0	0	0	0	0	0
C5453499,CCGG,81-113,RTR.tag	CG	0	0	0	0	0	7	0	0	0	0	0	0	0	0	0	0	0	0	0	0	0	0	0	0	0	0	0	0	0	0	0	0	0	0	0	0	0	0	0	0	0
C5453861,CCGG,92-122,Not.included	CG	3	0	12	0	6	0	10	0	0	0	4	12	11	0	17	12	12	0	0	0	0	0	0	5	0	0	5	0	0	0	0	0	0	6	0	0	0	0	0	6	3
C5454081,CCTGT,69-100,Not.included	CHG	3	0	0	0	0	0	0	0	0	0	0	0	0	0	0	0	0	0	0	0	0	0	0	0	0	0	0	0	0	0	0	0	0	0	0	0	0	0	0	0	0
C5454337,CCGG,33-65,Not.included	CG	9	16	22	0	10	12	0	13	0	0	0	0	16	0	48	51	51	20	27	22	3	0	0	0	0	6	0	13	0	0	0	3	5	4	3	0	3	0	0	14	0
C5454497,CCAGG,92-122,Not.included	CHG	0	0	0	0	0	0	0	0	0	0	0	0	0	0	0	3	0	0	0	0	0	0	0	0	0	0	0	0	0	0	0	0	0	0	0	0	0	0	0	0	0
C5454615,CCGG,33-65,RTR.tag	CG	5	0	0	0	4	3	0	5	0	0	0	0	0	0	0	0	0	0	0	0	0	0	0	0	0	5	0	0	0	0	0	0	0	0	0	0	0	0	0	0	0
C5454657,CCGG,20-52,Not.included	CG	0	0	0	0	0	0	0	0	0	0	0	0	0	0	0	7	0	0	0	0	0	0	0	0	0	0	0	0	0	0	0	0	0	0	0	0	0	0	0	3	0
C5454911,CCGG,10-42,Not.included	CG	0	0	0	0	0	0	0	0	0	0	0	0	0	0	0	0	5	0	0	0	0	0	0	0	0	0	0	0	0	0	0	0	0	0	0	0	0	0	0	0	0
C5455023,CCGG,8-40,Not.included	CG	0	0	0	0	4	0	0	0	0	0	0	0	0	0	0	0	0	0	0	0	0	0	0	0	0	0	0	0	0	0	0	0	0	0	0	0	0	0	0	0	0
C5455655,CCGG,59-91,Not.included	CG	0	0	0	0	0	0	0	0	0	0	0	0	0	0	0	5	0	0	0	0	0	0	0	0	0	0	0	0	0	0	0	0	0	3	0	0	0	0	0	0	0
C5455987,CCGG,60-92,Not.included	CG	8	0	0	0	0	0	7	0	0	0	0	7	0	0	8	7	3	3	5	9	0	0	0	0	0	0	0	0	0	0	0	0	0	5	0	0	0	0	0	0	0
C5456309,CCGG,1-31,Not.included	CG	0	0	0	0	0	0	0	0	0	0	0	0	0	0	0	0	0	0	0	0	0	0	0	0	0	0	3	0	0	0	0	0	0	0	0	0	0	0	0	0	0
C5456745,CCGG,59-91,Not.included	CG	0	3	0	0	0	0	0	0	0	0	0	0	0	0	35	0	0	0	0	0	0	4	0	0	0	0	0	0	0	0	0	0	0	0	0	0	0	0	0	0	0
C5456829,CCTGT,82-113,Not.included	CHG	0	0	0	0	3	0	0	0	0	0	0	0	0	0	0	0	0	0	0	0	0	0	0	0	0	0	0	0	0	0	0	0	0	0	0	0	0	0	0	0	0
C5457279,CCGG,31-63,Not.included	CG	5	0	0	0	0	0	0	0	0	0	0	0	0	0	0	0	0	0	0	0	0	0	0	0	0	5	0	0	0	0	0	0	0	0	0	0	0	0	0	0	0
C5458243,CCTGT,30-61,Not.included	CHG	0	0	0	0	0	0	0	0	0	0	0	0	0	0	0	0	0	0	0	0	0	0	0	0	0	0	0	0	0	0	0	3	0	0	0	0	0	0	0	0	0
C5458249,CCTGT,42-73,Not.included	CHG	0	0	0	0	0	3	0	0	0	0	0	0	0	0	0	6	0	0	0	0	0	0	0	0	0	0	0	0	0	0	0	0	0	0	0	0	0	0	0	0	0
C5458521,CCTGT,71-102,Not.included	CHG	8	0	0	0	0	0	0	0	0	0	0	0	0	0	0	0	0	0	0	0	0	0	0	0	0	0	0	0	0	0	0	0	0	0	0	0	0	0	0	0	0
C5459051,CCGG,12-44,Not.included	CG	0	0	0	0	0	0	0	0	0	0	0	0	0	0	6	0	0	0	0	0	0	0	0	0	0	0	0	0	0	0	0	0	0	0	0	0	0	0	0	0	0
C5459069,CCGG,60-92,Not.included	CG	0	0	0	0	0	0	0	0	0	0	0	0	0	0	0	3	0	0	0	0	0	0	0	0	0	0	0	0	0	0	0	0	0	0	0	0	0	0	0	0	0
C5459137,CCGG,60-92,Not.included	CG	0	0	0	0	0	4	0	0	15	0	0	0	0	0	7	0	0	0	0	0	0	0	0	0	0	0	5	0	0	0	0	0	0	5	0	0	0	0	0	0	0
C5459157,CCGG,30-62,Not.included	CG	10	11	6	0	0	12	44	17	20	0	0	7	40	0	36	25	5	15	8	10	9	5	0	7	3	6	6	0	3	3	0	10	3	5	0	4	4	0	0	13	0
C5459615,CCTGT,50-81,Not.included	CHG	0	0	0	0	0	0	0	0	0	0	0	0	0	0	0	0	0	0	0	0	0	0	0	3	0	0	0	0	0	0	0	0	0	0	0	0	0	0	0	0	0
C5460003,CCAGG,80-111,RTR.tag	CHG	0	0	0	0	0	0	0	0	0	0	0	6	0	0	0	0	0	0	0	0	0	0	0	0	0	0	0	0	0	0	0	0	0	0	0	0	0	0	0	3	0
C5460169,CCGG,51-83,Not.included	CG	0	0	0	0	0	0	0	0	10	0	0	0	0	0	0	0	0	0	0	0	0	0	0	0	0	0	0	0	0	0	0	0	0	0	0	0	0	0	0	0	0
C5460191,CCGG,32-64,Not.included	CG	4	0	4	22	6	12	3	9	34	0	7	0	0	0	46	25	11	13	0	4	0	0	0	0	3	16	6	0	0	0	0	6	3	3	4	0	0	0	0	14	3
C5460469,CCTGT,27-58,RTR.tag	CHG	3	0	0	0	0	0	0	0	0	0	0	0	0	0	0	0	0	0	0	0	0	0	0	0	0	0	0	0	0	0	0	0	0	0	0	0	0	0	0	0	0
C5460527,CCGG,21-53,Not.included	CG	0	0	0	0	0	0	0	0	0	0	0	0	4	0	0	0	0	0	4	0	0	0	0	0	0	0	0	0	0	0	0	0	0	0	0	0	0	0	0	0	0
C5460637,CCGG,1-31,Not.included	CG	0	0	0	0	0	0	0	0	0	0	0	0	0	0	0	0	0	0	0	0	0	0	0	0	0	0	0	0	0	0	0	0	0	4	0	0	0	0	0	0	0
C5461099,CCTGG,74-105,Not.included	CHG	0	0	0	0	0	0	0	0	0	0	0	0	0	0	0	0	0	0	4	9	0	0	0	0	0	0	0	0	0	0	0	0	0	0	0	0	0	0	0	0	0
C5461531,CCTGG,32-63,Not.included	CHG	0	0	0	0	0	0	3	0	0	0	0	0	0	0	0	0	0	0	0	0	0	0	0	0	0	0	0	0	0	0	0	0	0	0	0	0	0	0	0	0	0
C5461541,CCTGT,19-50,Not.included	CHG	0	0	0	0	0	0	0	0	0	0	0	0	0	0	0	5	0	0	0	0	0	0	0	0	0	0	0	0	0	0	0	0	0	0	0	0	0	0	0	0	0
C5461663,CCTGT,45-76,Not.included	CHG	0	0	0	0	0	0	0	18	0	0	0	0	0	0	0	0	0	0	0	0	0	0	0	0	0	0	0	0	0	0	0	0	0	0	0	0	0	0	0	0	0
C5461689,CCGG,63-95,Not.included	CG	0	0	0	0	0	0	0	0	0	0	23	0	0	0	0	0	0	0	0	0	0	0	0	0	0	0	0	0	0	0	0	0	0	0	0	0	0	0	0	0	0
C5462005,CCTGT,12-43,Not.included	CHG	0	0	0	0	0	0	0	0	0	0	0	0	0	0	0	0	0	3	0	0	0	0	0	0	0	0	0	0	0	0	0	0	0	0	0	0	0	0	0	0	0
C5462363,CCTGT,25-56,Not.included	CHG	0	0	0	0	0	0	0	0	0	0	5	3	0	0	0	0	0	0	0	0	0	0	0	0	0	0	0	0	0	0	0	0	0	0	0	0	0	0	0	0	0
C5462687,CCGG,58-90,RTR.tag	CG	3	0	0	0	0	0	0	0	0	0	0	0	0	0	0	3	3	4	0	0	0	0	0	0	0	0	0	0	0	0	0	0	0	7	3	0	0	0	0	0	0
C5463097,CCGG,38-70,RTR.tag	CG	3	3	0	0	0	0	0	0	0	0	0	0	0	0	0	5	0	0	0	17	0	0	0	0	0	0	0	0	0	0	0	0	0	0	0	0	0	0	0	0	0
C5463339,CCAGG,52-83,RTR.tag	CHG	5	0	0	0	0	0	0	0	0	0	0	0	0	0	0	0	8	6	0	0	0	0	0	0	0	0	0	0	0	0	0	0	0	0	0	0	0	0	0	0	0
C5463577,CCGG,27-59,Not.included	CG	0	0	0	11	0	0	8	7	35	0	0	0	0	0	0	0	0	6	4	0	0	0	0	4	0	0	3	3	0	4	0	3	0	0	0	0	0	0	0	10	0
C5464007,CCGG,1-32,Not.included	CG	0	0	0	0	0	0	0	0	0	0	12	0	0	0	26	0	0	0	0	0	0	0	0	0	0	0	0	0	0	0	0	0	0	0	0	0	0	0	0	0	0
C5464581,CCTGT,47-78,Not.included	CHG	0	0	0	0	0	0	0	0	0	0	0	0	0	0	9	0	0	0	0	0	0	0	0	0	0	0	0	0	0	0	0	0	0	0	0	0	0	0	0	0	0
C5465189,CCGG,39-71,Not.included	CG	0	0	0	0	0	0	0	0	0	0	15	0	0	0	0	14	0	3	0	0	0	0	0	0	0	0	0	0	0	0	0	0	0	0	0	0	0	0	0	0	0
C5465399,CCAGG,18-49,Not.included	CHG	0	0	0	0	0	0	0	0	0	0	23	0	0	0	0	0	0	0	0	0	0	0	0	0	0	0	0	0	0	0	0	4	0	0	0	0	0	0	0	0	0
C5465619,CCTGT,24-55,Not.included	CHG	0	0	0	0	0	0	0	0	0	0	0	0	0	0	0	8	0	0	0	7	0	0	0	0	0	0	0	0	0	0	0	0	0	0	0	0	0	0	0	0	0
C5465829,CCAGG,1-31,Not.included	CHG	0	0	0	0	0	0	0	0	0	0	0	0	0	0	0	6	0	0	0	0	0	0	0	0	0	0	0	0	0	0	0	0	0	0	0	0	0	0	0	0	0
C5466307,CCTGG,25-56,Not.included	CHG	12	3	0	0	4	4	0	0	0	0	8	6	0	0	0	0	10	4	0	23	0	0	0	0	0	0	0	0	0	0	0	0	0	0	0	0	0	0	0	4	0
C5466371,CCGG,7-39,Not.included	CG	0	0	0	0	0	0	0	0	0	0	0	12	0	0	0	0	0	0	0	0	0	0	0	0	0	0	0	0	0	0	0	0	0	0	0	0	0	0	0	0	0
C5466543,CCTGT,63-94,RTR.tag	CHG	0	3	0	0	0	0	0	9	0	0	0	0	0	0	11	0	0	0	0	0	0	0	0	0	0	0	0	0	0	0	0	0	0	0	0	0	0	0	0	0	0
C5466801,CCGG,20-52,Not.included	CG	0	0	0	0	0	0	0	0	0	0	0	0	0	0	0	0	4	0	0	0	0	0	0	0	0	0	0	0	0	0	0	0	0	0	0	0	0	0	0	0	0
C5466807,CCGG,70-102,Not.included	CG	0	0	0	0	0	0	0	0	0	0	0	0	0	0	0	0	0	0	0	0	0	0	0	0	0	0	3	0	0	0	0	0	0	0	0	0	0	0	0	0	0
C5467413,CCTGT,50-81,Not.included	CHG	0	0	0	0	4	0	0	0	0	0	0	0	0	0	0	0	5	3	0	0	0	0	0	4	0	3	0	0	0	0	0	0	0	0	0	0	0	0	0	0	0
C5467685,CCTGG,25-56,Not.included	CHG	0	0	0	0	0	0	0	0	0	0	0	0	18	0	0	0	0	0	0	0	0	0	0	0	0	0	0	0	0	0	0	0	0	0	0	0	0	0	0	0	0
C5468195,CCGG,92-123,RTR.tag	CG	9	0	0	0	0	0	0	0	0	0	0	0	0	0	0	7	0	0	0	0	0	0	0	4	0	0	0	0	0	0	0	0	0	0	0	0	0	0	0	0	0
C5468397,CCGG,61-93,Not.included	CG	0	0	0	0	0	0	0	0	0	0	0	0	0	0	0	0	0	0	0	0	0	0	0	0	0	0	0	0	0	0	0	0	3	0	0	0	0	0	0	0	0
C5469591,CCTGG,1-31,Not.included	CHG	0	0	3	0	0	3	0	0	0	0	3	0	0	0	0	0	0	0	0	9	0	0	0	0	0	0	0	0	0	0	0	0	0	4	0	0	4	0	0	0	0
C5469983,CCGG,1-31,Not.included	CG	0	0	0	0	0	0	0	11	0	0	0	0	0	0	0	0	0	0	0	0	0	0	0	0	0	0	0	0	0	0	0	0	0	0	0	0	0	0	0	0	0
C5470529,CCGG,19-51,Not.included	CG	10	0	11	0	0	0	0	0	0	0	7	29	10	0	0	48	12	5	11	0	0	0	0	0	0	0	5	0	0	0	0	11	0	9	0	9	5	0	0	0	4
C5470555,CCAGG,18-49,Not.included	CHG	10	0	0	0	0	0	0	0	0	0	7	4	3	0	0	10	32	0	0	0	0	0	0	0	0	3	5	3	0	0	0	0	3	4	0	0	0	0	0	5	0
C5470775,CCAGG,68-99,RTR.tag	CHG	0	0	0	0	0	0	0	0	0	0	0	0	0	0	0	0	0	4	0	0	0	0	0	0	0	0	0	0	0	0	0	0	0	0	0	0	0	0	0	0	0
C5470907,CCTGT,60-91,Not.included	CHG	0	0	0	0	0	8	0	0	0	0	0	0	3	0	0	0	0	0	0	0	0	0	0	4	0	0	0	0	0	0	0	0	0	0	0	0	0	0	0	0	0
C5471051,CCTGT,8-39,Not.included	CHG	3	7	12	0	0	0	0	0	10	0	10	0	0	0	0	21	8	0	10	0	0	0	0	4	0	0	0	0	0	0	0	8	0	7	0	3	0	0	0	4	0
C5471079,CCAGG,51-82,Not.included	CHG	0	0	0	0	0	0	0	0	0	0	0	0	0	0	0	0	0	0	0	0	0	12	0	0	0	0	3	0	0	0	0	0	0	0	0	0	0	0	0	0	0
C5471135,CCAGG,27-58,Not.included	CHG	0	0	0	0	0	0	0	0	0	0	0	0	0	0	0	3	0	0	0	0	0	0	0	0	0	0	0	0	0	0	0	0	0	0	0	0	0	0	0	0	0
C5471357,CCGG,40-72,Not.included	CG	0	0	3	0	0	0	0	0	0	0	0	0	0	0	0	10	0	0	0	0	0	0	0	0	0	0	0	0	0	0	0	0	0	0	0	0	0	0	0	0	0
C5471957,CCGG,75-107,Not.included	CG	0	0	0	0	0	0	0	0	0	0	0	0	0	0	5	0	0	0	0	0	0	0	0	0	0	0	0	0	0	0	0	0	0	0	0	0	0	0	0	0	0
C5471977,CCTGT,1-31,Not.included	CHG	0	0	0	0	0	0	0	0	0	0	0	0	0	0	0	0	0	0	0	0	0	0	0	3	0	0	0	0	0	0	0	0	0	0	0	0	0	0	0	0	0
C5472789,CCAGG,93-123,Not.included	CHG	0	0	0	0	0	0	0	0	0	0	0	0	0	0	0	0	0	0	4	0	0	0	0	0	0	0	0	0	0	0	0	0	0	0	0	0	0	0	0	0	0
C5473109,CCTGG,27-58,RTR.tag	CHG	0	0	0	0	0	0	0	0	0	0	0	0	0	0	0	0	0	0	0	0	0	0	0	3	0	0	0	0	0	0	0	0	0	0	0	0	0	0	0	0	0
C5473349,CCGG,36-68,Not.included	CG	0	0	0	0	0	0	0	0	0	0	0	0	0	0	13	0	0	0	6	0	0	0	0	0	0	0	0	0	0	0	0	0	0	0	0	0	0	0	0	0	0
C5473471,CCGG,84-116,Not.included	CG	0	7	0	0	0	0	0	0	0	0	0	0	6	0	0	0	0	0	0	0	0	0	0	0	0	0	0	3	0	0	0	0	0	0	0	0	0	0	0	0	0
C5474185,CCTGT,62-93,Not.included	CHG	3	7	0	0	7	0	13	0	12	0	0	0	14	0	48	5	5	0	0	8	0	0	0	0	0	3	0	0	0	0	0	0	4	0	0	0	0	0	0	0	0
C5474195,CCAGG,1-32,Not.included	CHG	0	0	0	0	0	0	0	0	0	0	0	0	0	0	3	0	0	0	0	0	0	0	0	0	0	0	0	0	0	0	0	0	0	0	0	0	0	0	0	0	0
C5474657,CCGG,71-103,RTR.tag	CG	0	0	0	0	4	0	0	0	0	0	0	0	0	0	0	0	0	0	0	0	0	0	0	0	0	0	0	0	0	0	0	0	0	0	0	0	0	0	0	0	0
C5474979,CCAGG,71-102,Not.included	CHG	0	0	0	0	0	0	0	0	0	0	0	0	0	0	0	0	0	0	0	0	0	0	6	0	0	0	0	0	0	0	92	0	0	0	0	0	0	0	0	0	0
C5475293,CCGG,1-31,Not.included	CG	0	0	3	0	0	0	0	0	0	0	0	0	0	0	0	0	0	0	0	0	0	0	0	0	0	0	0	0	0	0	0	0	0	0	0	0	0	0	0	0	0
C5475967,CCGG,61-93,RTR.tag	CG	3	0	0	0	0	9	0	0	0	0	8	0	6	0	0	0	0	0	0	4	0	0	0	0	5	0	0	0	0	0	0	0	0	14	5	7	0	0	0	3	3
C5476397,CCTGT,24-55,Not.included	CHG	0	0	0	0	0	0	5	0	0	0	0	0	0	0	0	0	0	0	0	0	0	0	0	0	0	0	0	0	0	0	0	0	0	0	0	0	0	0	0	0	0
C5476421,CCGG,28-60,Not.included	CG	4	3	0	17	10	6	9	12	11	0	16	6	38	0	10	10	8	5	5	19	0	0	0	5	5	0	0	0	0	0	0	0	0	0	0	5	0	0	0	4	0
C5476657,CCGG,23-55,Not.included	CG	0	0	0	0	0	0	0	0	0	0	0	0	0	0	0	0	0	0	0	6	0	0	0	0	0	0	0	0	0	0	0	0	0	0	0	0	0	0	0	0	0
C5476679,CCGG,58-90,Not.included	CG	0	0	0	0	0	3	0	0	0	0	0	0	0	0	0	0	0	0	0	0	0	0	0	0	0	0	0	0	0	0	0	0	0	0	0	0	0	0	0	0	0
C5476975,CCAGG,50-81,Not.included	CHG	0	0	0	0	0	0	0	0	0	0	0	15	0	0	0	0	0	0	0	0	0	0	0	0	0	0	0	0	0	0	4	0	0	0	0	0	0	0	0	0	0
C5477307,CCAGG,49-80,Not.included	CHG	61	0	0	0	4	0	0	0	0	0	3	11	0	0	0	26	12	29	0	0	0	0	0	0	5	0	0	0	0	0	0	5	0	20	0	9	4	0	0	8	4
C5477351,CCGG,17-49,Not.included	CG	0	0	3	0	0	0	0	0	0	0	0	0	0	0	0	0	0	0	0	0	0	0	0	0	0	0	0	0	0	0	0	0	0	0	0	0	0	0	0	0	0
C5477827,CCAGG,34-65,Not.included	CHG	5	0	0	0	0	0	0	0	0	0	0	0	0	0	0	5	0	5	0	0	0	0	5	0	0	0	6	0	0	0	0	0	0	0	0	4	0	0	0	4	0
C5477917,CCAGG,63-94,Not.included	CHG	23	12	7	15	0	12	0	4	40	0	7	0	0	0	26	17	11	11	8	3	0	0	0	0	0	6	14	3	5	0	0	6	0	3	0	0	3	0	0	6	0
C5478849,CCTGT,67-98,Not.included	CHG	0	6	0	29	0	3	0	0	9	0	0	0	10	0	0	0	0	0	0	9	4	0	0	0	0	0	0	0	5	0	0	0	0	3	0	0	0	0	0	5	0
C5478957,CCTGG,46-77,Not.included	CHG	0	0	0	0	4	0	0	0	0	0	0	0	0	0	0	0	0	0	0	0	0	0	0	0	0	0	0	0	0	0	0	0	0	0	0	0	0	0	0	0	0
C5479281,CCGG,1-32,Not.included	CG	0	0	0	0	3	4	0	0	0	0	0	0	0	0	0	0	0	0	0	6	0	0	0	0	0	0	0	0	0	0	0	0	0	0	0	0	0	0	0	0	0
C5479587,CCGG,93-124,Not.included	CG	0	4	0	0	0	0	0	0	0	0	0	0	6	0	0	4	0	0	0	0	0	0	0	0	0	0	0	0	0	0	0	0	0	0	0	0	0	0	0	0	0
C5479675,CCTGT,57-88,Not.included	CHG	0	0	0	8	0	0	0	0	0	0	0	0	0	0	0	0	0	5	0	0	0	0	0	0	0	0	0	0	0	0	0	0	0	0	0	0	0	0	0	0	0
C5479751,CCGG,73-105,Not.included	CG	0	0	0	0	0	0	0	0	0	0	0	0	0	0	0	0	0	0	0	3	0	0	0	0	0	0	0	0	0	0	0	0	0	0	0	0	0	0	0	0	0
C5479761,CCGG,1-32,Not.included	CG	0	0	0	0	0	0	0	0	0	0	0	0	0	0	0	0	0	7	0	0	0	0	0	0	0	4	0	0	0	0	0	0	0	0	0	0	0	0	0	0	0
C5479971,CCGG,94-124,Not.included	CG	0	0	0	0	0	0	0	0	0	0	0	0	0	0	0	0	0	0	0	0	0	0	0	0	0	0	0	0	0	0	0	0	0	0	0	0	0	0	0	3	0
C5480013,CCGG,56-88,Not.included	CG	0	0	0	0	0	0	0	0	0	0	0	0	0	0	0	0	0	0	0	0	0	0	0	0	0	0	0	0	0	0	3	0	0	0	0	0	0	0	0	0	0
C5480175,CCTGT,16-47,Not.included	CHG	0	0	0	0	0	0	0	0	0	0	0	0	0	0	0	0	0	0	0	0	0	0	0	3	0	0	0	0	0	0	0	0	0	0	0	0	0	0	0	0	0
C5480369,CCTGT,67-98,Not.included	CHG	0	0	0	0	0	0	0	0	0	39	0	0	0	0	0	0	3	0	0	0	0	0	0	0	0	0	0	0	0	0	0	0	0	0	0	0	0	0	0	0	0
C5480555,CCAGG,59-90,Not.included	CHG	0	0	0	0	6	0	0	0	0	0	0	0	0	0	0	0	0	0	0	0	0	0	0	0	0	0	0	0	0	0	0	0	0	0	0	0	0	0	0	0	0
C5481177,CCGG,62-94,Not.included	CG	0	0	0	0	0	0	0	0	0	0	0	0	0	0	0	0	0	3	0	0	3	0	0	0	0	0	0	0	0	0	0	0	0	0	0	0	0	0	0	0	0
C5481673,CCTGT,34-65,RTR.tag	CHG	0	0	0	0	0	0	0	0	0	0	0	0	0	0	11	0	0	0	0	0	0	0	0	0	0	0	0	0	0	0	0	0	0	0	0	0	0	0	0	0	0
C5481703,CCTGT,46-77,Not.included	CHG	0	0	0	0	0	0	0	0	0	0	0	0	0	0	0	5	0	0	0	0	0	0	0	0	0	0	0	0	0	0	0	0	0	0	0	0	0	0	0	0	0
C5481879,CCGG,57-89,Not.included	CG	10	5	3	30	0	4	6	11	30	0	7	6	22	0	0	9	19	17	6	16	0	0	0	0	0	4	4	4	0	3	0	6	0	5	0	0	0	0	0	9	0
C5482401,CCTGG,72-103,RTR.tag	CHG	1798	17	7	0	0	7	0	0	0	0	0	6	6	0	0	0	7	19	0	0	4	0	0	0	0	5	20	0	32	0	15	7	0	0	0	0	0	0	0	80	0
C5482675,CCGG,19-51,Not.included	CG	4	0	0	0	0	5	0	0	0	0	0	0	0	0	0	0	0	0	0	0	0	0	0	0	0	0	0	0	0	0	0	0	0	0	0	0	0	0	0	0	0
C5483045,CCGG,16-48,Not.included	CG	62	19	54	4	39	26	48	59	63	48	52	18	47	4	42	97	49	60	35	70	15	24	0	18	20	21	31	14	14	11	0	32	25	42	22	20	31	12	20	69	12
C5483195,CCAGG,69-100,Not.included	CHG	0	0	0	0	0	0	0	0	0	0	0	0	0	0	0	4	0	0	0	0	0	0	0	0	0	0	0	0	0	0	0	0	0	0	0	0	0	0	0	0	0
C5484133,CCTGT,67-98,Not.included	CHG	0	0	0	0	0	0	0	0	0	0	4	6	0	0	0	0	0	0	0	0	0	0	0	0	0	0	0	0	0	0	0	0	0	0	0	0	0	0	0	0	0
C5484213,CCTGT,30-61,Not.included	CHG	0	0	0	0	0	0	0	0	0	0	0	0	0	0	0	0	0	0	0	0	0	0	3	0	0	0	0	0	0	0	0	0	0	0	0	0	0	0	0	0	0
C5484217,CCGG,1-31,Not.included	CG	0	0	0	0	6	3	0	0	0	0	0	0	0	0	16	0	0	0	0	0	0	0	0	0	0	0	0	0	3	0	0	0	0	0	0	0	0	0	0	4	0
C5484509,CCTGT,89-120,Not.included	CHG	0	4	0	0	0	0	0	0	0	0	0	0	0	0	0	0	0	4	0	0	0	0	0	0	0	0	0	0	0	0	0	0	0	0	0	0	0	0	0	0	0
C5484573,CCGG,52-84,Not.included	CG	3	0	0	0	0	0	0	0	0	0	0	0	0	0	0	0	0	0	0	0	0	0	0	0	0	0	0	0	0	0	0	0	0	0	0	0	0	0	0	0	0
C5485163,CCAGG,69-100,Not.included	CHG	0	5	0	0	3	12	18	0	0	0	0	0	10	0	8	5	0	0	16	8	0	4	0	0	0	0	0	0	4	5	0	0	0	0	0	0	0	0	0	3	0
C5485523,CCTGT,67-98,Not.included	CHG	0	0	0	0	0	3	5	0	14	0	0	0	0	0	0	0	0	0	0	0	0	0	0	0	0	0	0	0	0	0	0	0	0	0	0	0	0	0	0	0	0
C5485607,CCTGT,33-64,Not.included	CHG	0	3	0	0	0	14	0	0	0	26	6	0	13	0	9	0	0	4	0	0	0	0	0	0	0	3	0	0	3	0	0	0	0	0	0	0	0	0	0	0	0
C5485669,CCGG,1-31,Not.included	CG	0	0	0	0	0	0	0	0	0	0	0	0	0	0	0	0	3	0	0	0	0	0	0	0	0	0	0	0	0	0	0	0	0	0	0	0	0	0	0	0	0
C5485895,CCTGT,64-95,Not.included	CHG	0	0	0	0	0	0	3	0	0	0	0	0	0	0	3	4	0	0	0	0	0	0	0	0	0	0	0	0	0	0	0	0	0	3	0	0	0	0	0	0	0
C5486015,CCTGT,61-92,Not.included	CHG	0	0	0	0	0	3	4	0	0	0	0	0	0	0	7	0	0	7	0	0	0	0	0	0	0	0	0	0	0	0	0	0	0	0	0	0	0	0	0	0	0
C5486145,CCTGT,14-45,RTR.tag	CHG	0	4	3	0	0	0	0	10	0	0	0	0	0	0	0	10	5	0	0	0	0	0	0	0	0	0	0	0	0	0	0	0	0	0	0	0	0	0	0	3	0
C5486391,CCGG,1-31,Not.included	CG	0	0	0	0	0	0	0	0	0	0	0	0	0	0	0	0	0	0	0	0	0	0	0	0	0	0	0	0	0	0	0	0	0	0	3	0	0	0	0	0	0
C5486529,CCTGT,63-94,Not.included	CHG	0	0	0	0	0	0	0	0	0	0	0	0	0	0	0	0	7	0	0	0	0	0	0	0	0	0	0	0	0	0	0	0	0	0	0	0	0	0	0	0	0
C5487351,CCTGG,33-64,Not.included	CHG	0	0	0	0	0	0	0	0	0	0	0	0	0	0	0	0	0	0	0	7	0	0	0	0	0	0	0	0	0	0	0	0	0	0	0	0	0	0	0	0	0
C5487997,CCGG,23-55,Not.included	CG	0	0	0	0	0	0	4	0	0	0	0	0	0	0	0	0	0	0	0	0	0	0	0	0	0	0	0	0	0	0	0	0	0	0	0	0	0	0	0	0	0
C5488243,CCTGG,42-73,Not.included	CHG	0	0	0	0	0	0	0	0	0	0	0	0	0	0	0	4	0	0	0	0	0	0	0	0	0	0	0	0	0	0	0	0	0	0	0	0	0	0	0	0	0
C5488821,CCTGG,14-45,RTR.tag	CHG	0	0	0	0	0	0	0	0	0	0	0	0	0	0	0	4	0	0	0	0	0	0	0	0	0	0	0	0	0	0	0	0	0	0	0	0	0	0	0	0	0
C5488861,CCTGG,50-81,Not.included	CHG	0	0	0	0	0	6	0	8	0	0	0	0	0	0	0	0	0	0	0	0	0	0	0	0	0	0	0	0	0	0	0	0	0	0	0	0	0	0	0	0	0
C5488961,CCTGT,46-77,Not.included	CHG	0	0	0	0	0	0	0	0	0	0	0	0	0	0	0	0	0	0	0	4	0	0	0	0	0	0	0	0	0	0	0	0	0	3	0	0	0	0	0	0	0
C5489927,CCTGT,6-37,Not.included	CHG	9	0	0	0	0	0	0	0	0	0	0	0	0	0	0	0	0	0	0	0	0	0	0	0	0	0	0	0	0	0	0	0	0	0	0	0	0	0	0	0	0
C5490547,CCGG,82-114,Not.included	CG	0	0	0	0	0	0	0	0	0	0	0	0	0	0	0	0	3	0	0	0	0	0	0	0	0	0	0	0	0	0	0	0	0	0	0	0	0	0	0	0	0
C5491221,CCGG,59-91,Not.included	CG	0	0	0	0	0	0	4	0	0	0	0	0	0	0	0	0	4	0	0	0	0	0	0	0	0	0	0	0	0	0	0	0	0	0	0	0	0	0	0	0	0
C5491635,CCTGT,67-98,Not.included	CHG	0	0	0	0	0	0	0	0	14	0	0	0	4	0	0	0	0	0	0	0	0	0	0	0	0	0	0	0	0	0	0	0	0	0	0	0	0	0	0	0	0
C5491911,CCGG,31-63,Not.included	CG	0	12	21	9	0	19	5	0	34	0	8	0	18	0	12	3	19	7	6	5	0	0	0	0	0	0	9	3	7	0	0	0	3	0	0	0	0	0	6	4	0
C5491935,CCTGG,50-81,Not.included	CHG	0	0	0	0	0	0	3	0	0	0	0	0	0	0	0	0	0	0	0	0	0	0	0	0	0	0	0	0	0	0	0	0	0	0	0	0	0	0	0	0	0
C5492769,CCTGT,1-31,Not.included	CHG	0	4	0	14	0	0	0	0	0	0	0	0	22	0	0	0	0	9	0	4	0	0	0	0	0	0	0	0	0	0	0	0	0	5	0	0	0	0	0	0	0
C5493467,CCAGG,9-40,Not.included	CHG	0	0	0	0	0	0	4	0	0	0	0	0	0	0	0	0	0	0	0	0	0	0	0	0	0	0	0	0	0	0	0	0	0	0	0	0	0	0	0	0	0
C5493555,CCGG,65-97,Not.included	CG	0	0	0	0	0	0	0	0	0	0	0	5	0	0	0	0	0	0	0	0	0	0	0	0	0	0	0	0	0	0	0	0	0	0	0	0	0	0	0	0	0
C5493793,CCTGT,10-41,Not.included	CHG	0	0	0	0	4	0	0	0	0	27	0	0	0	0	0	0	0	0	0	0	0	0	0	0	0	0	0	0	0	0	0	0	0	0	0	0	0	0	0	0	0
C5494343,CCAGG,32-63,Not.included	CHG	0	0	0	0	0	0	0	0	0	0	0	0	4	0	0	0	0	0	0	0	0	0	0	0	0	0	0	0	0	0	0	0	0	0	0	0	0	0	0	0	0
C5494443,CCGG,84-116,Not.included	CG	0	0	0	0	0	0	0	0	0	0	0	0	0	0	8	0	0	0	0	0	0	0	0	0	0	0	0	0	0	0	0	0	0	0	0	0	0	0	0	0	0
C5494681,CCTGT,64-95,Not.included	CHG	5	0	0	0	0	0	0	0	0	0	0	0	0	0	0	0	0	0	0	0	0	0	0	0	0	0	0	0	0	0	0	0	0	0	0	0	0	0	0	0	0
C5495213,CCGG,43-75,Not.included	CG	0	0	0	0	0	0	0	0	19	0	0	0	0	0	0	0	0	0	0	0	0	0	0	0	0	0	0	0	0	0	0	0	0	0	0	0	0	0	0	0	0
C5495723,CCTGT,61-92,Not.included	CHG	0	0	0	0	0	0	0	0	0	0	0	0	0	0	0	3	0	0	0	0	0	0	0	0	0	0	0	0	0	0	0	0	0	0	0	0	0	0	0	0	0
C5495963,CCTGT,41-72,RTR.tag	CHG	0	0	0	0	0	0	0	0	0	0	0	0	3	0	0	0	0	0	0	0	0	0	0	0	0	0	0	0	0	0	0	0	0	3	0	0	0	0	0	0	0
C5496099,CCGG,1-31,Not.included	CG	0	7	0	0	0	7	3	0	0	0	0	0	0	0	0	0	0	0	0	0	0	0	0	0	0	8	0	0	0	0	0	0	0	0	0	0	0	0	0	0	0
C5496233,CCGG,62-94,Not.included	CG	0	0	0	6	0	0	0	0	0	0	0	0	0	0	0	0	0	0	0	0	0	0	0	0	0	0	0	0	0	0	0	0	0	0	0	0	0	0	0	0	0
C5496325,CCGG,22-54,Not.included	CG	0	0	0	0	0	0	0	0	0	0	0	0	0	0	0	0	0	0	7	0	0	0	0	0	0	0	0	0	0	0	0	0	0	0	0	0	0	0	0	0	0
C5496895,CCGG,1-31,Not.included	CG	0	0	0	0	0	4	0	0	0	0	0	0	0	0	0	0	0	0	0	0	0	0	0	0	0	0	0	0	0	0	0	0	0	0	0	0	0	0	0	0	0
C5496961,CCTGG,31-62,Not.included	CHG	3	4	0	7	12	0	6	0	0	0	0	0	5	0	15	11	5	0	5	0	0	0	0	0	0	0	0	0	0	0	0	0	0	0	0	0	0	0	0	0	0
C5498201,CCGG,95-126,Not.included	CG	0	0	0	0	0	0	0	0	23	0	0	0	0	0	0	0	0	0	0	0	0	0	0	0	0	0	0	0	0	0	0	0	0	0	0	0	0	0	0	0	0
C5498433,CCAGG,61-92,Not.included	CHG	0	0	0	0	0	0	0	0	0	0	0	0	4	0	0	0	7	3	0	13	0	0	0	0	0	3	0	0	0	0	0	0	0	0	0	0	0	0	0	0	0
C5498433,CCGG,91-123,Not.included	CG	0	0	0	0	0	3	7	0	0	0	0	0	0	0	0	11	0	0	0	0	0	0	0	0	0	3	0	0	0	0	0	0	0	0	0	0	0	0	3	5	0
C5498479,CCTGT,64-95,Not.included	CHG	7	4	0	16	0	0	0	0	0	0	0	0	0	0	0	5	0	0	0	0	0	0	0	0	0	0	0	0	0	0	0	3	0	0	0	0	0	0	0	0	0
C5498725,CCTGT,54-85,Not.included	CHG	0	0	0	0	0	0	0	0	0	0	0	0	0	0	0	0	0	0	0	7	0	0	0	0	0	0	0	0	0	0	0	0	0	0	0	0	0	0	0	0	0
C5499491,CCTGT,61-92,RTR.tag	CHG	0	0	0	0	0	0	0	0	0	0	0	0	0	0	0	0	6	0	0	0	0	0	0	0	0	0	0	0	0	0	0	0	0	0	0	0	0	0	0	0	0
C5499571,CCGG,32-64,Not.included	CG	18	0	3	0	0	0	4	0	0	0	0	5	4	0	23	11	12	0	0	0	0	0	0	4	7	0	4	0	0	0	0	3	0	5	5	5	4	0	0	3	0
C5499573,CCTGG,58-89,RTR.tag	CHG	0	0	0	0	0	0	0	0	0	0	0	0	0	0	0	0	0	0	0	0	0	0	0	0	0	0	0	0	0	0	0	0	0	0	0	0	0	0	0	5	0
C5499685,CCGG,74-106,Not.included	CG	0	0	0	0	0	0	0	0	0	0	0	0	0	0	0	0	0	0	0	0	0	0	0	0	0	0	0	0	0	0	0	0	0	0	0	3	0	0	0	0	0
C5500415,CCAGG,1-31,RTR.tag	CHG	0	0	0	0	0	0	0	0	0	0	0	0	0	0	0	4	0	0	0	0	0	0	0	0	0	0	0	0	0	0	0	0	0	0	0	3	0	0	0	0	0
C5500429,CCGG,96-126,Not.included	CG	0	0	0	0	0	0	0	0	0	0	0	0	0	0	0	0	15	4	0	0	0	0	0	0	0	0	0	0	0	0	0	0	0	0	0	0	0	0	0	0	0
C5500647,CCGG,32-64,Not.included	CG	0	0	0	0	0	0	0	0	0	0	0	0	0	0	0	0	0	0	0	0	0	0	0	0	0	0	0	0	0	0	0	0	0	5	0	0	0	0	0	0	0
C5501063,CCGG,50-82,Not.included	CG	20	0	0	0	0	0	0	0	0	0	0	0	0	0	0	0	6	7	0	0	0	0	0	0	0	0	0	0	0	0	0	0	0	0	0	0	0	0	0	0	0
C5501361,CCTGT,34-65,Not.included	CHG	5	0	0	0	0	0	0	0	0	0	0	0	6	0	7	0	0	0	0	0	0	0	0	0	0	0	0	0	0	0	0	0	0	0	0	0	0	0	0	0	0
C5501647,CCGG,72-104,Not.included	CG	0	0	0	0	0	0	0	0	0	0	0	0	0	0	0	0	0	0	4	0	0	0	0	0	0	0	0	0	0	0	0	0	0	0	0	0	0	0	0	0	0
C5501837,CCTGT,67-98,Not.included	CHG	0	0	0	0	0	0	0	0	0	0	0	0	0	0	0	4	0	0	0	0	0	0	0	0	0	0	0	0	0	0	0	0	0	0	0	0	0	0	0	0	0
C5502157,CCAGG,66-97,Not.included	CHG	0	0	0	0	0	0	0	0	0	0	0	0	0	0	8	0	4	0	0	7	0	0	0	0	0	0	0	0	0	0	0	0	0	0	0	0	0	0	0	0	0
C5502171,CCAGG,48-79,Not.included	CHG	0	0	0	0	0	0	0	0	0	0	0	0	0	0	0	0	0	0	0	0	0	0	0	0	0	0	0	3	0	0	0	0	0	0	0	0	0	0	0	0	0
C5502305,CCGG,40-72,Not.included	CG	0	0	0	0	0	0	7	0	0	0	0	0	0	0	0	0	0	0	0	0	0	0	0	0	0	0	0	0	0	0	0	0	0	0	0	0	0	0	0	0	0
C5502415,CCAGG,43-74,Not.included	CHG	0	0	0	0	0	0	0	0	0	0	0	0	0	0	0	0	0	0	0	0	0	3	0	0	0	0	0	0	0	0	0	0	0	0	0	0	0	0	0	0	0
C5502451,CCGG,42-74,Not.included	CG	0	0	0	0	0	0	0	0	0	0	0	0	0	0	11	0	0	0	0	0	0	0	0	0	0	0	0	0	0	0	0	0	0	0	0	0	0	0	0	0	0
C5502451,CCGG,51-83,Not.included	CG	0	0	0	0	0	0	0	0	0	0	0	0	0	0	0	6	0	0	0	0	0	0	0	0	0	0	0	0	0	0	0	0	0	0	0	0	0	0	0	0	0
C5503977,CCGG,1-32,Not.included	CG	0	0	0	0	0	0	0	0	0	0	0	0	0	0	0	0	0	0	0	0	4	0	0	0	0	0	0	0	0	0	0	0	0	0	0	0	0	0	0	0	0
C5504107,CCTGT,51-82,Not.included	CHG	0	0	0	0	0	0	0	5	0	0	0	0	0	0	0	7	0	0	0	0	0	0	0	0	0	0	0	0	0	0	0	0	0	0	0	0	0	0	0	0	0
C5504259,CCGG,61-93,Not.included	CG	0	0	0	0	0	0	0	0	0	0	0	9	0	0	0	0	0	0	0	0	0	0	0	0	0	0	0	0	0	0	0	0	0	0	0	0	0	0	0	0	0
C5504643,CCGG,46-78,Not.included	CG	0	0	0	0	0	0	0	0	0	0	0	0	0	0	17	0	0	0	0	0	0	0	0	0	0	0	0	0	0	0	0	0	0	0	0	0	0	0	0	0	0
C5504765,CCAGG,61-92,Not.included	CHG	6	12	0	24	12	21	13	0	17	0	0	0	10	0	17	12	10	12	10	6	0	0	0	3	0	7	5	3	0	5	0	0	0	4	0	0	0	0	0	6	0
C5504789,CCTGT,30-61,Not.included	CHG	0	0	0	0	0	0	0	0	0	0	0	0	6	0	0	0	0	0	9	4	0	0	0	0	0	0	0	0	0	0	0	0	0	0	0	0	0	0	0	6	0
C5505271,CCTGG,84-115,Not.included	CHG	3	3	0	0	0	0	5	0	24	17	6	0	6	0	14	0	5	0	0	0	0	0	0	0	0	3	0	0	0	0	0	4	0	0	3	0	3	0	0	0	0
C5505277,CCTGT,65-96,Not.included	CHG	0	0	0	0	0	0	0	0	7	40	0	0	4	0	0	0	4	0	0	0	0	0	0	0	0	0	0	0	0	0	0	0	0	0	0	0	0	0	0	0	0
C5505379,CCTGT,39-70,Not.included	CHG	0	0	0	0	0	0	0	0	0	0	0	0	0	0	0	6	0	0	0	0	0	0	0	0	0	0	0	0	0	0	0	0	0	0	0	0	0	0	0	0	0
C5505439,CCGG,3-35,Not.included	CG	0	0	0	0	0	0	0	0	0	0	0	0	0	0	0	0	3	0	0	0	0	0	0	0	0	0	0	0	0	0	0	0	0	0	0	0	0	0	0	0	0
C5505647,CCGG,29-61,Not.included	CG	4	0	0	0	0	0	0	0	0	0	0	0	0	0	0	0	0	0	0	0	0	0	0	0	0	0	0	0	0	0	0	0	0	0	0	0	0	0	0	0	0
C5505775,CCGG,30-62,Not.included	CG	0	0	0	0	0	0	0	0	0	0	0	0	0	0	0	0	0	5	0	0	0	0	0	0	0	0	0	0	0	0	0	0	0	0	0	0	0	0	0	0	0
C5505937,CCGG,43-75,Not.included	CG	0	0	0	0	0	0	0	0	0	0	0	0	0	0	0	0	4	0	0	9	0	0	0	0	0	0	0	0	0	0	0	0	0	0	0	0	0	0	0	0	0
C5506545,CCTGT,63-94,Not.included	CHG	0	0	0	0	0	0	0	0	0	0	8	0	0	0	0	0	0	0	0	0	0	0	0	0	0	0	0	0	0	0	0	0	0	0	0	0	0	0	0	0	0
C5506815,CCTGG,30-61,Not.included	CHG	0	0	0	0	4	0	0	0	0	0	0	0	0	0	0	0	0	0	0	0	0	0	0	0	0	0	0	0	0	0	0	0	0	0	0	0	0	0	0	0	0
C5506925,CCGG,1-32,Not.included	CG	0	0	0	0	0	0	0	0	0	0	0	0	0	0	0	0	0	0	0	0	0	0	0	0	0	3	0	0	0	0	0	0	0	0	0	0	0	0	0	0	0
C5507113,CCGG,30-62,Not.included	CG	0	0	0	0	0	0	0	0	0	0	0	0	0	0	0	0	0	0	0	0	0	3	0	0	0	0	0	0	0	0	0	0	0	0	0	0	0	0	0	0	0
C5507693,CCGG,91-123,Not.included	CG	0	0	0	0	0	0	0	0	0	0	0	0	0	0	0	0	0	0	0	0	0	0	0	0	0	0	0	0	0	0	0	0	0	0	0	0	0	0	0	5	0
C5508023,CCGG,78-110,Not.included	CG	0	0	0	0	0	0	0	3	0	0	0	0	0	0	0	0	0	0	0	0	0	0	0	0	0	0	0	0	0	0	0	0	0	0	0	0	0	0	0	0	0
C5508099,CCGG,33-65,Not.included	CG	4	11	11	7	7	22	5	4	34	0	0	5	28	3	24	11	7	16	13	29	5	3	4	3	0	0	7	0	3	0	5	0	0	7	0	0	0	0	5	8	0
C5508581,CCAGG,62-93,Not.included	CHG	0	0	0	0	0	0	4	0	0	0	0	0	0	0	0	0	0	0	0	0	0	0	0	0	0	0	0	0	0	0	0	0	0	0	0	0	0	0	0	0	0
C5508737,CCGG,96-127,Not.included	CG	0	0	0	0	0	0	0	0	0	0	0	0	0	0	0	0	0	0	0	10	0	0	0	0	0	0	0	0	0	0	0	0	0	0	0	0	0	0	0	0	0
C5508779,CCTGG,63-94,Not.included	CHG	0	0	6	0	0	0	11	0	0	0	0	0	10	0	0	0	0	0	0	0	0	4	0	0	0	0	7	0	0	4	0	0	0	3	0	0	0	0	0	6	0
C5509483,CCTGG,68-99,Not.included	CHG	0	0	0	0	0	0	0	0	0	0	0	6	0	0	0	0	0	0	0	0	0	0	0	0	0	0	0	0	0	0	0	0	0	0	0	0	0	0	0	0	0
C5509799,CCGG,57-89,Not.included	CG	0	0	3	0	0	0	0	0	0	0	0	0	0	0	0	0	0	0	0	0	0	0	0	0	0	0	0	0	0	0	0	0	0	0	0	0	0	0	0	0	0
C5510373,CCTGT,46-77,Not.included	CHG	0	0	0	0	0	0	0	0	0	0	0	0	0	0	0	0	0	0	0	10	0	0	0	0	0	0	0	0	0	0	0	0	0	0	0	0	0	0	0	0	0
C5510589,CCAGG,9-40,RTR.tag	CHG	0	0	0	0	0	4	0	0	0	0	0	0	0	0	0	0	0	0	0	0	0	0	0	0	0	0	0	0	0	0	0	0	0	0	0	0	0	0	0	0	0
C5510835,CCGG,74-106,Not.included	CG	0	0	0	0	0	0	0	0	0	0	0	7	0	0	0	0	0	0	0	0	0	0	0	0	0	0	0	0	0	0	0	0	0	0	0	0	0	0	0	0	0
C5510889,CCTGG,71-102,Not.included	CHG	0	0	0	0	0	0	0	0	0	0	0	0	0	0	0	3	0	0	0	0	0	0	0	0	0	0	0	0	0	0	0	0	0	0	0	0	0	0	0	0	0
C5511337,CCTGG,17-48,Not.included	CHG	0	0	0	0	0	0	7	0	0	0	0	0	0	0	0	0	0	0	0	0	0	0	0	0	0	0	0	0	0	0	0	0	0	0	0	0	0	0	0	0	0
C5511431,CCGG,32-64,Not.included	CG	4	0	0	0	0	0	0	0	0	0	0	0	17	0	0	6	4	4	12	5	0	0	0	0	0	0	0	0	0	0	0	6	0	3	0	0	0	0	0	0	0
C5511439,CCTGG,16-47,Not.included	CHG	0	0	0	0	0	0	0	0	15	0	0	0	0	0	0	0	0	0	0	0	0	0	0	0	0	0	0	0	0	0	0	0	0	0	0	0	0	0	0	0	0
C5511755,CCTGT,62-93,Not.included	CHG	0	0	3	0	0	0	0	0	0	0	0	0	0	0	0	0	0	0	0	0	0	0	0	0	0	0	0	0	0	0	0	0	0	0	0	0	0	0	0	0	0
C5512061,CCGG,65-97,Not.included	CG	0	0	0	0	0	0	0	0	0	0	0	0	0	0	9	0	3	0	0	0	0	0	0	0	0	0	0	0	0	0	0	0	0	0	0	0	0	0	0	0	0
C5512283,CCGG,63-95,Not.included	CG	0	0	0	0	0	0	4	0	0	0	0	0	0	0	0	0	0	0	0	0	0	0	0	0	0	0	0	0	0	0	0	0	0	0	0	0	0	0	0	0	0
C5512553,CCTGT,60-91,Not.included	CHG	0	0	0	0	0	0	0	0	0	0	0	0	0	0	0	0	0	0	0	0	0	0	0	0	0	0	0	0	0	0	4	0	0	0	0	0	0	0	0	0	0
C5512553,CCTGT,84-115,Not.included	CHG	0	0	0	0	0	0	0	0	0	0	0	0	0	0	0	0	0	0	0	0	0	0	0	0	0	0	0	0	0	0	10	0	0	0	0	0	0	0	0	0	0
C5512665,CCGG,64-96,Not.included	CG	0	9	0	0	0	0	0	11	18	0	0	0	9	0	23	0	0	9	23	0	0	0	0	0	0	4	0	0	0	3	0	0	0	3	0	0	0	0	0	0	0
C5513545,CCAGG,74-105,Not.included	CHG	0	0	0	0	0	0	0	0	0	0	0	0	0	0	0	0	7	0	0	0	0	0	0	0	0	0	0	0	0	0	0	0	0	0	0	0	0	0	0	0	0
C5513687,CCGG,74-106,Not.included	CG	5	0	0	0	0	0	0	0	0	0	0	0	0	0	0	7	0	0	0	0	0	0	0	0	0	0	0	0	0	0	0	0	0	0	0	0	0	0	0	0	0
C5514123,CCGG,96-127,Not.included	CG	0	0	0	0	0	0	0	0	0	0	0	0	0	0	0	0	0	6	0	0	0	0	0	0	0	0	0	0	0	0	0	0	0	0	0	0	0	0	0	0	0
C5514391,CCTGG,74-105,Not.included	CHG	0	0	0	0	0	0	0	0	0	0	0	0	0	0	0	0	0	0	0	0	0	0	0	3	0	0	0	0	0	0	0	0	0	0	0	0	0	0	0	3	0
C5514773,CCTGT,25-56,Not.included	CHG	0	0	0	0	0	0	0	24	0	0	0	0	0	0	0	0	0	0	0	0	0	0	0	0	0	0	3	0	0	0	0	0	0	0	0	0	0	0	0	0	0
C5514803,CCTGG,94-125,Not.included	CHG	13	0	10	0	0	0	0	0	0	0	16	24	0	0	14	12	27	9	0	0	0	0	18	0	0	0	6	0	3	0	9	11	0	6	7	6	9	0	0	6	0
C5514803,CCTGT,9-40,Not.included	CHG	0	0	0	0	0	0	0	0	0	0	0	0	0	0	0	0	0	4	0	0	0	0	0	0	0	0	0	0	0	0	0	0	0	0	0	0	0	0	0	0	0
C5514929,CCTGT,89-120,Not.included	CHG	0	0	0	12	0	0	0	0	0	0	0	0	0	0	0	0	0	0	0	0	0	0	0	0	0	0	0	0	0	0	0	0	0	0	0	0	0	0	0	0	0
C5514961,CCGG,31-63,Not.included	CG	0	0	0	8	0	0	0	0	0	0	0	0	0	0	0	0	0	0	0	0	0	0	0	0	0	0	0	0	0	0	0	0	0	0	0	0	0	0	0	0	0
C5515501,CCGG,30-62,Not.included	CG	0	0	0	0	0	6	0	0	12	0	0	4	0	0	0	5	0	0	0	6	0	0	0	0	0	3	0	0	0	0	0	0	0	0	0	0	0	0	0	4	0
C5515505,CCTGT,32-63,Not.included	CHG	0	0	0	0	0	0	0	0	0	0	0	0	0	0	0	0	0	0	0	0	0	0	0	0	0	0	3	0	0	0	0	0	0	0	0	0	0	0	0	0	0
C5516977,CCTGT,91-122,Not.included	CHG	0	0	0	0	0	0	0	0	0	0	0	0	0	0	0	0	0	0	0	0	0	0	3	0	0	0	0	0	0	0	0	0	0	0	0	0	0	0	0	0	0
C5517903,CCAGG,31-62,Not.included	CHG	0	3	0	0	0	0	0	0	0	0	0	0	0	0	0	0	0	0	0	0	0	0	0	0	0	0	0	0	0	0	0	0	0	0	0	0	0	0	0	0	0
C5517937,CCGG,1-31,Not.included	CG	0	0	0	0	0	0	0	0	0	0	0	0	0	0	31	15	0	0	0	0	0	0	0	0	0	0	0	0	0	4	0	0	0	0	0	3	0	0	0	3	0
C5518021,CCGG,32-64,Not.included	CG	0	0	0	0	8	0	3	0	0	0	11	0	8	0	9	0	0	0	0	3	0	0	0	0	0	0	0	0	0	0	0	0	0	0	0	0	0	0	0	3	0
C5518257,CCTGG,64-95,Not.included	CHG	0	3	0	0	0	0	0	0	0	0	0	0	0	0	0	0	0	0	0	0	0	0	0	0	0	0	0	0	0	0	0	0	0	0	0	0	0	0	0	0	0
C5518367,CCTGT,40-71,Not.included	CHG	0	0	0	0	0	4	0	0	0	0	0	0	0	0	0	0	0	0	0	0	0	0	0	0	0	0	0	0	0	0	0	0	0	0	0	0	0	0	0	0	0
C5518949,CCGG,30-62,Not.included	CG	0	0	0	0	0	0	0	0	14	0	0	0	0	0	0	0	0	0	0	0	0	0	0	0	0	0	0	0	0	0	0	0	0	0	0	0	0	0	0	0	0
C5518983,CCTGT,59-90,Not.included	CHG	0	0	0	0	0	0	0	0	0	0	0	0	0	0	5	0	0	0	0	0	0	0	0	0	0	0	0	0	0	0	0	0	0	0	0	0	0	0	0	0	0
C5519091,CCAGG,1-31,Not.included	CHG	0	0	0	0	0	0	0	0	0	0	0	0	0	0	0	0	0	0	4	0	0	0	0	0	0	0	0	0	0	0	0	0	0	0	0	0	0	0	0	0	0
C5519473,CCGG,71-103,Not.included	CG	0	0	0	0	0	6	0	0	0	0	0	0	0	0	21	0	3	5	0	0	0	0	0	0	0	0	0	0	0	0	0	0	0	0	0	0	0	0	0	0	0
C5519473,CCTGT,77-108,RTR.tag	CHG	71	0	6	0	3	0	0	0	0	74	36	59	0	0	24	78	85	28	25	0	0	5	0	0	6	0	4	0	12	0	0	19	4	41	19	40	24	7	4	29	14
C5519579,CCGG,26-58,Not.included	CG	0	0	0	0	0	0	0	0	0	0	0	0	0	0	0	0	0	0	0	0	0	0	0	0	0	0	4	0	0	0	0	0	0	0	0	0	0	0	0	0	0
C5520305,CCAGG,98-128,Not.included	CHG	0	0	0	0	0	0	0	0	0	0	0	0	0	0	10	0	0	0	0	0	0	0	0	0	0	0	0	0	0	0	0	0	0	0	0	0	0	0	0	0	0
C5520469,CCGG,30-62,Not.included	CG	0	0	0	0	0	0	0	0	0	0	0	0	0	0	0	0	0	0	0	0	0	0	0	0	0	3	0	0	0	0	0	0	0	0	0	0	0	0	0	0	0
C5520549,CCTGG,20-51,RTR.tag	CHG	21	0	4	0	0	0	0	0	0	27	22	49	0	0	6	12	12	0	0	0	0	0	0	0	0	0	0	0	0	0	0	8	0	15	9	9	5	0	0	6	0
C5520603,CCGG,33-65,Not.included	CG	0	0	0	0	0	4	0	0	0	0	0	0	0	0	0	0	0	0	0	0	0	0	0	0	0	0	0	0	0	0	0	0	0	0	0	0	0	0	0	0	0
C5520787,CCGG,72-104,Not.included	CG	0	0	0	0	0	0	0	0	0	0	0	0	4	0	0	12	0	0	0	0	0	0	0	0	0	0	0	0	0	0	0	0	0	0	0	0	0	0	0	0	0
C5520907,CCAGG,1-31,Not.included	CHG	10	0	0	0	0	0	0	0	13	0	0	0	0	0	0	0	0	0	0	0	0	0	0	0	0	4	0	0	0	0	0	0	0	0	0	3	0	0	0	0	0
C5520945,CCGG,82-114,Not.included	CG	8	0	0	0	0	0	0	0	0	0	0	0	0	0	0	0	8	0	5	8	0	0	0	0	0	0	0	0	0	0	0	0	0	0	0	0	0	0	0	0	0
C5520991,CCGG,30-62,Not.included	CG	0	0	6	0	0	6	7	3	0	0	6	0	11	0	4	9	6	0	0	3	0	0	0	0	0	7	0	0	0	0	0	0	0	0	0	0	0	0	0	0	0
C5521043,CCGG,64-96,Not.included	CG	0	0	0	5	0	0	0	0	0	0	0	0	0	0	0	0	0	0	0	0	0	0	0	0	0	0	0	0	0	0	0	0	0	0	0	0	0	0	0	0	0
C5521817,CCGG,62-94,Not.included	CG	0	0	0	0	0	5	16	0	0	0	4	9	15	0	25	13	3	0	5	17	0	0	3	0	0	0	0	0	0	0	0	0	0	0	0	0	0	0	0	0	0
C5521967,CCTGT,97-128,Not.included	CHG	9	0	0	0	0	0	0	0	8	0	9	0	0	0	12	0	0	0	0	0	0	0	0	0	0	0	0	0	0	0	0	0	0	0	0	0	0	0	0	0	0
C5522243,CCAGG,39-70,Not.included	CHG	0	0	0	0	0	0	0	0	0	0	0	0	0	0	7	0	0	0	0	0	0	0	0	0	0	0	0	0	0	0	0	0	0	0	0	0	0	0	0	0	0
C5522377,CCGG,17-49,Not.included	CG	6	0	0	0	0	4	0	0	0	0	0	0	0	0	0	0	0	0	0	0	0	0	0	0	0	0	0	0	0	0	0	0	0	3	0	0	0	0	0	0	0
C5522849,CCTGT,22-53,Not.included	CHG	0	0	0	0	0	0	0	0	0	0	0	0	0	0	0	8	0	0	0	0	0	0	0	0	0	0	0	0	0	0	0	0	0	0	0	0	0	0	0	0	0
C5523025,CCGG,35-67,Not.included	CG	0	0	0	0	0	5	0	0	0	0	0	0	0	0	0	0	0	0	0	0	0	0	0	0	0	0	0	0	0	0	0	0	0	0	0	0	0	0	0	0	0
C5523217,CCTGG,83-114,Not.included	CHG	0	0	0	0	0	0	0	0	0	0	0	0	0	0	0	0	0	0	0	0	0	0	0	0	0	3	0	0	0	0	0	0	0	0	0	0	0	0	0	0	0
C5523357,CCGG,33-65,RTR.tag	CG	0	0	0	0	0	0	0	0	0	0	0	0	0	0	0	0	0	0	0	6	0	0	0	0	0	0	0	0	0	0	0	0	0	0	0	0	0	0	0	0	0
C5523357,CCGG,56-88,Not.included	CG	0	0	0	0	0	3	0	0	0	0	0	0	0	0	0	0	0	0	0	0	0	0	0	0	0	0	0	0	0	0	0	0	0	0	0	0	0	0	0	0	0
C5523357,CCGG,75-107,Not.included	CG	0	0	0	0	6	0	0	0	0	0	0	0	0	0	0	0	0	0	0	0	0	0	0	0	0	0	0	0	0	0	0	0	0	0	0	0	0	0	0	0	0
C5523513,CCAGG,64-95,Not.included	CHG	0	0	0	0	0	0	0	0	0	0	0	0	0	0	0	5	0	0	0	0	0	0	0	0	0	0	0	0	0	0	0	0	0	0	0	0	0	0	0	0	0
C5523853,CCTGT,65-96,Not.included	CHG	0	0	0	0	0	0	0	0	11	0	0	0	0	0	0	0	0	0	0	0	0	0	0	0	0	0	0	0	0	0	0	0	0	0	0	0	0	0	0	0	0
C5523887,CCTGG,26-57,Not.included	CHG	0	0	0	0	0	0	0	0	0	0	0	0	0	0	0	0	7	0	0	0	0	0	0	0	0	0	0	0	0	0	0	0	0	0	0	0	0	0	0	0	0
C5523933,CCGG,40-72,RTR.tag	CG	0	0	0	0	0	0	0	0	0	0	3	3	0	0	0	0	0	0	0	0	0	0	0	0	0	0	0	0	0	0	0	0	0	0	0	0	0	0	0	0	0
C5523955,CCTGT,98-128,Not.included	CHG	0	0	0	0	0	0	0	0	0	0	0	0	0	0	0	0	0	0	0	0	0	0	0	0	0	0	0	0	0	0	0	0	0	0	0	0	0	0	0	4	0
C5524489,CCTGG,44-75,Not.included	CHG	0	0	0	0	0	0	0	0	0	0	0	0	0	0	0	0	0	0	0	0	0	0	0	0	0	0	3	0	0	0	0	0	0	0	0	0	0	0	0	0	0
C5524527,CCTGT,45-76,Not.included	CHG	3	0	0	0	0	0	0	0	0	0	0	0	0	0	0	0	0	0	0	0	0	0	0	0	0	0	0	0	0	0	0	0	0	0	0	0	0	0	0	0	0
C5524653,CCTGT,65-96,Not.included	CHG	0	0	0	0	0	0	0	0	0	0	0	0	0	0	0	0	0	0	6	0	0	0	0	0	0	0	0	0	0	0	0	0	0	0	0	0	0	0	0	0	0
C5524925,CCGG,46-78,Not.included	CG	0	0	0	0	0	0	0	0	0	0	0	0	0	0	0	0	0	0	0	0	0	0	0	0	0	0	0	0	0	0	4	0	0	0	0	0	0	0	0	0	0
C5525695,CCTGT,89-120,Not.included	CHG	0	0	0	0	0	0	0	0	0	0	0	0	0	0	7	0	0	0	0	0	0	0	0	0	0	0	0	0	0	0	0	0	0	0	0	0	0	0	0	0	0
C5525803,CCGG,33-65,Not.included	CG	0	0	3	0	0	0	0	0	0	0	0	0	0	0	0	5	0	0	0	0	0	0	0	0	0	0	0	0	0	0	0	0	0	0	0	0	0	0	0	3	0
C5525969,CCTGT,63-94,Not.included	CHG	0	0	0	10	0	0	0	0	0	0	0	0	7	0	10	0	0	0	0	0	0	0	0	0	0	0	0	0	0	0	0	0	0	0	0	0	0	0	0	3	0
C5526525,CCGG,28-60,Not.included	CG	0	0	0	0	0	0	0	0	0	0	0	0	0	0	0	5	0	0	0	0	0	0	0	0	0	0	0	0	0	0	0	0	0	0	0	0	0	0	0	0	0
C5526661,CCTGG,65-96,Not.included	CHG	0	0	0	0	4	0	0	0	0	0	0	0	0	0	0	0	3	0	0	0	0	0	0	0	0	3	0	0	0	0	0	0	0	0	0	0	0	0	0	0	0
C5527065,CCGG,33-65,Not.included	CG	17	0	0	0	0	0	0	0	0	0	0	0	0	0	0	6	5	0	8	0	0	0	0	0	0	0	4	5	0	0	0	6	0	7	0	0	0	0	0	0	0
C5528183,CCGG,31-63,Not.included	CG	0	7	10	17	12	0	5	10	0	22	20	0	0	0	16	28	6	3	6	10	0	0	0	0	0	0	0	0	4	0	0	0	0	0	4	0	0	0	0	10	0
C5528211,CCGG,30-62,Not.included	CG	0	0	0	0	0	0	0	0	0	0	0	0	0	0	0	0	5	0	0	0	0	0	0	0	0	0	0	0	0	0	0	0	0	0	0	0	0	0	0	0	0
C5528697,CCGG,1-32,Not.included	CG	0	0	0	0	0	0	0	0	0	0	0	0	0	0	0	6	0	0	0	0	0	0	0	0	0	0	0	3	0	0	0	0	0	0	0	0	0	0	0	0	0
C5528969,CCGG,57-89,RTR.tag	CG	0	0	0	0	0	0	0	0	0	0	0	0	0	0	0	3	0	0	0	0	0	0	0	0	0	0	0	0	0	0	0	0	0	0	0	0	0	0	0	0	0
C5529043,CCGG,53-85,RTR.tag	CG	0	0	0	0	0	0	0	0	0	0	0	0	0	0	0	0	0	0	0	4	0	0	0	0	0	0	0	0	0	0	0	0	0	0	0	0	0	0	0	0	0
C5529105,CCAGG,38-69,Not.included	CHG	0	0	0	0	0	0	0	0	0	0	0	0	0	0	0	0	0	0	0	0	0	0	0	0	0	0	0	0	0	0	3	0	0	0	0	0	0	0	0	0	0
C5529377,CCGG,1-32,Not.included	CG	0	0	0	0	0	0	0	0	0	0	0	0	14	0	0	0	0	0	0	0	0	0	0	0	0	0	0	0	0	0	0	0	0	0	0	0	0	0	0	0	0
C5529571,CCGG,60-92,Not.included	CG	0	5	0	0	0	0	0	0	0	0	0	0	0	0	0	0	0	0	0	0	0	0	0	0	0	0	0	0	0	0	0	0	0	0	0	0	0	0	0	0	0
C5529779,CCGG,13-45,Not.included	CG	0	0	0	0	0	0	9	0	0	0	0	0	9	0	0	5	0	0	0	0	0	0	0	0	0	0	0	0	0	0	0	0	0	0	0	0	0	0	0	0	0
C5530381,CCGG,98-129,Not.included	CG	0	0	0	0	0	0	0	0	0	0	0	0	0	0	0	0	0	0	3	0	0	0	0	0	0	0	0	0	0	0	0	0	0	0	0	0	0	0	0	0	0
C5530637,CCTGT,1-31,Not.included	CHG	0	4	0	0	0	0	3	0	10	0	0	0	0	0	10	0	0	0	0	12	0	0	0	0	0	0	0	0	0	0	0	0	0	0	0	0	0	0	0	0	0
C5531009,CCTGT,1-31,Not.included	CHG	0	0	0	0	0	0	0	0	0	0	0	0	0	0	0	0	0	0	9	0	3	0	0	0	0	0	0	0	0	0	0	0	0	0	0	0	0	0	0	0	0
C5531061,CCTGG,34-65,Not.included	CHG	0	0	0	0	0	0	0	0	0	0	0	0	0	0	0	0	0	0	6	0	0	0	0	0	0	0	0	0	0	0	0	0	0	0	0	0	0	0	0	0	0
C5531517,CCGG,67-99,Not.included	CG	8	0	0	0	0	0	0	0	0	0	0	0	0	0	0	3	0	3	0	0	0	0	0	0	0	0	0	0	0	0	0	0	0	0	3	0	0	0	0	3	0
C5531789,CCGG,68-100,Not.included	CG	0	3	0	0	0	0	0	0	0	0	0	0	0	0	0	0	0	0	0	0	0	0	0	0	0	0	0	0	0	0	0	0	0	0	0	0	0	0	0	0	0
C5531811,CCTGT,78-109,Not.included	CHG	0	0	0	0	0	0	0	0	0	0	0	0	0	0	0	0	9	0	0	0	0	0	0	0	0	0	0	0	0	0	0	0	0	0	0	0	0	0	0	0	0
C5532033,CCGG,1-31,Not.included	CG	0	0	0	0	0	0	0	0	0	0	0	0	0	0	0	0	0	0	0	0	0	0	0	0	0	0	3	0	0	0	0	0	0	0	0	0	0	0	0	0	0
C5532281,CCGG,35-67,RTR.tag	CG	0	0	4	0	0	0	0	41	0	0	0	4	20	0	18	0	0	3	0	0	0	0	0	0	0	6	6	0	4	0	0	0	0	0	0	0	0	0	0	4	0
C5533105,CCTGG,1-31,Not.included	CHG	5	0	0	0	0	0	0	0	0	0	0	0	0	0	0	0	0	0	0	0	0	0	0	0	0	0	0	0	0	0	0	0	0	0	0	0	0	0	0	0	0
C5533253,CCTGT,29-60,Not.included	CHG	0	0	0	0	0	6	0	0	0	0	0	0	0	0	0	0	0	0	0	0	0	0	0	0	0	0	0	0	0	0	0	0	0	0	0	0	0	0	0	0	0
C5533271,CCGG,92-124,Not.included	CG	0	0	0	0	0	0	0	0	0	0	0	0	8	0	0	0	0	5	0	0	0	0	0	0	0	0	0	0	0	0	0	0	0	0	0	0	0	0	0	0	0
C5533387,CCGG,21-53,Not.included	CG	3	0	0	0	0	0	0	0	0	0	0	0	0	0	0	0	0	0	0	0	0	0	0	0	0	0	0	0	0	0	0	0	0	0	0	0	0	0	0	0	0
C5533791,CCGG,47-79,Not.included	CG	0	0	0	0	0	0	11	0	0	0	0	0	0	0	0	0	0	0	0	3	0	0	0	0	0	0	0	0	0	0	0	0	0	0	0	0	0	0	0	0	0
C5533837,CCAGG,44-75,Not.included	CHG	0	0	6	0	0	0	0	0	0	0	0	0	0	0	0	0	0	0	0	0	0	0	0	0	0	0	0	0	0	0	0	0	0	0	0	0	0	0	0	0	0
C5533863,CCGG,88-120,Not.included	CG	0	0	0	0	0	0	0	0	0	0	0	3	0	0	0	0	0	0	0	0	0	0	0	0	0	0	0	0	0	0	0	0	0	0	0	0	0	0	0	0	0
C5534177,CCGG,26-58,RTR.tag	CG	0	0	0	0	0	0	23	0	0	0	0	0	0	0	0	0	0	0	0	0	0	0	0	0	0	0	0	0	0	0	0	0	0	0	0	0	0	0	0	0	0
C5534571,CCAGG,38-69,Not.included	CHG	0	0	0	0	0	0	0	0	0	0	0	0	0	0	0	0	6	0	0	0	0	0	0	0	0	0	0	0	0	0	0	0	0	0	0	0	0	0	0	0	0
C5534571,CCTGG,65-96,RTR.tag	CHG	15	0	13	0	0	0	0	0	0	0	0	12	0	0	0	30	16	10	11	15	0	3	0	0	10	0	0	0	7	0	0	9	4	35	9	11	6	0	0	15	7
C5534661,CCGG,30-62,RTR.tag	CG	7	0	4	0	3	0	0	0	0	0	0	22	0	0	0	0	14	7	0	7	0	0	0	3	4	3	0	0	0	0	0	0	4	6	0	0	0	0	0	3	3
C5534757,CCTGT,27-58,RTR.tag	CHG	0	0	0	0	0	0	0	0	0	0	0	0	0	0	0	0	0	3	0	0	0	0	0	0	0	0	0	0	0	0	0	0	0	0	0	0	0	0	0	0	0
C5535369,CCTGT,1-31,RTR.tag	CHG	0	0	0	0	0	0	0	0	0	0	0	0	0	0	0	0	6	0	0	0	0	0	0	0	0	0	0	0	0	0	0	3	0	0	0	0	0	0	0	0	0
C5535623,CCGG,66-98,Not.included	CG	0	0	0	0	0	0	0	0	0	0	0	0	0	0	0	0	0	0	0	0	0	0	0	5	0	0	0	0	0	0	0	0	0	0	0	0	0	0	0	0	0
C5535751,CCTGG,53-84,RTR.tag	CHG	0	0	0	0	0	0	0	0	0	0	0	0	0	0	0	0	0	0	0	0	0	0	0	0	0	0	0	0	0	0	0	0	0	0	0	3	0	0	0	0	0
C5535819,CCGG,70-102,Not.included	CG	0	0	0	0	0	0	0	0	0	0	0	0	0	0	7	4	0	0	0	0	0	0	0	0	0	0	0	0	0	0	0	0	0	0	0	0	0	0	0	0	0
C5535927,CCTGT,32-63,Not.included	CHG	0	0	0	0	0	0	0	0	0	0	0	0	0	0	0	3	0	0	0	0	0	0	0	0	0	0	0	0	0	0	0	0	0	0	0	0	0	0	0	0	0
C5536251,CCGG,22-54,RTR.tag	CG	7	0	0	8	0	18	30	10	15	7	14	0	11	0	32	13	22	4	14	29	7	0	0	5	0	8	0	0	0	0	0	5	0	0	0	0	0	0	3	0	0
C5536359,CCGG,56-88,RTR.tag	CG	0	0	0	0	0	0	0	0	0	0	0	4	0	0	0	0	0	0	0	0	0	0	0	0	0	0	0	0	0	0	0	0	0	0	0	0	0	0	0	0	0
C5536753,CCGG,1-32,Not.included	CG	0	0	0	0	0	0	0	0	0	0	0	0	0	0	0	0	0	4	0	0	0	0	0	0	0	0	0	0	0	0	0	0	0	0	0	0	0	0	0	0	0
C5536843,CCGG,98-130,Not.included	CG	0	0	0	0	0	0	0	0	0	0	0	0	0	0	0	0	0	4	0	0	0	0	0	0	0	0	0	0	0	0	0	0	0	0	0	0	0	0	0	0	0
C5537093,CCGG,32-64,RTR.tag	CG	0	0	0	0	5	0	0	0	0	0	0	0	0	0	0	0	0	0	0	0	0	0	0	0	0	0	0	0	0	0	0	0	0	0	0	0	0	0	0	0	0
C5537381,CCAGG,27-58,Not.included	CHG	0	0	3	0	0	0	0	0	0	0	0	0	0	0	0	0	0	3	0	0	0	0	0	0	0	0	0	0	0	0	0	0	0	0	0	0	0	0	0	0	0
C5537931,CCGG,5-37,Not.included	CG	0	0	0	0	0	0	0	0	0	0	0	0	3	0	0	0	0	0	0	0	0	0	0	0	0	0	0	0	0	0	0	0	0	0	0	0	0	0	0	0	0
C5538123,CCTGT,1-31,Not.included	CHG	5	0	14	0	0	11	0	0	0	0	0	0	18	0	0	4	0	0	0	0	0	0	0	0	3	0	5	0	4	0	0	8	0	5	0	3	0	0	5	6	3
C5538275,CCGG,20-52,Not.included	CG	0	0	0	0	0	0	0	0	0	0	0	0	0	0	0	0	0	0	0	4	0	0	0	0	0	0	0	0	0	0	0	0	0	0	0	0	0	0	0	0	0
C5538423,CCGG,35-67,Not.included	CG	0	0	0	0	0	0	3	0	18	0	3	7	3	0	0	0	0	0	0	0	0	4	0	0	0	0	0	0	0	0	0	0	0	0	0	0	0	0	0	0	0
C5538423,CCTGG,40-71,Not.included	CHG	0	0	20	0	0	0	6	0	0	0	3	0	0	0	0	14	10	4	0	0	0	0	0	0	0	0	0	0	0	0	0	0	0	3	5	0	0	0	3	0	0
C5538423,CCTGT,52-83,Not.included	CHG	3	0	0	0	0	9	0	0	0	0	26	8	7	0	5	4	0	0	0	0	0	0	0	0	0	0	0	0	0	0	0	0	0	6	0	0	0	0	0	0	0
C5538519,CCAGG,77-108,RTR.tag	CHG	0	0	0	0	0	0	0	0	0	0	0	0	0	0	0	0	4	0	0	0	0	4	0	0	0	0	0	0	0	0	0	0	0	0	0	3	0	0	0	0	0
C5539345,CCTGG,50-81,RTR.tag	CHG	0	0	0	0	0	0	0	0	0	0	7	0	0	0	0	0	0	0	0	0	0	0	0	0	0	0	0	0	0	0	0	0	0	0	0	0	0	0	0	0	0
C5539517,CCTGG,81-112,Not.included	CHG	0	0	0	0	0	0	5	0	0	0	0	0	0	0	0	0	0	0	0	0	0	0	0	0	0	0	0	0	0	0	0	0	0	0	0	0	0	0	0	0	0
C5539649,CCTGT,34-65,Not.included	CHG	0	0	0	0	0	0	0	0	0	0	0	0	0	0	0	9	0	0	0	0	0	0	0	0	0	0	0	0	0	0	0	0	0	0	0	0	0	0	0	0	0
C5540025,CCGG,3-35,Not.included	CG	3	0	0	0	0	0	0	0	0	0	0	0	0	0	0	0	0	0	0	0	0	0	0	0	0	0	0	0	0	0	0	0	0	0	0	0	0	0	0	0	0
C5540289,CCAGG,66-97,RTR.tag	CHG	0	0	0	0	0	0	0	0	0	0	0	0	0	0	0	0	5	0	0	0	0	0	0	0	0	0	0	0	0	0	0	0	0	0	0	0	0	0	0	0	0
C5540361,CCTGT,19-50,Not.included	CHG	0	0	0	0	0	0	0	0	0	0	9	0	0	0	0	0	0	0	0	0	0	0	0	0	0	0	0	0	0	0	0	0	0	0	0	0	0	0	0	0	0
C5541033,CCGG,85-117,Not.included	CG	0	0	0	0	0	5	0	0	0	0	0	0	0	0	0	0	0	0	0	0	0	0	0	0	0	0	0	0	0	0	0	0	0	0	0	0	0	0	0	0	0
C5541265,CCTGG,26-57,Not.included	CHG	0	0	0	0	0	0	0	0	0	0	0	0	6	0	0	0	0	0	0	0	0	0	0	0	0	0	0	0	0	0	0	0	0	0	0	0	0	0	0	0	0
C5541397,CCTGG,75-106,Not.included	CHG	0	0	0	0	0	0	9	0	0	0	0	0	0	0	0	0	0	0	3	4	0	0	0	0	0	0	0	0	0	0	0	0	0	0	0	0	0	0	0	0	0
C5541495,CCTGG,70-101,Not.included	CHG	10	0	0	0	0	0	0	0	0	0	0	0	0	0	0	0	0	0	0	0	0	0	0	0	0	0	0	0	0	0	0	0	0	0	0	0	0	0	0	0	0
C5541519,CCTGG,100-130,Not.included	CHG	0	0	0	0	0	0	0	0	0	0	0	0	0	0	7	0	0	0	0	4	0	0	0	0	0	0	0	0	0	0	0	0	0	0	0	0	0	0	0	0	0
C5542199,CCGG,19-51,Not.included	CG	7	0	0	0	0	0	5	0	0	0	0	0	0	0	0	0	0	0	0	0	0	3	0	0	0	0	0	0	0	0	0	0	0	0	0	0	0	0	0	0	0
C5542269,CCAGG,30-61,Not.included	CHG	0	0	0	0	0	0	0	0	0	0	0	17	0	0	0	0	6	0	0	0	0	0	0	0	0	0	0	0	0	0	0	0	0	4	0	0	0	0	0	0	0
C5542357,CCGG,64-96,Not.included	CG	0	0	0	0	0	0	0	0	0	0	0	0	0	0	0	0	0	0	0	13	0	0	0	0	0	0	0	0	0	0	0	0	0	0	0	0	0	0	0	0	0
C5542519,CCGG,22-54,Not.included	CG	0	0	0	0	0	0	0	0	0	0	0	0	3	0	0	0	0	0	0	0	0	0	0	0	0	0	0	0	0	0	0	0	0	0	0	0	0	0	0	0	0
C5542603,CCGG,66-98,Not.included	CG	0	0	0	0	0	0	0	0	0	0	0	0	0	0	0	4	0	0	0	0	0	0	0	0	0	0	0	0	0	0	0	0	0	0	0	0	0	0	0	0	0
C5542651,CCGG,1-31,Not.included	CG	0	0	0	0	0	3	0	0	0	0	0	0	6	0	0	0	0	0	5	0	0	0	0	0	0	0	0	0	0	0	0	0	0	0	0	0	0	0	0	0	0
C5543243,CCGG,61-93,Not.included	CG	0	0	0	0	0	0	0	0	0	0	0	0	0	0	7	0	0	0	0	0	0	0	0	0	0	0	0	0	0	0	0	0	0	0	0	0	0	0	0	0	0
C5544455,CCAGG,27-58,RTR.tag	CHG	0	0	0	0	0	0	0	0	0	0	0	0	0	0	0	0	3	0	0	0	0	0	0	0	0	0	0	0	0	0	0	0	0	0	0	0	0	0	0	0	0
C5545037,CCAGG,67-98,Not.included	CHG	0	0	0	0	0	0	0	0	0	0	0	0	0	0	0	3	0	0	0	0	0	0	0	0	0	0	0	0	0	0	0	0	0	0	0	0	0	0	0	0	0
C5545329,CCTGT,84-115,Not.included	CHG	0	0	0	0	0	0	0	0	0	0	0	0	0	0	0	0	3	0	0	0	0	0	0	0	0	0	0	0	0	0	0	0	0	0	0	0	0	0	0	0	0
C5546316,CCTGT,31-62,Not.included	CHG	0	0	0	0	0	0	0	0	0	0	0	0	0	0	8	0	0	0	0	0	0	0	0	0	0	0	0	0	0	0	0	0	0	0	0	0	0	0	0	0	0
C5546396,CCGG,1-31,Not.included	CG	0	4	9	0	8	5	12	10	0	0	7	0	0	0	0	0	9	4	0	4	0	0	0	0	0	4	0	0	0	0	0	5	0	0	0	0	3	0	0	3	0
C5546450,CCGG,31-63,Not.included	CG	0	0	10	0	0	0	0	18	12	0	12	0	7	0	7	10	10	0	0	7	4	0	0	0	0	0	3	0	4	0	0	5	4	12	4	9	3	0	4	6	0
C5546684,CCAGG,34-65,Not.included	CHG	0	0	0	0	0	0	0	0	0	0	0	0	4	0	5	3	0	0	0	0	0	0	0	0	0	0	0	0	0	0	0	0	0	0	0	0	0	0	0	0	0
C5547120,CCTGT,19-50,Not.included	CHG	0	0	0	0	0	4	0	0	0	0	0	0	0	0	0	0	0	0	0	0	0	0	0	0	0	0	0	0	0	0	0	0	0	0	0	0	0	0	0	0	0
C5547238,CCTGT,67-98,Not.included	CHG	0	0	0	0	0	0	0	0	0	0	0	0	0	0	0	0	0	6	0	0	0	0	0	0	0	0	0	0	0	0	0	0	0	0	0	0	0	0	0	0	0
C5547810,CCGG,46-78,Not.included	CG	0	0	0	11	0	0	0	0	0	0	0	0	0	0	0	0	0	0	0	0	0	0	0	0	0	0	0	0	0	0	0	0	0	0	0	0	0	0	0	0	0
C5548426,CCGG,84-116,Not.included	CG	0	0	0	0	0	0	0	0	0	0	3	3	0	0	9	0	0	0	0	6	0	0	0	0	0	0	0	0	0	0	0	0	0	0	0	0	0	0	0	0	0
C5548536,CCAGG,18-49,Not.included	CHG	0	0	0	0	0	0	0	0	0	0	11	0	0	0	0	0	0	0	0	0	0	0	0	0	0	0	0	0	0	0	0	3	0	0	0	0	0	0	0	0	0
C5548586,CCTGT,28-59,Not.included	CHG	0	0	0	0	0	0	0	0	0	0	0	0	0	0	0	6	0	0	0	0	0	0	0	0	0	0	0	0	0	0	0	0	0	0	0	0	0	0	0	0	0
C5548756,CCTGT,49-80,Not.included	CHG	0	0	0	0	0	0	0	0	0	0	0	0	0	0	0	0	0	0	0	0	0	0	0	0	0	0	0	0	0	0	0	0	0	0	0	0	0	0	0	3	0
C5549178,CCTGT,51-82,Not.included	CHG	0	0	0	0	0	0	0	0	0	0	3	0	0	0	0	0	0	0	0	0	0	0	0	0	0	0	0	0	0	0	0	0	0	0	0	0	0	0	0	0	0
C5549264,CCGG,33-65,Not.included	CG	0	3	0	0	0	10	3	9	7	0	5	6	7	0	18	0	10	4	5	15	0	0	0	0	0	0	0	0	0	0	0	0	0	0	0	0	0	0	0	5	0
C5549730,CCTGG,71-102,Not.included	CHG	0	0	0	0	0	0	0	0	0	0	0	0	0	0	0	0	0	0	0	0	0	0	0	3	0	0	0	0	0	0	0	0	0	0	0	0	0	0	0	0	0
C5549800,CCAGG,40-71,Not.included	CHG	5	0	0	0	0	0	0	0	0	0	0	0	0	0	0	0	0	0	0	0	0	0	0	0	0	0	0	0	0	0	0	0	0	0	0	0	0	0	0	0	0
C5550158,CCGG,50-82,Not.included	CG	0	0	0	0	0	0	0	0	0	0	0	0	9	0	6	5	0	0	0	0	0	0	0	0	0	0	0	0	0	0	0	0	0	0	0	0	0	0	0	0	0
C5550158,CCGG,65-97,Not.included	CG	0	0	0	11	0	0	0	0	0	0	0	0	0	0	0	0	0	0	0	0	0	0	0	0	0	0	0	0	0	0	0	0	0	0	0	0	0	0	0	0	0
C5550158,CCTGG,95-126,Not.included	CHG	0	0	4	0	0	0	0	0	0	0	0	0	0	0	0	0	0	0	0	0	0	0	0	0	0	0	0	0	0	0	5	0	0	0	0	0	0	0	0	0	0
C5550812,CCAGG,25-56,Not.included	CHG	0	0	0	0	0	0	0	0	0	0	0	0	7	0	0	0	0	0	0	0	0	0	0	0	0	0	0	0	0	0	0	0	0	0	0	0	0	0	0	0	0
C5551136,CCGG,65-97,Not.included	CG	0	0	0	0	0	0	0	0	10	0	0	0	0	0	0	0	0	0	0	0	0	0	0	0	0	0	0	0	0	0	0	0	0	0	0	0	0	0	0	0	0
C5551194,CCGG,72-104,Not.included	CG	0	0	0	0	0	0	6	16	0	0	0	0	0	0	0	0	0	0	5	0	0	0	0	0	0	0	0	0	0	0	0	0	0	0	0	0	0	0	0	0	0
C5551284,CCGG,30-62,Not.included	CG	0	0	0	12	0	4	3	0	0	0	0	0	0	0	8	0	5	0	0	22	0	0	0	0	0	0	3	0	0	0	0	0	0	0	0	0	0	0	0	0	0
C5551702,CCTGT,33-64,Not.included	CHG	28	10	9	0	0	7	10	0	0	17	16	9	25	0	27	65	42	6	14	42	0	5	0	0	3	0	0	0	3	0	0	3	4	13	0	7	3	0	0	9	0
C5551796,CCGG,57-89,Not.included	CG	0	0	0	0	0	0	0	0	0	0	0	0	0	0	0	0	0	0	0	0	0	3	0	0	0	0	0	0	0	0	0	0	0	0	0	0	0	0	0	0	0
C5552380,CCTGT,28-59,Not.included	CHG	0	0	0	0	0	0	0	0	0	0	0	0	6	0	6	0	0	0	0	0	0	0	0	0	0	0	0	0	0	0	0	0	0	0	0	0	0	0	0	0	0
C5553338,CCAGG,1-31,RTR.tag	CHG	0	3	0	0	0	0	0	0	0	0	0	0	0	0	0	0	0	0	0	0	0	0	0	0	0	0	0	0	0	0	0	0	0	0	0	0	0	0	0	0	0
C5553520,CCGG,68-100,Not.included	CG	0	0	0	0	0	0	0	5	0	0	0	0	0	0	0	0	0	0	0	0	0	0	0	0	0	0	0	0	0	0	0	0	0	0	0	0	0	0	0	0	0
C5553640,CCGG,66-98,Not.included	CG	0	0	0	0	0	0	0	0	28	0	0	0	25	0	0	6	0	0	0	0	0	0	3	0	0	0	0	0	0	0	7	0	0	0	0	0	0	0	0	3	0
C5553700,CCGG,41-73,RTR.tag	CG	0	0	0	0	0	0	0	0	0	0	0	0	0	0	0	0	4	0	0	0	0	0	0	0	0	0	0	0	0	0	0	0	0	0	0	0	0	0	0	0	0
C5553922,CCAGG,30-61,Not.included	CHG	0	0	0	0	0	0	0	0	0	0	0	0	0	0	0	6	6	4	0	0	0	0	0	0	0	0	0	0	0	0	0	0	0	0	0	0	0	0	0	0	0
C5553924,CCTGG,30-61,Not.included	CHG	0	0	0	0	0	0	0	0	0	0	0	0	0	0	8	0	0	0	0	0	0	0	0	0	0	0	0	0	0	0	0	0	0	0	0	0	0	0	0	0	0
C5554126,CCGG,80-112,Not.included	CG	0	0	0	0	0	0	0	0	0	0	0	0	0	0	0	0	0	3	0	0	0	0	0	0	0	0	0	0	0	0	0	0	0	0	0	0	0	0	0	0	0
C5554320,CCTGG,37-68,Not.included	CHG	0	0	0	0	0	0	0	0	0	0	0	0	0	0	0	5	0	0	0	11	0	0	0	0	0	0	0	0	0	0	0	0	0	0	0	0	0	0	0	0	0
C5554828,CCGG,69-101,Not.included	CG	3	0	0	8	0	6	0	0	0	0	0	0	26	0	0	4	0	0	6	0	0	0	0	0	0	0	0	0	0	0	6	0	0	0	0	0	0	0	0	0	0
C5555002,CCGG,43-75,Not.included	CG	0	0	0	0	0	0	0	0	0	0	0	0	0	0	0	0	0	7	0	0	0	0	0	0	0	0	0	0	0	0	0	0	0	0	0	0	0	0	0	0	0
C5555406,CCGG,84-116,RTR.tag	CG	0	0	0	0	0	0	0	0	0	34	0	0	0	0	0	0	0	0	0	0	0	0	0	0	0	0	0	0	0	0	0	0	0	0	0	0	0	0	0	0	0
C5555802,CCAGG,80-111,Not.included	CHG	5	0	0	0	0	0	0	0	0	0	0	0	0	0	0	0	0	0	0	0	0	0	0	0	0	0	0	0	0	0	0	0	0	0	0	0	0	0	0	0	0
C5555860,CCGG,59-91,Not.included	CG	0	0	0	0	0	0	0	0	0	0	0	0	0	0	0	5	0	0	0	0	0	0	0	0	0	0	0	0	0	0	0	0	0	0	0	0	0	0	0	0	0
C5556280,CCTGG,34-65,Not.included	CHG	0	3	0	0	0	0	0	0	13	0	0	0	8	0	0	0	0	0	0	0	0	0	0	0	0	0	0	0	0	0	0	0	4	0	0	0	0	0	0	0	0
C5556286,CCAGG,98-129,Not.included	CHG	30	0	8	0	3	3	0	0	0	0	0	0	9	0	0	9	8	9	0	0	0	0	0	0	0	0	0	0	3	0	0	5	0	8	0	0	3	0	0	5	4
C5557368,CCTGT,69-100,Not.included	CHG	0	3	0	0	0	3	6	0	0	0	0	12	5	0	3	3	11	0	4	7	0	3	0	0	0	0	0	0	0	0	0	0	0	0	0	0	0	0	0	4	0
C5557416,CCGG,102-132,RTR.tag	CG	0	0	0	0	4	0	0	0	0	0	0	0	0	0	0	0	0	0	0	0	0	0	0	0	0	0	0	3	0	0	0	0	0	0	0	0	0	0	0	0	0
C5557684,CCAGG,69-100,Not.included	CHG	0	0	0	0	0	0	0	0	0	0	0	0	0	0	0	0	0	0	0	0	0	0	0	0	0	0	0	0	0	0	0	0	0	3	0	0	0	0	0	0	0
C5557738,CCGG,58-90,Not.included	CG	0	0	0	0	0	0	3	0	0	0	0	0	0	0	0	0	0	0	0	0	0	0	0	0	0	0	0	0	0	0	0	0	0	0	0	0	0	0	0	0	0
C5558006,CCGG,48-80,Not.included	CG	0	0	0	0	0	0	0	0	0	0	0	0	6	0	0	0	0	0	0	0	0	0	0	0	0	0	0	0	0	0	0	0	0	0	0	0	0	0	0	0	0
C5558114,CCGG,70-102,Not.included	CG	0	0	0	0	0	0	0	0	0	0	0	0	0	0	0	5	0	0	0	4	0	0	0	0	0	0	0	0	0	0	0	0	0	0	0	0	0	0	0	3	0
C5558114,CCGG,83-115,Not.included	CG	0	0	0	0	0	0	0	0	0	0	0	0	0	0	9	0	0	0	0	0	0	0	0	0	0	0	0	0	0	0	0	0	0	0	0	0	0	0	0	0	0
C5558186,CCTGG,40-71,Not.included	CHG	0	0	3	0	6	0	0	0	0	0	0	0	0	0	0	0	0	0	0	0	0	0	0	0	0	0	0	0	0	0	0	0	0	0	0	0	0	0	3	0	0
C5558248,CCGG,93-125,Not.included	CG	0	0	0	0	0	4	4	0	6	0	0	0	0	0	0	0	0	0	13	14	0	0	0	0	0	0	0	0	0	0	0	0	0	0	0	0	0	0	0	0	0
C5558538,CCGG,68-100,Not.included	CG	0	0	0	0	0	3	0	0	18	0	0	0	0	0	16	0	0	0	4	0	0	0	0	3	0	0	0	0	0	0	0	0	0	0	0	3	0	0	0	0	0
C5559446,CCTGT,71-102,Not.included	CHG	0	0	0	0	5	0	0	0	0	0	0	0	0	0	0	0	0	0	0	0	0	0	0	0	0	0	0	0	0	0	0	0	0	0	0	0	0	0	0	0	0
C5559560,CCGG,21-53,Not.included	CG	0	0	0	21	0	0	0	0	0	0	0	0	0	0	0	0	0	0	4	0	0	0	0	0	0	0	0	0	0	0	0	0	0	0	0	0	0	0	0	0	0
C5559988,CCGG,3-35,Not.included	CG	8	0	0	0	0	0	0	0	0	22	0	0	7	0	0	0	0	0	5	0	0	0	0	0	0	0	0	0	0	0	0	0	0	0	0	0	0	0	0	4	0
C5561128,CCGG,1-32,Not.included	CG	0	4	0	0	0	0	0	0	0	0	0	0	0	0	0	0	0	0	0	0	0	0	0	0	0	0	0	0	0	0	0	0	0	0	0	0	0	0	0	0	0
C5561612,CCGG,95-127,Not.included	CG	0	0	0	0	0	0	0	0	0	0	0	0	0	0	0	0	6	0	0	0	0	0	0	0	0	0	0	0	0	0	0	0	0	0	0	0	0	0	0	0	0
C5561720,CCTGT,69-100,RTR.tag	CHG	0	0	0	0	0	0	0	27	0	0	0	0	0	0	0	0	0	0	0	0	0	0	0	0	0	0	0	0	0	0	0	0	0	0	0	0	0	0	0	0	0
C5561906,CCTGG,70-101,Not.included	CHG	0	0	0	0	0	0	0	0	0	0	6	0	6	0	0	0	0	0	0	0	0	0	0	0	0	0	0	0	0	0	0	0	0	0	0	0	0	0	0	0	0
C5561914,CCGG,1-32,RTR.tag	CG	0	3	0	0	0	7	5	0	0	0	0	0	0	0	0	0	0	0	0	0	0	0	0	0	0	0	0	0	0	0	0	0	0	0	0	0	0	0	0	0	0
C5562102,CCGG,31-63,Not.included	CG	0	0	0	0	0	0	0	0	0	0	0	0	3	0	0	0	0	0	0	0	0	0	0	0	0	0	0	0	0	0	0	0	0	0	0	0	0	0	0	0	0
C5563000,CCTGT,31-62,Not.included	CHG	0	4	0	0	0	0	0	0	0	0	0	0	0	0	0	0	0	5	0	13	0	0	0	0	0	0	0	0	0	0	0	0	0	0	0	0	0	0	0	0	0
C5563252,CCGG,59-91,Not.included	CG	0	0	0	0	0	0	0	0	0	0	17	0	0	0	0	0	0	0	0	0	0	0	0	0	0	0	0	0	0	0	0	0	0	0	0	0	0	0	0	0	0
C5563406,CCTGT,1-31,Not.included	CHG	0	0	0	0	0	0	0	0	0	0	0	0	0	0	0	3	0	0	0	0	0	0	0	0	0	0	0	0	0	0	0	0	0	0	0	0	0	0	0	0	0
C5563486,CCGG,80-112,Not.included	CG	0	0	0	0	0	0	0	0	0	0	0	0	0	0	5	0	0	0	0	0	0	0	0	0	0	0	0	0	0	0	0	0	0	0	0	0	0	0	0	0	0
C5563688,CCAGG,74-105,Not.included	CHG	0	0	0	0	0	0	0	0	0	0	7	0	0	0	0	0	4	0	0	0	0	0	0	0	0	0	0	0	0	0	0	0	0	0	0	0	0	0	0	0	0
C5564170,CCTGG,74-105,Not.included	CHG	0	0	0	0	0	0	0	0	0	0	0	0	0	0	0	0	8	0	0	0	0	0	0	0	0	0	0	0	0	0	0	0	0	0	0	0	0	0	0	0	0
C5564188,CCTGG,68-99,Not.included	CHG	0	0	0	0	0	0	0	0	0	0	0	0	9	0	13	0	13	0	0	0	0	0	0	0	0	0	0	0	0	0	0	0	0	0	0	0	0	0	0	0	0
C5564324,CCTGG,19-50,RTR.tag	CHG	0	0	0	0	0	0	0	0	0	0	0	0	0	0	0	0	0	0	0	0	0	0	0	0	0	0	0	0	0	0	0	0	0	0	0	0	0	0	0	6	0
C5564442,CCGG,9-41,Not.included	CG	0	0	3	0	0	0	0	0	0	0	0	0	0	0	0	3	0	0	0	0	0	0	0	0	0	0	0	0	0	0	0	0	0	0	0	0	0	0	0	0	0
C5565456,CCGG,32-64,Not.included	CG	0	0	0	0	0	0	0	0	0	0	0	0	0	0	0	0	0	0	0	0	0	0	0	3	0	0	0	0	0	0	0	0	0	0	0	0	0	0	0	0	0
C5565536,CCTGT,98-129,Not.included	CHG	0	0	0	0	0	0	0	0	0	0	0	0	0	0	0	5	0	0	0	0	0	0	0	0	0	0	0	0	0	0	0	0	0	0	0	0	0	0	0	0	0
C5566912,CCTGT,33-64,Not.included	CHG	5	0	0	10	7	0	0	0	9	0	0	0	0	0	0	6	0	0	3	0	0	0	0	0	0	0	0	0	0	5	0	0	0	3	0	0	0	0	0	0	0
C5567326,CCGG,52-84,Not.included	CG	0	0	0	0	0	0	0	0	0	0	0	0	0	0	0	4	0	0	0	0	0	0	0	0	0	0	0	0	0	0	0	0	0	0	0	0	0	0	0	0	0
C5567514,CCAGG,85-116,Not.included	CHG	0	0	0	0	0	0	0	0	0	0	0	0	0	0	0	0	0	0	0	10	0	0	0	4	0	0	0	0	0	0	0	0	0	0	0	0	0	0	0	0	0
C5567574,CCTGT,36-67,Not.included	CHG	0	0	0	0	0	0	0	0	0	0	0	0	0	0	0	5	0	0	0	0	0	0	0	0	0	0	0	0	0	0	0	0	0	0	0	0	0	0	0	0	0
C5567780,CCAGG,59-90,Not.included	CHG	0	0	0	0	0	0	0	7	0	0	0	0	0	0	0	0	0	0	0	0	0	0	0	0	0	0	0	0	0	0	0	0	0	0	0	0	0	0	0	0	0
C5567780,CCGG,42-74,Not.included	CG	0	0	0	0	0	0	0	3	0	0	0	0	0	0	0	0	0	0	0	15	4	0	0	0	0	0	0	0	0	0	0	0	0	0	0	0	0	0	0	0	0
C5568068,CCAGG,69-100,Not.included	CHG	0	0	0	0	0	0	0	0	0	20	0	0	0	0	0	0	0	0	0	0	0	0	0	0	0	0	0	0	0	0	0	0	0	0	0	0	0	0	0	0	0
C5568134,CCTGT,46-77,RTR.tag	CHG	6	0	0	0	0	7	3	0	12	0	0	0	9	0	0	0	0	0	0	0	0	0	0	0	0	3	0	0	0	0	0	0	0	0	0	0	0	0	0	0	0
C5568328,CCTGT,26-57,Not.included	CHG	0	0	0	0	0	0	0	0	0	0	0	0	0	0	0	0	0	0	0	0	0	0	0	0	3	0	0	0	0	0	0	0	0	0	0	0	0	0	0	0	0
C5569120,CCAGG,33-64,RTR.tag	CHG	0	0	0	0	0	5	0	0	0	0	0	0	0	0	0	0	0	0	0	0	0	0	0	0	0	0	0	0	0	0	0	0	0	0	0	0	0	0	0	0	0
C5569542,CCGG,72-104,Not.included	CG	0	0	0	0	0	0	0	0	0	0	0	7	0	0	0	0	0	0	0	0	0	0	0	0	0	0	0	0	0	0	0	0	0	0	0	0	0	0	0	0	0
C5569826,CCTGT,100-131,Not.included	CHG	0	0	0	0	0	0	0	0	0	0	0	0	0	0	8	0	0	0	0	0	0	0	0	0	0	0	0	0	0	0	0	0	0	0	0	0	0	0	0	0	0
C5569878,CCGG,26-58,Not.included	CG	0	5	3	18	6	0	3	0	0	0	0	0	0	0	0	6	8	0	6	8	0	0	0	0	0	0	0	3	0	0	0	0	0	0	0	0	0	0	0	3	0
C5570796,CCAGG,68-99,Not.included	CHG	0	0	0	0	0	0	0	0	0	0	0	0	0	0	0	0	0	0	0	0	0	0	0	4	0	0	0	0	0	0	0	0	0	0	0	0	0	0	0	0	0
C5571150,CCTGG,23-54,RTR.tag	CHG	0	0	0	0	0	0	0	0	0	0	0	0	0	0	0	0	0	0	0	0	0	0	0	5	0	0	0	0	0	0	0	0	0	0	0	0	0	0	0	0	0
C5571540,CCTGG,41-72,Not.included	CHG	0	0	0	0	0	0	0	0	0	0	0	0	0	0	0	0	9	0	0	0	0	0	0	0	0	0	0	0	0	0	0	0	0	0	0	0	0	0	0	0	0
C5571626,CCAGG,101-132,Not.included	CHG	0	0	0	0	0	0	0	0	0	40	0	0	0	0	0	0	0	0	0	0	0	0	0	0	0	0	0	0	0	0	0	0	0	0	0	0	0	0	0	0	0
C5571918,CCGG,43-75,RTR.tag	CG	0	0	0	0	0	0	4	0	0	0	0	0	0	0	0	0	0	0	0	0	0	0	0	0	0	0	0	0	0	0	0	0	0	0	0	0	0	0	0	0	0
C5571944,CCGG,77-109,RTR.tag	CG	4	0	5	0	0	0	0	0	0	0	0	0	0	0	0	0	0	0	0	0	0	0	0	0	0	0	0	0	0	0	0	0	0	0	0	0	0	0	0	0	0
C5571980,CCGG,103-133,Not.included	CG	0	0	0	0	0	0	0	0	0	63	0	0	0	0	0	0	0	0	0	0	0	0	0	0	0	0	0	0	0	0	0	4	0	0	0	0	0	0	0	0	0
C5572096,CCGG,30-62,Not.included	CG	8	0	0	8	0	0	0	0	0	0	0	0	24	0	0	0	8	0	0	0	0	0	0	0	0	0	0	0	0	0	0	0	0	0	0	0	0	0	0	0	0
C5572786,CCGG,70-102,Not.included	CG	0	0	0	0	0	0	3	0	11	0	0	0	0	0	0	0	3	0	0	0	0	0	0	0	0	0	0	0	0	0	0	0	0	0	0	0	0	0	0	0	0
C5573368,CCGG,39-71,Not.included	CG	0	0	0	0	0	0	0	0	0	0	0	3	0	0	0	0	0	0	0	0	0	0	0	0	0	0	0	0	0	0	0	0	0	0	0	0	0	0	0	0	0
C5573486,CCGG,16-48,Not.included	CG	0	0	0	0	0	0	0	0	45	0	0	0	0	0	3	0	0	0	0	0	0	0	0	0	0	0	0	0	0	0	0	0	0	0	0	0	0	0	0	0	0
C5573642,CCTGG,35-66,Not.included	CHG	0	0	0	0	0	0	0	0	0	0	0	0	0	0	0	0	3	0	0	0	0	0	0	0	0	0	0	0	0	0	0	0	0	0	0	0	0	0	0	0	0
C5574080,CCGG,51-83,Not.included	CG	0	0	0	0	0	0	0	0	0	0	0	0	0	0	0	0	0	0	0	0	0	0	0	0	0	0	0	0	0	0	0	0	0	3	0	0	0	0	0	0	0
C5574262,CCGG,102-133,Not.included	CG	0	0	0	0	0	0	0	0	0	0	0	0	0	0	0	0	0	9	0	0	0	0	0	0	0	0	0	0	0	0	0	0	0	0	0	0	0	0	0	0	0
C5574532,CCGG,23-55,Not.included	CG	0	0	4	0	0	0	0	0	0	0	0	0	0	0	0	0	0	0	0	0	0	0	0	0	0	0	0	0	0	0	0	0	0	0	0	0	0	0	0	0	0
C5575382,CCTGG,72-103,Not.included	CHG	0	0	0	4	0	0	0	0	0	0	0	0	0	0	0	0	0	4	0	18	0	0	0	0	0	0	0	0	0	0	0	0	0	0	0	3	0	0	0	0	0
C5575648,CCAGG,35-66,Not.included	CHG	0	0	0	0	6	0	0	0	0	0	0	0	0	0	0	0	0	0	0	0	0	0	0	0	0	0	0	0	0	0	0	3	0	0	0	0	0	0	0	0	0
C5575812,CCAGG,34-65,Not.included	CHG	0	0	0	0	0	0	0	0	0	21	0	0	0	0	30	0	0	0	0	0	0	0	0	0	0	0	0	0	0	0	0	0	0	0	0	0	0	0	0	0	0
C5575964,CCAGG,10-41,Not.included	CHG	0	0	0	0	0	0	0	0	0	0	0	0	0	0	0	4	0	0	0	0	0	0	0	0	0	0	0	0	0	0	0	0	0	0	0	0	0	0	0	0	0
C5576458,CCTGT,40-71,Not.included	CHG	0	0	0	0	0	0	0	0	0	0	0	0	0	0	5	0	0	0	0	0	0	0	0	0	0	3	0	0	0	0	0	0	0	0	0	0	0	0	0	0	0
C5576880,CCGG,43-75,Not.included	CG	0	0	0	0	0	0	0	0	0	0	0	0	0	0	0	0	7	0	0	0	0	0	0	0	0	0	0	0	0	0	0	0	0	0	0	0	0	0	0	0	0
C5577112,CCGG,69-101,RTR.tag	CG	0	0	0	0	0	0	0	0	0	0	0	0	0	0	13	0	0	3	0	0	0	0	0	0	0	0	0	0	0	0	0	0	0	0	0	0	0	0	0	0	0
C5577160,CCGG,32-64,Not.included	CG	0	0	0	0	0	0	0	9	0	0	0	4	3	0	0	0	8	7	0	0	0	0	0	4	0	5	0	0	0	0	0	0	0	3	0	0	0	0	0	0	0
C5577404,CCGG,39-71,Not.included	CG	0	0	0	0	3	0	0	0	0	0	0	0	0	0	0	0	0	0	0	0	0	0	0	0	0	0	0	0	0	0	0	0	0	0	0	0	0	0	0	0	0
C5577910,CCGG,1-31,Not.included	CG	0	0	0	0	0	0	0	0	0	0	0	0	0	0	0	0	0	0	0	0	0	0	0	0	0	0	0	0	0	0	0	0	0	0	0	0	0	0	0	4	0
C5578028,CCGG,63-95,Not.included	CG	0	0	0	0	0	0	0	0	0	0	0	0	0	0	0	0	0	0	5	0	0	0	0	0	0	0	0	0	0	0	0	0	0	0	0	0	0	0	0	0	0
C5578096,CCGG,1-32,Not.included	CG	0	0	0	0	0	0	0	0	0	0	0	0	0	0	0	0	0	0	0	0	6	0	0	0	0	0	0	0	0	0	0	0	0	0	0	0	0	0	0	0	0
C5578132,CCGG,39-71,Not.included	CG	4	0	5	16	0	0	9	0	10	0	0	0	0	0	0	0	9	0	0	0	4	0	0	0	0	3	0	0	0	0	0	0	0	0	0	0	0	0	0	0	0
C5578574,CCGG,14-46,Not.included	CG	3	0	0	0	4	0	0	0	13	0	3	6	3	0	12	5	5	4	0	20	0	0	0	3	0	3	0	0	0	0	0	0	0	8	0	3	0	0	0	7	0
C5579280,CCGG,103-134,Not.included	CG	0	0	0	0	0	7	0	0	0	0	0	0	0	0	0	0	0	0	0	0	0	0	0	0	0	0	0	0	0	0	0	0	0	0	0	0	0	0	0	0	0
C5579280,CCGG,75-107,Not.included	CG	0	0	0	0	0	0	0	0	0	0	0	0	0	0	0	0	0	0	0	0	0	0	0	0	0	0	4	0	0	0	0	0	0	0	0	0	0	0	0	0	0
C5579382,CCAGG,30-61,Not.included	CHG	14	0	0	18	0	4	0	0	0	0	0	0	0	0	18	10	10	7	3	23	0	0	0	0	0	3	4	0	3	0	0	3	4	0	0	0	4	0	0	8	0
C5579950,CCGG,38-70,Not.included	CG	3	0	0	0	0	0	0	0	0	0	0	0	0	0	0	0	0	0	0	0	0	0	0	0	0	0	0	0	0	0	0	0	0	0	0	0	0	0	0	0	0
C5579950,CCTGT,54-85,Not.included	CHG	0	0	0	0	0	0	0	0	0	0	0	0	0	0	0	0	0	0	4	0	0	0	0	0	0	0	0	0	0	0	0	0	0	0	0	0	0	0	0	0	0
C5580294,CCTGT,95-126,Not.included	CHG	0	0	0	27	9	3	4	0	26	0	0	0	0	0	0	0	0	0	11	0	0	0	0	0	0	0	0	0	0	0	0	0	0	0	0	0	0	0	0	0	0
C5580308,CCGG,71-103,Not.included	CG	0	0	0	0	0	0	0	0	0	0	0	0	0	0	0	0	0	4	5	0	0	0	0	0	0	0	0	0	0	0	0	0	0	0	0	0	0	0	0	0	0
C5580490,CCTGT,62-93,Not.included	CHG	0	0	0	0	0	0	0	0	0	0	0	0	0	0	0	6	0	0	0	0	0	0	0	0	0	0	0	0	0	0	0	0	0	0	0	0	0	0	0	0	0
C5580524,CCAGG,19-50,Not.included	CHG	5	0	0	0	0	0	0	0	0	0	0	0	0	0	0	0	0	0	0	0	0	0	0	0	0	0	0	0	0	0	0	0	0	3	0	0	0	0	0	0	0
C5580542,CCTGT,8-39,Not.included	CHG	0	0	0	0	0	0	0	0	0	0	0	0	0	0	0	0	0	0	0	0	0	0	0	0	0	0	0	0	0	0	0	0	0	0	0	0	0	3	0	0	0
C5580612,CCGG,52-84,Not.included	CG	0	0	0	0	0	0	0	0	0	0	0	0	0	0	17	0	0	0	0	4	0	0	0	0	0	0	0	0	0	0	0	0	0	0	0	0	0	0	0	0	0
C5581282,CCTGT,66-97,Not.included	CHG	0	0	0	0	0	0	0	0	0	0	0	0	0	0	0	0	0	0	0	5	0	0	0	0	0	0	0	0	0	0	0	0	0	0	0	0	0	0	0	0	0
C5582080,CCGG,33-65,Not.included	CG	0	0	0	0	0	0	0	0	0	0	0	0	0	0	0	0	0	0	0	22	0	0	0	0	0	0	0	0	0	0	0	0	0	0	0	0	0	0	0	0	0
C5582126,CCGG,19-51,RTR.tag	CG	0	0	0	0	0	0	0	0	0	0	0	0	0	0	12	0	0	0	0	0	0	0	0	0	0	0	0	0	0	0	0	0	0	0	0	0	0	0	0	0	0
C5582254,CCGG,25-57,Not.included	CG	3	0	0	0	0	0	0	0	0	0	0	0	0	0	0	0	0	0	0	0	0	0	0	0	0	0	0	0	0	0	0	0	0	0	0	0	0	0	0	0	0
C5582452,CCTGT,30-61,Not.included	CHG	0	0	0	0	0	4	0	0	0	0	0	0	0	0	0	0	0	0	0	0	0	0	0	0	0	0	0	0	0	0	0	0	0	0	0	0	0	0	0	0	0
C5582726,CCGG,78-110,RTR.tag	CG	0	0	0	0	0	0	0	0	0	0	0	0	0	0	0	0	0	3	0	0	0	0	0	0	0	0	0	0	0	0	0	0	0	0	0	0	0	0	0	0	0
C5582756,CCGG,30-62,Not.included	CG	0	5	3	0	0	0	0	0	16	0	0	0	0	0	0	0	0	0	0	0	0	0	0	0	0	0	3	0	0	0	0	0	0	0	0	0	0	0	0	0	0
C5582762,CCGG,62-94,RTR.tag	CG	0	0	0	0	0	0	0	0	0	0	0	0	0	0	0	0	0	0	0	0	0	0	0	0	0	0	0	0	0	0	0	0	0	0	0	0	0	0	0	6	0
C5582800,CCAGG,1-31,Not.included	CHG	0	0	0	0	0	0	0	0	0	0	0	0	0	0	0	5	0	0	0	0	0	0	0	0	0	0	0	0	0	0	0	0	0	0	0	0	0	0	0	0	0
C5583210,CCGG,33-65,Not.included	CG	5	0	5	0	8	0	10	0	0	17	0	8	0	0	0	5	0	0	0	15	0	0	0	0	0	4	0	0	0	0	0	0	4	0	4	0	3	0	0	0	0
C5584402,CCTGG,83-114,Not.included	CHG	69	3	40	11	0	0	7	0	0	43	8	25	4	0	0	26	57	17	9	0	0	0	0	8	3	0	0	0	3	0	0	17	7	37	20	8	13	4	3	4	5
C5584412,CCTGT,7-38,Not.included	CHG	0	0	0	0	5	0	0	0	0	0	0	0	0	0	0	0	0	0	0	0	0	0	0	0	0	0	0	0	0	0	0	0	0	0	0	0	0	0	0	0	0
C5584480,CCAGG,81-112,Not.included	CHG	0	0	5	0	0	0	0	0	0	0	0	0	0	0	0	16	4	0	0	3	0	0	0	0	0	0	0	0	0	0	0	0	0	0	0	3	0	0	0	0	0
C5584522,CCGG,23-55,Not.included	CG	0	0	0	0	0	0	0	0	0	0	0	0	0	0	0	0	10	0	5	0	0	0	0	0	0	0	0	0	0	0	0	0	0	0	0	0	0	0	0	0	0
C5584522,CCTGG,76-107,Not.included	CHG	0	0	0	0	0	4	0	0	0	0	0	0	0	0	0	0	0	0	0	0	0	0	0	0	0	0	0	0	0	0	0	0	0	0	0	0	0	0	0	0	0
C5584526,CCGG,85-117,RTR.tag	CG	0	0	0	0	0	0	0	0	0	0	0	3	0	0	0	0	0	0	0	0	0	0	0	0	0	0	0	0	0	0	0	0	0	0	0	0	0	0	0	0	0
C5584968,CCAGG,47-78,Not.included	CHG	0	0	0	0	0	0	0	0	0	0	0	0	3	0	0	0	0	0	0	0	0	0	0	0	0	0	0	0	0	0	0	0	0	0	0	0	0	0	0	0	0
C5584984,CCGG,31-63,Not.included	CG	5	0	0	0	0	0	12	0	0	0	0	0	12	0	0	0	0	0	0	11	0	3	0	0	0	0	0	0	0	0	0	0	0	0	0	0	0	0	0	0	0
C5584998,CCTGT,77-108,Not.included	CHG	0	0	3	0	0	0	0	0	0	0	0	0	0	0	0	0	6	0	0	0	0	0	0	0	0	0	0	0	0	0	0	0	0	0	0	0	0	0	0	0	0
C5586410,CCTGG,22-53,Not.included	CHG	0	0	0	0	0	0	0	0	0	0	0	0	0	0	0	5	0	0	0	0	0	0	0	0	0	0	0	0	0	0	0	0	0	0	0	0	0	0	0	0	0
C5586512,CCGG,27-59,Not.included	CG	0	0	0	0	0	0	0	0	0	0	0	0	3	0	0	0	0	0	0	0	0	0	0	0	0	0	0	0	0	0	0	0	0	0	0	0	0	0	0	0	0
C5586532,CCTGT,54-85,Not.included	CHG	0	0	0	0	0	0	0	0	0	0	0	0	4	0	0	0	0	0	0	0	0	0	0	0	0	0	0	0	0	0	0	0	0	0	0	0	0	0	0	0	0
C5586576,CCTGT,29-60,Not.included	CHG	0	0	0	0	0	0	0	0	7	0	0	3	0	0	0	0	3	0	8	12	0	0	0	0	0	0	0	0	0	0	0	0	0	0	0	0	0	0	0	0	0
C5586614,CCGG,59-91,Not.included	CG	0	0	0	0	0	0	0	0	0	0	0	0	0	0	0	0	0	0	0	0	0	0	0	0	0	0	0	0	3	0	0	0	0	0	0	0	0	0	0	7	0
C5586782,CCGG,73-105,Not.included	CG	4	0	0	0	0	0	0	0	0	0	0	0	0	0	0	0	6	0	0	0	0	0	0	0	0	0	0	0	0	0	0	0	0	0	0	0	0	0	0	0	0
C5587466,CCGG,1-32,Not.included	CG	0	0	4	0	0	0	0	0	0	0	0	0	0	0	0	0	0	0	0	0	0	0	0	0	0	0	0	0	0	0	0	0	0	0	0	0	0	0	0	4	0
C5587636,CCGG,71-103,Not.included	CG	0	0	0	24	0	0	0	0	0	0	0	0	0	0	0	0	0	3	0	0	0	0	0	0	0	0	0	0	0	0	0	0	0	0	0	0	0	0	0	0	0
C5587864,CCGG,89-121,Not.included	CG	0	0	0	0	10	0	0	0	0	0	0	0	0	0	0	0	0	0	0	0	0	0	0	0	0	0	0	0	0	0	0	0	0	0	0	0	0	0	0	0	0
C5588088,CCGG,70-102,Not.included	CG	0	0	0	0	0	0	8	0	0	0	0	0	0	0	0	0	0	0	0	0	0	0	0	0	0	0	0	0	0	0	0	0	0	0	0	0	0	0	0	0	0
C5588852,CCTGT,65-96,Not.included	CHG	0	0	0	0	0	5	0	0	0	0	5	0	0	0	0	0	0	0	0	0	0	0	0	0	0	0	0	0	0	0	0	0	0	0	0	0	0	0	0	0	0
C5589062,CCGG,1-31,Not.included	CG	0	0	0	0	0	0	0	0	0	0	0	0	0	0	0	0	0	0	0	0	0	0	0	0	0	0	0	0	0	0	0	0	0	0	0	3	0	0	0	0	0
C5589176,CCGG,85-117,Not.included	CG	6	0	0	0	0	0	0	0	0	0	0	0	0	0	0	3	0	0	0	0	0	0	0	0	0	0	0	0	0	0	0	0	0	0	0	0	4	0	0	0	0
C5589812,CCGG,48-80,Not.included	CG	0	0	0	0	0	0	0	0	0	0	6	0	0	0	0	0	0	0	0	0	0	0	0	0	0	0	0	0	0	0	0	0	0	0	0	0	0	0	0	0	0
C5589882,CCAGG,45-76,Not.included	CHG	0	0	0	0	0	0	0	0	0	0	0	11	0	0	0	0	0	3	0	0	0	0	0	0	0	0	0	0	0	0	0	0	0	0	0	0	0	0	0	0	0
C5590094,CCGG,19-51,Not.included	CG	0	0	0	0	0	0	0	0	0	0	0	0	0	0	0	0	0	0	0	3	0	0	0	0	0	0	0	0	0	0	0	0	0	0	0	0	0	0	0	0	0
C5590800,CCGG,73-105,Not.included	CG	4	15	0	0	3	19	6	12	46	0	23	3	5	0	18	0	3	12	14	6	0	0	5	0	0	13	8	5	0	3	0	0	3	0	0	0	0	0	0	6	0
C5591114,CCTGT,43-74,Not.included	CHG	0	0	0	0	0	0	0	0	0	0	11	0	0	0	0	0	0	0	0	0	0	0	0	0	0	0	0	0	0	0	0	0	0	0	0	0	0	0	0	0	0
C5591380,CCTGT,44-75,Not.included	CHG	15	0	4	0	5	0	0	8	0	0	12	0	11	0	0	0	0	0	9	15	0	0	0	3	8	0	0	4	4	3	0	0	0	7	6	3	4	0	0	7	0
C5591576,CCGG,30-62,Not.included	CG	0	0	0	0	0	0	0	0	0	0	0	0	0	0	0	0	0	0	4	13	0	0	0	0	0	0	0	0	0	0	0	0	0	0	0	0	0	0	0	0	0
C5592070,CCGG,53-85,Not.included	CG	0	0	0	17	0	0	0	0	0	0	0	0	0	0	0	0	0	0	0	0	0	0	0	0	0	0	0	0	3	0	0	0	0	0	0	0	0	0	0	3	0
C5592438,CCGG,1-31,Not.included	CG	0	0	0	19	0	0	0	0	0	0	0	0	0	0	0	0	0	0	0	0	0	0	0	0	0	0	3	0	0	0	0	0	0	0	0	0	0	0	0	0	0
C5592668,CCGG,81-113,Not.included	CG	0	0	0	0	0	0	0	0	0	0	0	0	0	0	0	0	0	0	0	0	0	0	5	0	0	0	0	0	0	0	3	0	0	0	0	0	0	0	0	0	0
C5592964,CCTGT,28-59,Not.included	CHG	18	0	0	0	0	0	0	0	0	0	4	13	0	0	0	14	18	7	0	0	0	0	0	0	0	0	0	0	0	0	0	9	0	8	4	10	3	0	0	0	0
C5593094,CCTGT,74-105,RTR.tag	CHG	0	0	0	0	0	0	0	0	0	0	0	0	0	0	0	0	0	0	0	8	0	0	0	0	0	0	0	0	0	0	0	0	0	0	0	0	0	0	0	0	0
C5593652,CCAGG,80-111,RTR.tag	CHG	5	0	0	0	0	0	0	0	0	0	0	0	0	0	20	0	0	8	0	8	0	0	0	0	0	0	0	0	0	0	0	0	0	0	0	0	0	0	0	0	0
C5594012,CCGG,76-108,Not.included	CG	0	0	0	0	0	0	0	0	0	0	10	0	0	0	0	0	0	0	0	0	0	0	0	0	0	0	0	0	0	0	0	0	0	0	0	0	0	0	0	0	0
C5594178,CCGG,45-77,Not.included	CG	0	0	0	0	0	0	0	0	0	0	0	0	0	0	15	9	0	0	0	5	0	0	0	0	0	0	0	0	0	0	0	0	0	0	0	0	0	0	0	0	0
C5594178,CCGG,65-97,Not.included	CG	0	0	0	0	0	8	0	0	0	0	0	0	0	0	0	0	0	0	0	0	0	0	0	0	0	0	0	0	0	0	0	0	0	0	0	0	0	0	0	0	0
C5594178,CCTGT,31-62,Not.included	CHG	0	0	0	0	0	0	0	0	0	0	0	0	0	0	0	0	0	6	0	0	0	0	0	0	0	0	0	0	0	0	0	0	0	0	0	0	0	0	0	0	0
C5594236,CCGG,30-62,Not.included	CG	0	0	0	0	0	0	0	0	0	0	0	0	12	0	0	0	0	0	0	0	0	0	0	0	0	0	6	0	0	0	0	0	0	0	0	0	0	0	0	0	0
C5594756,CCGG,66-98,Not.included	CG	0	0	0	0	4	0	0	0	0	0	0	0	0	0	0	0	0	0	0	0	0	0	0	0	0	0	0	0	0	0	0	0	0	0	0	0	0	0	0	0	0
C5595064,CCGG,31-63,Not.included	CG	0	0	4	0	0	0	0	0	0	0	0	0	0	0	0	0	3	0	0	0	0	0	0	0	0	0	0	0	0	0	0	0	0	0	0	0	0	0	0	3	0
C5595146,CCTGG,13-44,Not.included	CHG	0	0	0	19	0	0	0	0	0	0	0	0	0	0	0	0	0	0	0	0	0	0	0	0	0	0	0	0	0	0	0	0	0	0	0	0	0	0	0	0	0
C5595258,CCGG,32-64,Not.included	CG	0	0	3	0	0	0	0	0	0	0	0	0	0	0	0	0	0	0	0	0	0	0	0	0	0	0	0	0	0	0	0	0	0	0	0	0	0	0	0	0	0
C5595262,CCAGG,33-64,Not.included	CHG	0	0	0	0	0	0	0	0	0	0	0	0	0	0	0	0	0	6	0	0	0	0	0	0	0	0	3	3	0	0	0	0	0	0	0	0	0	0	0	0	0
C5595312,CCGG,37-69,RTR.tag	CG	6	0	0	0	0	0	0	0	0	0	4	0	11	0	0	0	0	0	0	0	0	0	0	0	0	0	0	0	0	0	0	0	0	3	0	8	0	0	0	4	0
C5595546,CCTGT,64-95,Not.included	CHG	5	0	0	0	0	0	0	0	0	0	0	0	0	0	14	0	0	0	0	0	0	0	0	0	0	0	0	0	0	0	0	0	0	3	0	0	0	0	0	0	0
C5595674,CCGG,73-105,RTR.tag	CG	10	7	4	23	0	9	21	0	0	0	11	0	0	0	0	12	11	11	0	0	3	0	0	5	0	6	0	0	5	4	0	0	0	0	0	0	0	0	0	5	0
C5596310,CCAGG,72-103,RTR.tag	CHG	0	0	0	0	0	0	0	0	0	4	0	0	0	0	0	0	0	0	0	3	0	0	0	0	0	0	0	0	0	0	0	0	0	0	0	0	0	0	0	0	0
C5596470,CCGG,71-103,Not.included	CG	0	0	0	0	0	0	0	0	0	0	0	0	0	0	0	4	0	0	0	0	0	0	0	0	0	0	0	0	0	0	0	0	0	0	0	0	0	0	0	0	0
C5596470,CCTGG,101-132,Not.included	CHG	0	0	0	0	0	0	0	0	0	0	0	0	4	0	0	0	0	0	0	0	0	0	0	0	0	0	0	0	0	0	0	0	0	0	0	0	0	0	0	0	0
C5596938,CCTGT,62-93,Not.included	CHG	0	0	0	0	0	0	0	0	0	0	0	0	0	0	0	8	0	0	0	0	0	0	0	0	0	0	0	0	0	0	0	0	0	0	0	0	0	0	0	0	0
C5597400,CCGG,75-107,Not.included	CG	0	0	0	0	3	8	0	0	0	0	0	0	0	0	0	0	0	0	0	5	0	0	0	0	0	0	0	0	0	0	0	0	0	0	0	0	0	0	0	0	0
C5597466,CCGG,27-59,Not.included	CG	0	0	0	8	0	0	0	0	0	0	0	0	0	0	0	0	0	0	0	0	0	0	0	0	0	0	0	0	0	0	0	0	0	0	0	0	0	0	0	0	0
C5597466,CCGG,37-69,RTR.tag	CG	10	0	0	0	0	0	0	0	0	0	0	0	0	0	0	0	0	0	0	0	0	0	0	0	4	0	0	0	0	0	0	3	0	0	0	0	0	0	0	0	0
C5597952,CCAGG,82-113,Not.included	CHG	0	0	0	0	0	0	0	0	0	0	0	0	0	0	0	4	0	0	0	0	0	0	0	0	0	0	0	0	0	0	0	0	0	0	0	0	0	0	0	0	0
C5597994,CCGG,56-88,Not.included	CG	9	0	0	0	0	0	0	0	0	0	0	0	0	0	0	0	0	0	0	0	0	0	0	0	0	0	0	0	0	0	0	0	0	0	0	0	0	0	0	0	0
C5598474,CCGG,81-113,Not.included	CG	4	0	0	0	0	0	0	0	0	0	0	0	0	0	0	0	0	0	0	0	0	0	0	0	0	0	0	0	0	0	0	0	0	0	0	0	0	0	0	0	0
C5598588,CCGG,32-64,Not.included	CG	4	10	37	34	5	0	8	0	0	0	37	29	45	0	30	31	10	19	9	18	4	0	0	3	0	12	11	0	11	0	0	20	5	32	16	18	8	0	9	27	10
C5598914,CCGG,39-71,Not.included	CG	0	0	0	0	0	0	11	0	0	0	0	0	0	0	0	0	0	0	0	0	0	0	0	0	0	0	0	0	0	0	0	0	0	0	0	0	0	0	0	0	0
C5599146,CCGG,99-131,Not.included	CG	0	0	0	21	0	0	0	0	0	0	0	0	0	0	0	4	0	0	0	0	0	0	0	0	0	0	0	0	0	0	0	0	0	0	0	0	0	0	0	0	0
C5599564,CCGG,1-32,Not.included	CG	0	0	0	0	0	0	5	0	0	0	0	0	0	0	0	5	0	0	0	3	0	5	0	3	0	0	0	0	0	0	0	0	0	0	0	0	0	0	0	0	0
C5599844,CCGG,1-32,Not.included	CG	0	0	0	0	0	0	0	0	0	0	0	0	0	0	0	0	0	3	6	0	0	0	0	0	0	0	0	0	0	0	0	0	0	0	0	5	0	0	0	0	0
C5599886,CCTGT,87-118,Not.included	CHG	0	0	0	0	0	0	0	0	0	0	0	0	0	0	0	0	0	0	0	9	0	0	0	0	0	0	0	0	0	0	0	0	0	0	0	0	0	0	0	0	0
C5599916,CCGG,69-101,Not.included	CG	0	0	0	0	0	0	0	0	0	0	0	0	0	0	0	4	0	0	0	0	0	0	0	0	0	0	0	0	0	0	0	0	0	0	0	0	0	0	0	0	0
C5599938,CCGG,85-117,Not.included	CG	0	0	0	0	0	0	0	0	0	0	0	0	8	0	0	0	0	0	0	7	0	0	0	0	0	0	0	0	0	0	0	0	0	0	0	0	0	0	0	0	0
C5600028,CCGG,1-31,Not.included	CG	0	0	4	0	0	0	0	0	0	0	0	0	0	0	0	5	0	0	0	0	0	0	0	0	0	0	0	0	0	0	0	0	0	0	0	0	0	0	0	0	0
C5600572,CCGG,18-50,Not.included	CG	0	0	0	0	0	0	0	0	0	0	0	0	0	0	0	0	0	0	0	6	0	0	0	0	0	0	0	0	0	0	0	0	0	0	0	0	0	0	0	0	0
C5600952,CCGG,41-73,Not.included	CG	0	0	0	0	0	0	0	0	0	0	0	0	0	0	0	0	0	0	0	0	0	0	0	0	0	0	0	0	0	0	0	0	0	0	0	0	0	0	5	0	0
C5601186,CCAGG,106-136,Not.included	CHG	0	0	0	0	0	3	0	0	0	0	0	0	0	0	0	0	0	0	0	0	0	0	0	0	0	0	0	0	0	0	0	0	0	0	0	0	0	0	0	0	0
C5601488,CCTGG,27-58,Not.included	CHG	0	0	0	0	0	0	0	0	0	0	0	0	0	0	0	0	11	0	0	0	0	0	0	0	0	0	0	0	0	0	0	0	0	0	0	0	0	0	0	0	0
C5601638,CCGG,90-122,Not.included	CG	0	0	0	0	0	0	0	0	0	0	0	0	0	0	0	0	3	0	0	0	0	0	0	0	0	0	0	0	0	0	0	0	0	0	0	0	0	0	0	0	0
C5602960,CCGG,15-47,Not.included	CG	0	0	0	0	0	0	0	0	21	0	0	0	0	0	7	0	0	0	0	0	0	0	0	0	0	0	0	0	0	0	0	0	0	0	0	0	0	0	0	0	0
C5603274,CCTGT,34-65,Not.included	CHG	0	0	0	0	0	6	0	0	0	0	0	0	0	0	0	0	5	0	0	0	0	0	0	0	0	0	0	0	0	0	0	0	0	0	0	0	0	0	0	0	0
C5603490,CCGG,73-105,Not.included	CG	0	0	7	0	0	0	0	0	0	0	0	0	0	0	0	0	0	0	0	0	0	0	0	0	0	0	0	0	0	0	0	0	0	0	0	0	0	0	0	0	0
C5603532,CCGG,72-104,Not.included	CG	0	0	0	0	0	0	0	0	0	0	0	0	0	0	0	0	0	0	0	0	0	0	0	0	0	0	0	0	0	0	0	0	0	0	0	0	0	9	0	0	0
C5603856,CCGG,28-60,Not.included	CG	0	0	0	0	0	0	0	0	0	0	0	0	13	0	0	0	0	0	0	0	0	0	0	0	0	0	0	0	0	0	0	0	0	0	0	0	0	0	0	0	0
C5604038,CCGG,1-31,Not.included	CG	0	0	0	0	0	9	0	0	0	0	0	0	0	0	0	0	0	0	0	5	0	0	0	0	0	3	0	0	0	0	0	0	0	0	0	0	0	0	0	0	0
C5604130,CCGG,48-80,Not.included	CG	0	0	0	23	0	0	0	9	0	0	0	0	0	0	0	0	0	0	0	0	0	0	0	0	0	0	0	0	0	0	0	0	0	0	0	0	0	0	0	0	0
C5604750,CCGG,75-107,Not.included	CG	0	0	4	0	3	0	0	4	15	0	0	5	16	0	0	10	3	8	0	0	0	3	0	0	0	0	0	0	0	0	0	3	0	7	0	0	0	0	0	3	0
C5604864,CCGG,72-104,Not.included	CG	0	0	0	14	0	0	0	0	0	0	0	0	0	0	0	0	0	0	0	0	0	0	0	0	0	0	0	0	0	0	0	0	0	0	0	0	0	0	0	0	0
C5605314,CCGG,38-70,Not.included	CG	0	0	0	0	0	0	0	0	11	0	0	0	0	0	0	0	0	0	0	0	0	0	0	0	0	0	0	0	0	0	0	0	0	0	0	0	0	0	0	0	0
C5605648,CCAGG,12-43,Not.included	CHG	0	0	0	0	0	3	0	0	0	0	0	0	0	0	0	0	0	0	0	0	0	0	0	0	0	0	0	0	0	0	0	0	0	0	0	0	0	0	0	0	0
C5605778,CCGG,83-115,Not.included	CG	0	0	0	0	0	0	0	0	0	0	0	0	0	0	0	0	0	0	0	0	0	0	3	0	0	0	0	0	0	0	0	0	0	0	0	0	0	0	0	0	0
C5606326,CCGG,107-137,Not.included	CG	0	0	0	0	0	3	0	0	0	0	0	0	0	0	0	0	0	0	0	0	0	0	0	0	0	0	0	0	0	0	0	0	0	3	0	0	0	0	0	0	0
C5606496,CCAGG,105-136,Not.included	CHG	0	0	0	0	0	0	0	0	0	0	0	0	0	0	0	0	0	0	0	0	0	0	0	3	0	0	0	0	0	0	0	0	0	0	0	0	0	0	0	0	0
C5606598,CCTGT,33-64,RTR.tag	CHG	0	0	0	0	0	0	0	0	0	0	0	0	0	0	0	0	0	0	0	0	0	0	0	0	0	0	0	0	0	0	4	0	0	0	0	0	0	0	0	0	0
C5607114,CCAGG,57-88,Not.included	CHG	0	0	6	0	0	0	0	0	0	0	0	0	0	0	0	6	0	0	0	0	0	0	0	0	0	0	0	0	0	0	0	0	0	0	0	0	0	0	0	0	0
C5607274,CCAGG,67-98,Not.included	CHG	0	0	0	0	0	0	0	0	0	0	0	0	0	0	0	0	0	0	4	0	0	0	0	0	0	0	0	0	0	0	0	0	0	0	0	0	0	0	0	0	0
C5607274,CCTGT,75-106,Not.included	CHG	0	0	0	0	0	0	0	0	0	0	0	0	0	0	0	0	0	0	0	0	0	0	0	0	0	0	3	0	0	0	0	0	0	0	0	0	0	0	0	0	0
C5607422,CCAGG,75-106,Not.included	CHG	0	0	0	0	0	0	0	0	0	0	0	0	0	0	0	0	0	0	0	14	0	0	0	0	0	0	0	0	0	0	0	0	0	0	0	0	0	0	0	0	0
C5607884,CCGG,1-31,Not.included	CG	0	0	0	0	0	11	0	0	0	0	0	0	0	0	0	0	0	0	0	4	0	0	0	0	0	3	0	0	0	0	0	5	0	0	0	0	0	0	0	0	0
C5608198,CCGG,39-71,Not.included	CG	5	0	0	0	0	0	0	0	0	0	0	0	0	0	0	0	0	0	0	0	0	0	0	0	0	0	0	0	0	0	0	0	0	0	0	0	0	0	0	0	0
C5608296,CCTGG,51-82,Not.included	CHG	0	0	0	0	0	0	4	0	0	0	0	0	0	0	0	0	0	0	0	0	0	0	0	0	0	0	0	0	0	0	0	0	0	0	0	0	0	0	0	0	0
C5608774,CCGG,13-45,Not.included	CG	0	0	0	0	4	0	0	0	0	0	0	0	4	0	16	15	0	0	0	0	0	0	0	0	0	0	0	0	0	0	0	0	0	0	0	0	0	0	0	0	0
C5608810,CCGG,25-57,Not.included	CG	0	0	0	0	0	0	0	0	0	0	0	0	0	0	0	0	0	4	0	0	0	0	0	0	0	0	0	3	0	0	0	0	0	0	0	0	0	0	0	0	0
C5608976,CCGG,77-109,Not.included	CG	535	0	78	0	0	0	3	0	0	0	107	279	0	0	35	218	130	75	9	8	0	0	0	0	8	0	4	0	4	0	0	34	8	105	64	103	58	6	6	22	26
C5609164,CCAGG,80-111,Not.included	CHG	0	0	0	0	0	0	0	0	0	0	0	0	0	0	0	0	0	0	0	0	0	0	0	0	0	0	0	0	0	0	0	0	0	0	0	0	0	0	0	3	0
C5609248,CCTGT,76-107,Not.included	CHG	0	0	0	0	0	0	0	0	0	0	0	0	0	0	0	0	0	0	0	0	0	0	0	0	0	0	0	0	0	0	0	0	0	0	3	0	0	0	0	0	0
C5609298,CCTGT,31-62,Not.included	CHG	0	0	0	0	3	0	0	0	0	0	0	0	0	0	0	7	0	0	0	0	0	0	0	0	0	0	0	0	0	0	0	0	0	0	0	0	0	0	0	0	0
C5609308,CCTGT,73-104,RTR.tag	CHG	0	0	7	0	0	0	8	0	0	0	0	0	4	0	0	7	17	0	0	3	0	0	0	0	0	0	0	0	0	0	0	0	0	3	0	0	3	0	0	0	0
C5609356,CCGG,32-64,Not.included	CG	0	0	0	0	0	0	0	0	0	0	0	0	0	0	0	0	0	0	0	0	0	0	0	0	0	0	4	0	0	0	0	0	0	0	0	0	0	0	0	0	0
C5610008,CCGG,33-65,Not.included	CG	0	3	0	0	0	0	4	0	0	0	0	9	0	0	28	15	4	0	0	0	0	0	0	0	0	0	0	0	0	0	0	3	0	0	0	0	3	0	0	3	0
C5610022,CCTGT,34-65,Not.included	CHG	0	0	0	0	0	0	7	0	0	0	0	0	0	0	0	6	0	0	0	0	0	0	0	0	0	0	0	0	0	0	0	0	0	0	0	0	0	0	0	0	0
C5610038,CCGG,31-63,Not.included	CG	0	0	0	0	0	0	0	0	0	0	0	0	0	0	0	0	0	0	0	0	5	0	0	0	0	0	0	0	0	0	0	0	0	0	0	0	0	0	0	0	0
C5610044,CCGG,85-117,Not.included	CG	0	0	0	0	0	0	0	0	0	0	5	0	0	0	0	0	0	0	0	0	0	0	0	0	0	0	0	0	0	0	0	0	0	0	0	0	0	0	0	0	0
C5610480,CCTGT,9-40,Not.included	CHG	0	0	0	0	0	0	6	0	0	0	0	0	0	0	0	0	0	0	0	0	0	0	0	0	0	0	0	0	0	0	0	0	0	0	0	0	0	0	0	0	0
C5610490,CCTGG,40-71,Not.included	CHG	0	0	0	0	5	13	0	0	0	0	4	0	22	0	31	0	0	0	0	0	0	0	0	0	0	0	9	0	0	0	0	3	0	0	0	0	0	0	4	4	0
C5610718,CCTGT,76-107,Not.included	CHG	3	0	4	0	0	0	0	0	0	19	0	0	0	0	0	0	0	0	0	0	0	0	0	0	0	0	0	0	0	0	0	0	0	0	0	0	0	0	0	0	0
C5611134,CCGG,75-107,Not.included	CG	0	0	0	0	0	0	0	0	0	0	0	0	0	0	0	0	0	0	0	10	0	0	0	0	0	0	0	0	0	0	0	0	0	0	0	0	0	0	0	0	0
C5611274,CCTGG,91-122,Not.included	CHG	0	0	0	0	0	0	0	0	0	0	0	0	0	0	0	0	0	0	0	0	0	0	0	0	0	0	5	0	0	0	0	0	0	0	0	0	0	0	0	0	0
C5611408,CCAGG,52-83,Not.included	CHG	0	0	0	0	0	0	0	0	0	0	0	0	0	0	0	0	4	0	0	0	0	0	0	0	0	0	0	0	0	0	0	0	0	0	0	0	0	0	0	0	0
C5611502,CCTGG,81-112,Not.included	CHG	0	0	0	0	0	0	0	0	18	0	0	0	0	0	0	0	8	0	0	0	0	0	0	0	0	0	0	0	0	0	0	0	0	0	0	0	0	0	0	0	0
C5611714,CCTGT,74-105,Not.included	CHG	0	0	5	0	0	0	0	0	0	0	0	0	0	0	4	0	6	0	0	5	0	0	0	0	0	0	0	0	0	0	0	0	0	0	0	0	0	0	0	0	0
C5611910,CCTGT,72-103,Not.included	CHG	0	0	0	0	0	0	0	0	0	0	0	0	0	0	14	0	0	0	7	11	0	0	0	0	0	0	0	0	0	0	0	0	0	0	0	0	0	0	0	0	0
C5612104,CCAGG,22-53,Not.included	CHG	0	0	0	0	0	0	0	0	0	0	0	0	0	0	10	0	0	0	0	0	0	0	0	0	0	0	0	0	0	0	0	0	0	0	0	0	0	0	0	0	0
C5612718,CCTGT,74-105,Not.included	CHG	0	0	0	0	0	0	4	0	0	0	0	0	10	0	0	0	0	0	0	0	0	0	0	4	0	0	0	0	0	0	0	0	0	0	0	0	0	0	0	0	0
C5612732,CCTGG,97-128,RTR.tag	CHG	0	0	0	0	0	0	0	0	0	0	0	0	0	0	0	0	0	0	0	0	0	0	0	0	0	0	3	0	0	0	0	0	0	0	0	0	0	0	0	0	0
C5612924,CCGG,94-126,RTR.tag	CG	0	0	0	0	0	0	0	0	0	0	0	0	0	0	0	0	0	3	0	11	0	0	0	0	0	0	0	0	0	0	0	0	0	0	0	0	0	0	0	0	0
C5614144,CCGG,8-40,Not.included	CG	0	0	0	0	0	0	4	0	0	0	0	0	0	0	0	0	0	0	0	0	0	0	0	0	0	0	0	0	0	0	0	0	0	0	0	0	0	0	0	0	0
C5614590,CCTGT,62-93,Not.included	CHG	4	0	0	0	0	0	6	0	0	0	0	4	0	0	11	0	3	0	0	9	0	0	0	0	0	0	0	0	0	0	0	0	0	0	0	3	0	0	0	0	0
C5614786,CCGG,1-32,Not.included	CG	0	0	0	0	6	0	6	0	0	0	0	0	0	0	0	0	0	3	0	0	0	0	0	0	0	0	0	0	0	0	0	0	0	0	0	0	0	0	0	0	0
C5615358,CCTGG,25-56,Not.included	CHG	0	0	0	0	0	0	0	0	0	0	0	0	0	0	0	0	0	0	4	0	0	0	0	0	0	0	0	0	0	0	0	0	0	0	0	0	0	0	0	0	0
C5616394,CCTGT,74-105,Not.included	CHG	9	0	0	0	3	0	0	0	0	8	0	0	0	0	0	7	0	0	0	0	0	0	0	0	0	0	0	0	0	0	0	0	0	0	0	0	0	0	0	0	0
C5617122,CCTGT,15-46,Not.included	CHG	0	0	0	0	0	0	0	0	0	0	9	0	0	0	14	0	0	0	4	0	0	0	0	0	0	0	0	0	0	0	0	0	0	0	0	0	0	0	0	0	0
C5617216,CCTGG,77-108,Not.included	CHG	0	0	0	24	5	0	0	0	0	0	0	0	0	0	0	0	0	0	0	0	0	0	0	0	0	0	0	0	0	0	0	0	0	0	0	0	0	0	0	0	0
C5617564,CCGG,75-107,Not.included	CG	0	0	0	0	0	0	0	0	0	0	0	0	3	0	0	0	0	0	0	0	0	0	0	0	0	0	0	0	0	0	0	0	0	0	0	0	0	0	0	0	0
C5617612,CCAGG,30-61,Not.included	CHG	0	0	0	0	0	21	0	0	0	0	0	0	0	0	0	0	0	0	0	0	0	0	0	0	0	0	0	0	0	0	0	0	0	0	0	0	0	0	0	0	0
C5617704,CCTGT,45-76,Not.included	CHG	0	0	0	0	0	0	0	0	0	0	0	0	0	0	14	0	0	5	0	0	0	0	0	0	0	7	0	0	0	0	0	0	0	0	0	0	0	0	0	0	0
C5617710,CCGG,76-108,Not.included	CG	3	3	0	16	0	0	3	0	0	0	0	0	20	0	11	14	0	5	7	0	0	0	0	0	0	0	0	0	0	0	0	0	0	0	0	0	0	0	0	3	0
C5617802,CCTGT,44-75,Not.included	CHG	0	0	0	0	0	0	0	0	5	0	0	0	0	0	0	0	7	3	0	0	0	0	0	0	0	0	0	0	0	0	0	0	0	0	0	0	0	0	0	0	0
C5617848,CCTGT,48-79,Not.included	CHG	0	0	0	0	3	0	0	0	0	0	0	0	0	0	0	0	0	0	0	0	0	0	0	0	0	0	0	0	0	0	0	0	0	0	0	0	0	0	0	0	0
C5618184,CCAGG,100-131,Not.included	CHG	0	4	0	0	0	0	0	0	0	0	0	0	0	0	0	0	0	0	0	0	0	0	0	0	0	0	0	0	0	0	0	0	0	0	0	0	0	0	0	0	0
C5618233,CCGG,7-39,Not.included	CG	0	3	0	0	0	0	0	0	0	0	0	0	0	0	0	0	0	0	0	0	0	0	0	0	0	0	0	0	0	0	0	0	0	0	0	0	0	0	0	0	0
C5618435,CCGG,33-65,RTR.tag	CG	0	0	3	0	3	0	0	0	0	18	12	3	27	0	85	4	10	11	0	39	0	4	0	0	0	6	3	0	0	0	0	6	0	4	0	0	0	0	0	9	0
C5619023,CCGG,107-138,Not.included	CG	0	0	0	0	0	0	0	0	0	0	0	0	0	0	0	0	12	0	0	0	0	0	0	0	0	0	0	0	0	0	0	0	0	4	0	0	0	0	0	8	0
C5619115,CCTGT,74-105,Not.included	CHG	3	3	0	0	5	0	5	0	0	0	0	0	0	0	4	5	4	0	0	0	0	0	0	0	0	0	3	3	0	0	0	3	0	0	0	0	0	0	0	0	0
C5619701,CCTGG,29-60,Not.included	CHG	0	0	0	0	0	0	0	0	0	0	0	0	0	0	0	7	0	0	0	0	0	0	0	0	0	0	0	0	0	0	0	0	0	0	0	0	0	0	0	0	0
C5619869,CCGG,46-78,Not.included	CG	4	0	0	0	0	0	6	0	0	0	3	0	0	0	0	3	8	0	0	10	0	0	0	0	0	0	0	0	0	0	0	3	0	4	0	0	0	0	0	0	0
C5619991,CCGG,31-63,RTR.tag	CG	0	3	0	0	0	0	0	0	0	0	0	0	0	0	0	0	0	0	0	0	0	0	0	0	0	0	0	0	0	0	0	0	0	0	0	0	0	0	0	0	0
C5620167,CCGG,74-106,Not.included	CG	0	0	9	0	5	0	0	9	0	0	18	8	15	0	6	7	12	0	0	0	0	6	0	0	4	0	4	0	9	0	0	0	0	7	0	4	7	0	0	10	3
C5621051,CCGG,43-75,Not.included	CG	0	0	0	0	0	0	0	12	0	0	0	0	0	0	0	0	0	0	3	0	0	0	0	0	0	0	0	0	0	0	0	0	0	0	0	0	0	0	0	0	0
C5621445,CCGG,72-104,Not.included	CG	0	0	0	0	0	0	0	0	0	0	0	0	0	0	0	0	0	0	0	7	0	0	0	0	0	0	0	0	0	0	0	0	0	0	0	0	0	0	0	0	0
C5622129,CCTGT,31-62,Not.included	CHG	0	0	0	0	0	0	0	0	0	0	0	0	9	0	0	0	0	0	0	0	0	0	0	0	0	0	0	0	0	0	0	0	0	0	0	0	0	0	0	0	0
C5623129,CCGG,1-31,Not.included	CG	0	3	0	0	0	0	0	0	0	0	0	0	0	0	0	0	0	0	0	0	0	0	0	0	0	0	0	0	0	0	0	0	3	0	0	0	0	0	0	0	0
C5623155,CCGG,75-107,Not.included	CG	0	0	0	0	0	0	0	0	0	0	8	0	0	0	0	0	0	0	0	0	0	0	0	0	0	0	0	0	0	0	0	0	0	0	0	0	0	0	0	0	0
C5623241,CCAGG,29-60,Not.included	CHG	0	0	0	0	0	0	0	0	0	0	0	0	0	0	0	0	4	0	0	0	0	0	0	0	0	0	0	0	0	0	0	0	0	0	0	0	0	0	0	0	0
C5623739,CCTGT,29-60,Not.included	CHG	0	0	0	0	4	0	0	0	0	0	0	0	0	0	0	0	0	0	0	0	0	0	0	0	0	0	0	0	0	0	0	0	0	0	0	0	0	0	0	0	0
C5623829,CCGG,102-134,Not.included	CG	0	0	0	0	0	0	0	0	0	0	0	0	0	0	0	0	0	0	0	5	0	0	0	0	0	0	0	0	0	0	0	0	0	0	0	0	0	0	0	0	0
C5624543,CCGG,30-62,Not.included	CG	0	0	0	0	0	0	0	0	0	0	0	0	0	0	0	0	3	0	0	0	0	0	0	0	0	0	0	0	0	0	0	0	0	0	0	0	0	0	0	0	0
C5624621,CCAGG,30-61,Not.included	CHG	0	0	0	0	0	0	0	0	0	0	0	0	0	0	0	3	0	0	0	0	0	0	0	0	0	0	0	0	0	0	0	0	0	0	0	0	0	0	0	0	0
C5624843,CCGG,67-99,Not.included	CG	0	0	0	0	0	0	0	0	0	0	0	0	0	0	0	0	0	0	0	0	0	0	0	0	0	0	0	0	0	0	3	0	0	0	0	0	0	0	0	0	0
C5624945,CCTGT,41-72,Not.included	CHG	0	0	0	0	0	11	0	0	0	0	0	0	0	0	6	0	0	0	0	0	0	0	0	0	0	0	0	0	0	0	0	0	0	0	0	0	0	0	0	0	0
C5624999,CCGG,1-32,Not.included	CG	0	0	0	0	0	0	0	0	0	0	13	0	0	0	0	0	0	0	0	0	0	0	0	0	0	0	0	0	0	0	0	0	0	0	0	0	0	0	0	0	0
C5625465,CCGG,31-63,Not.included	CG	3	0	8	0	0	0	0	0	0	0	0	0	0	0	0	6	6	0	0	0	0	3	0	0	0	0	0	0	0	0	0	0	0	4	0	4	0	0	0	0	0
C5625895,CCAGG,25-56,Not.included	CHG	0	0	0	0	0	0	0	0	0	0	0	0	0	0	20	0	0	0	0	0	0	0	0	0	0	0	0	0	0	0	0	0	0	0	0	0	0	0	0	0	0
C5625973,CCTGT,108-139,Not.included	CHG	0	0	0	0	0	0	0	0	0	0	0	0	0	0	10	0	0	0	0	0	0	0	0	0	0	0	0	0	0	0	0	0	0	0	0	0	0	0	0	0	0
C5626015,CCGG,32-64,Not.included	CG	0	0	0	0	0	0	0	0	0	0	0	0	0	0	0	0	0	0	0	14	0	0	0	0	0	0	0	0	0	0	0	0	0	0	0	0	0	0	0	0	0
C5626043,CCGG,33-65,Not.included	CG	0	0	0	7	0	0	0	0	0	0	0	0	0	0	0	0	0	0	0	0	0	0	0	0	0	0	0	0	0	0	0	0	0	0	0	0	0	0	0	0	0
C5626083,CCAGG,71-102,Not.included	CHG	7	0	0	0	0	0	0	0	0	0	0	12	0	0	0	3	14	0	0	0	0	0	0	0	0	0	0	0	0	0	0	0	0	0	0	3	0	0	0	4	0
C5626083,CCGG,13-45,Not.included	CG	0	0	0	0	0	0	0	0	7	0	0	0	0	0	0	0	0	0	0	0	0	0	0	0	0	0	0	0	0	0	0	0	0	0	0	0	0	0	0	0	0
C5626083,CCGG,38-70,Not.included	CG	22	0	0	0	0	0	5	0	0	12	19	0	0	0	9	3	0	0	0	0	0	0	0	0	0	0	0	0	0	0	0	0	0	4	0	4	0	0	0	0	0
C5626119,CCTGT,18-49,RTR.tag	CHG	4	0	0	0	0	0	0	0	0	0	0	0	0	0	0	0	0	0	0	0	0	0	0	0	0	0	0	0	0	0	0	0	0	0	0	0	0	0	0	0	0
C5626159,CCGG,109-139,Not.included	CG	4	0	0	0	0	13	15	0	0	0	0	0	0	0	0	12	0	0	0	0	0	0	0	0	0	0	0	0	0	0	0	0	0	0	0	0	0	0	0	0	0
C5626241,CCTGT,30-61,Not.included	CHG	0	0	0	5	3	9	12	0	8	0	5	0	7	0	28	5	17	0	4	4	5	0	0	0	0	0	3	4	0	0	0	5	0	5	0	0	0	0	0	4	0
C5626385,CCAGG,56-87,Not.included	CHG	5	3	16	0	0	23	13	0	44	28	21	10	4	0	22	15	9	7	5	16	4	0	0	0	10	4	0	0	7	4	0	9	0	6	3	5	7	0	4	12	0
C5626617,CCGG,101-133,Not.included	CG	0	0	0	0	3	0	0	0	0	0	0	0	0	0	0	0	0	0	9	0	0	0	0	0	0	0	0	0	0	0	0	0	0	0	0	0	0	0	0	0	0
C5626727,CCGG,27-59,Not.included	CG	0	0	3	0	0	0	0	0	0	0	0	0	0	0	0	0	0	0	0	0	0	0	0	0	0	0	0	0	0	0	0	0	0	0	0	0	0	0	0	0	0
C5626829,CCTGT,93-124,Not.included	CHG	0	0	0	0	0	0	4	0	0	0	0	0	0	0	0	0	0	0	0	0	0	0	0	0	0	0	0	0	0	0	0	0	0	0	0	0	0	0	0	0	0
C5627171,CCGG,6-38,Not.included	CG	0	0	0	0	0	0	0	0	0	0	8	0	0	0	10	0	0	0	0	0	0	0	0	0	0	0	0	0	0	0	0	0	0	0	0	0	0	0	0	0	0
C5627187,CCGG,53-85,Not.included	CG	0	0	0	0	0	0	0	0	0	0	0	0	5	0	0	0	0	0	0	8	0	0	0	0	0	0	0	0	0	0	0	0	0	0	0	0	0	0	0	0	0
C5627757,CCTGT,39-70,RTR.tag	CHG	0	0	0	0	0	0	0	0	0	0	0	0	0	0	0	0	0	11	0	0	0	0	0	0	0	0	0	0	0	0	0	0	0	0	0	0	0	0	0	0	0
C5628137,CCTGT,77-108,Not.included	CHG	0	0	0	0	0	0	0	0	0	0	7	0	0	0	0	0	0	0	0	0	0	0	0	0	0	0	0	0	0	0	0	0	0	0	0	0	0	0	0	0	0
C5628463,CCAGG,29-60,Not.included	CHG	0	0	0	0	0	0	0	0	0	0	0	0	0	0	0	0	0	0	0	0	0	0	0	0	0	0	0	0	0	0	0	0	0	3	0	0	0	0	0	0	0
C5628687,CCGG,33-65,RTR.tag	CG	0	0	0	0	0	0	7	0	0	0	0	0	0	0	0	0	0	0	3	0	0	0	0	0	0	0	0	0	0	0	0	0	0	3	0	0	0	0	0	0	0
C5628769,CCGG,78-110,Not.included	CG	0	0	0	0	0	0	0	0	0	0	0	0	0	0	0	0	0	0	0	0	0	0	0	0	0	3	0	0	0	0	0	0	0	0	0	0	0	0	0	0	0
C5628769,CCGG,86-118,Not.included	CG	0	0	0	0	0	0	0	0	0	0	0	0	0	0	0	3	0	0	0	0	0	0	0	0	0	0	0	0	0	0	0	0	0	0	0	0	0	0	0	0	0
C5629101,CCTGT,30-61,Not.included	CHG	6	0	0	0	0	0	0	0	0	0	0	0	0	0	0	0	0	0	0	17	0	0	0	0	0	0	0	0	0	0	0	0	0	0	0	0	0	0	0	0	0
C5629235,CCGG,74-106,RTR.tag	CG	0	0	0	0	0	0	5	0	0	0	0	0	0	0	0	0	0	0	0	0	0	0	0	0	0	0	0	0	0	0	0	0	0	0	0	0	0	0	0	0	0
C5629345,CCGG,66-98,Not.included	CG	0	0	0	0	0	0	0	0	0	0	0	0	0	0	0	0	0	0	0	0	0	0	0	0	0	4	0	0	0	0	0	0	0	0	0	0	0	0	0	0	0
C5629473,CCTGG,34-65,Not.included	CHG	0	0	8	0	0	0	0	0	0	0	0	0	14	0	0	6	0	0	0	9	0	0	0	0	0	0	0	0	3	0	0	6	0	0	0	0	0	0	0	4	0
C5629493,CCGG,85-117,Not.included	CG	0	0	0	0	4	0	0	0	0	0	0	0	0	0	0	0	0	0	0	0	0	0	0	0	0	0	0	0	0	0	0	0	0	0	0	0	0	0	0	0	0
C5629561,CCTGG,1-31,Not.included	CHG	0	4	0	0	0	0	0	0	0	0	0	0	0	0	0	0	0	0	0	0	0	0	0	0	0	0	0	0	0	0	0	0	0	0	0	0	0	0	0	0	0
C5630281,CCGG,78-110,Not.included	CG	0	0	0	0	0	0	0	0	0	0	0	0	4	0	0	0	0	0	0	0	0	0	0	0	0	0	0	0	0	0	0	0	0	0	0	0	0	0	0	0	0
C5630397,CCGG,50-82,Not.included	CG	4	0	7	0	5	20	0	12	11	0	0	3	0	0	0	15	0	0	8	25	0	0	0	4	0	5	3	3	0	0	0	0	0	3	0	0	0	0	0	0	0
C5630967,CCGG,34-66,Not.included	CG	0	0	0	0	0	0	0	0	0	0	0	0	0	0	4	0	0	0	0	0	0	0	0	0	0	0	0	0	0	0	0	0	0	0	0	0	0	0	0	0	0
C5631373,CCTGG,32-63,Not.included	CHG	14	0	3	0	0	0	0	0	0	10	0	0	3	0	7	0	8	4	0	0	0	0	0	3	4	0	0	0	0	0	0	4	0	10	0	5	3	0	0	0	0
C5631703,CCGG,56-88,RTR.tag	CG	3	0	0	0	0	0	0	0	0	0	0	0	0	0	0	0	0	0	0	0	0	0	0	0	0	0	0	0	0	0	0	0	0	0	0	0	0	0	0	0	0
C5631961,CCAGG,76-107,Not.included	CHG	0	0	0	0	0	0	0	0	0	0	0	0	0	0	0	4	0	4	0	0	0	0	0	0	0	0	0	0	0	0	0	0	0	0	0	0	0	0	0	0	0
C5632237,CCTGT,51-82,Not.included	CHG	0	0	0	0	0	0	0	0	0	0	0	0	0	0	0	0	4	0	0	0	0	0	0	0	0	0	0	0	0	0	0	0	0	0	0	0	0	0	0	0	0
C5632983,CCTGG,57-88,RTR.tag	CHG	0	0	3	0	0	0	0	0	0	0	0	0	0	0	0	7	0	0	0	0	3	0	0	0	0	0	0	0	0	0	0	0	0	3	0	0	0	0	0	0	0
C5633025,CCAGG,75-106,Not.included	CHG	0	0	9	0	0	0	3	0	15	0	11	0	0	0	8	10	0	0	0	0	0	0	0	0	0	3	0	0	0	0	0	0	0	0	0	0	0	0	0	0	0
C5633475,CCGG,84-116,Not.included	CG	0	0	0	0	0	0	0	0	0	28	0	0	0	0	0	0	0	0	0	0	0	0	0	0	0	0	0	0	0	0	0	0	0	0	0	0	0	0	0	0	0
C5633655,CCTGT,78-109,RTR.tag	CHG	0	0	0	0	0	0	0	0	0	0	0	0	0	0	0	0	0	0	9	0	0	3	0	0	0	0	0	0	0	0	0	0	0	0	0	0	0	0	0	3	0
C5633705,CCGG,76-108,Not.included	CG	4	0	0	0	3	0	0	7	0	0	0	0	0	0	0	0	0	0	0	0	0	0	0	0	0	0	0	0	0	0	0	0	0	0	0	0	0	0	0	0	0
C5633757,CCGG,78-110,Not.included	CG	7	0	3	0	8	0	0	0	0	0	0	0	0	0	0	0	0	0	0	0	0	0	0	0	0	0	0	0	0	0	0	4	0	0	0	6	3	0	0	0	0
C5633925,CCGG,1-31,Not.included	CG	0	0	0	0	8	3	0	0	0	0	0	0	6	0	0	4	0	0	0	0	0	0	0	0	0	0	6	0	0	0	0	0	0	3	0	0	0	0	0	0	0
C5634319,CCGG,72-104,Not.included	CG	0	0	0	0	0	0	0	0	0	0	0	0	0	0	0	0	0	0	0	0	0	0	0	0	3	0	0	0	0	0	0	0	0	0	0	0	0	0	0	0	0
C5634629,CCGG,78-110,Not.included	CG	15	0	0	0	0	0	0	0	0	0	0	0	0	0	0	5	0	0	0	0	0	0	0	0	0	0	0	0	0	0	0	0	0	0	0	0	0	0	0	0	0
C5634933,CCTGT,13-44,RTR.tag	CHG	0	0	0	0	0	0	0	0	0	0	0	0	4	0	0	0	0	0	0	0	0	0	0	0	0	0	0	0	0	0	0	0	0	0	0	0	0	0	0	0	0
C5634939,CCGG,42-74,RTR.tag	CG	0	0	0	0	0	0	0	0	0	0	0	0	0	0	0	0	6	0	0	0	0	0	0	0	0	0	0	0	0	0	0	0	0	0	0	0	0	0	0	0	0
C5635193,CCTGT,78-109,Not.included	CHG	10	5	0	0	0	18	25	0	10	0	16	0	7	0	18	12	6	0	0	12	0	0	0	0	0	0	6	4	0	0	0	0	0	0	0	0	0	0	0	0	0
C5635241,CCGG,104-136,Not.included	CG	0	0	3	0	0	0	0	0	0	0	0	0	0	0	0	0	0	0	0	3	0	0	0	0	0	0	0	0	0	0	0	0	0	0	0	0	0	0	0	0	0
C5635277,CCTGT,48-79,Not.included	CHG	0	0	5	0	0	0	0	0	0	0	0	0	0	0	0	0	0	0	0	0	0	0	0	0	0	0	0	0	0	0	0	0	0	0	0	0	0	0	0	0	0
C5635477,CCGG,46-78,Not.included	CG	0	0	0	0	0	0	0	0	0	0	0	0	0	0	0	0	4	0	0	0	0	0	0	0	0	0	0	0	0	0	0	0	0	0	0	0	0	0	0	0	0
C5636242,CCAGG,63-94,Not.included	CHG	0	0	0	0	0	0	0	0	0	0	0	0	0	0	0	0	0	0	5	0	0	0	0	0	0	0	0	0	0	0	0	0	0	0	0	0	0	0	0	0	0
C5637028,CCGG,86-118,RTR.tag	CG	3	0	0	0	0	0	0	0	0	0	0	0	0	0	0	0	0	0	0	0	0	0	0	0	0	0	0	0	0	0	0	0	0	0	0	0	0	0	0	0	0
C5638016,CCGG,76-108,Not.included	CG	0	0	0	0	0	3	0	0	8	0	0	0	0	0	10	0	0	0	0	3	0	0	0	0	0	0	0	0	0	0	0	0	0	0	0	0	0	0	0	0	0
C5638266,CCGG,31-63,Not.included	CG	7	0	3	0	0	0	0	0	0	0	0	0	0	0	6	0	0	3	3	0	0	0	0	0	0	0	0	0	0	0	0	0	0	0	0	0	0	0	0	0	0
C5638900,CCTGT,31-62,Not.included	CHG	26	0	21	4	0	7	3	0	0	26	15	4	0	0	0	42	7	7	3	0	0	8	0	0	7	0	5	0	0	0	0	14	4	28	6	7	5	0	4	0	0
C5639484,CCGG,111-141,Not.included	CG	0	0	0	0	0	0	0	0	0	0	0	0	0	0	0	0	0	0	0	0	0	0	0	0	0	0	0	0	0	0	0	3	0	0	0	0	0	0	0	0	0
C5640392,CCGG,19-51,Not.included	CG	0	0	0	0	0	0	0	0	0	28	0	0	0	0	0	0	0	0	0	0	0	0	0	0	0	0	0	0	0	0	0	0	0	0	0	0	0	0	0	0	0
C5640426,CCTGG,67-98,Not.included	CHG	21	0	0	14	0	0	0	0	0	22	14	0	0	0	0	0	3	3	0	0	0	0	0	0	0	0	0	0	0	0	0	0	0	0	0	0	0	0	0	0	0
C5640790,CCGG,98-130,Not.included	CG	3	0	0	0	0	0	0	0	0	0	0	0	0	0	0	0	3	0	0	0	0	0	0	0	0	0	0	0	0	0	3	0	0	0	0	0	0	0	0	0	0
C5641146,CCGG,111-141,RTR.tag	CG	0	0	0	0	0	4	0	0	0	0	0	0	0	0	0	0	0	0	0	0	0	0	0	0	0	0	0	0	0	0	0	0	0	0	0	0	0	0	0	0	0
C5641802,CCGG,30-62,Not.included	CG	0	0	0	0	0	0	0	0	0	0	0	0	0	0	0	0	0	0	0	0	0	0	0	0	0	0	0	0	0	0	0	0	0	0	3	0	0	0	0	3	0
C5641802,CCGG,91-123,Not.included	CG	0	0	0	0	0	0	0	0	0	0	0	0	0	0	0	0	5	3	0	0	0	0	0	0	0	0	0	0	0	0	0	0	0	0	0	0	0	0	0	0	0
C5642064,CCTGT,97-128,Not.included	CHG	0	5	0	0	0	0	0	0	0	0	0	0	0	0	0	0	0	0	0	0	0	0	0	0	0	0	0	0	0	0	0	0	0	0	0	0	0	0	0	0	0
C5642374,CCTGG,65-96,Not.included	CHG	0	0	0	0	0	0	0	0	0	0	0	0	0	0	0	0	0	0	0	0	0	0	0	0	0	0	0	0	0	0	3	0	0	0	0	0	0	0	0	0	0
C5642568,CCTGT,45-76,Not.included	CHG	0	0	0	0	0	0	0	0	0	0	0	0	0	0	0	0	0	0	0	11	0	0	0	0	0	0	0	0	0	0	0	0	0	0	0	0	0	0	0	0	0
C5643120,CCGG,1-32,RTR.tag	CG	0	0	3	0	0	0	3	0	0	0	0	0	0	0	0	5	0	0	0	0	0	0	0	0	0	0	0	0	0	0	0	0	0	0	0	0	0	0	0	0	0
C5643192,CCTGG,83-114,Not.included	CHG	0	0	0	0	0	0	0	0	0	0	0	0	0	0	0	0	0	0	0	0	0	0	0	0	0	0	0	0	0	0	0	0	0	0	0	0	0	0	0	4	0
C5643352,CCGG,86-118,Not.included	CG	0	0	0	0	5	0	0	0	0	0	0	0	0	0	0	0	0	0	0	0	0	0	0	0	0	0	0	0	0	0	0	0	0	0	0	0	0	0	0	0	0
C5643362,CCAGG,67-98,Not.included	CHG	0	0	0	0	0	0	0	0	0	0	0	0	0	0	0	0	0	3	0	0	0	0	0	0	0	0	0	0	0	0	0	0	0	0	0	0	0	0	0	0	0
C5644150,CCGG,87-119,Not.included	CG	0	0	0	0	0	0	0	0	0	0	0	0	0	0	0	0	4	0	0	0	0	0	0	0	0	0	0	0	0	0	0	0	0	0	0	0	0	0	0	0	0
C5644552,CCGG,1-32,Not.included	CG	0	0	0	0	0	0	0	28	0	0	0	0	0	0	0	0	0	0	0	0	0	0	0	0	0	0	0	0	0	0	0	0	0	0	0	0	0	0	0	0	0
C5644714,CCGG,55-87,Not.included	CG	0	0	0	0	0	0	0	0	0	0	0	0	0	0	0	0	0	0	0	14	0	0	0	0	0	0	0	0	0	0	0	0	0	0	0	0	0	0	0	0	0
C5644804,CCGG,90-122,Not.included	CG	0	0	0	0	0	0	0	0	0	0	0	4	0	0	0	0	0	0	0	0	0	0	0	0	0	0	0	0	0	0	0	0	0	0	0	0	0	0	0	0	0
C5645464,CCGG,42-74,Not.included	CG	0	0	0	0	0	0	0	0	0	0	0	0	0	0	0	0	11	0	0	0	0	0	0	0	0	0	0	0	0	0	0	0	0	0	0	0	0	0	0	0	0
C5645754,CCTGG,34-65,Not.included	CHG	11	7	12	0	0	0	0	0	0	0	0	0	0	0	0	0	11	6	0	0	0	0	0	0	0	0	6	0	0	0	0	0	0	0	0	0	4	0	0	0	0
C5646352,CCGG,79-111,RTR.tag	CG	0	0	0	0	0	0	0	9	0	0	0	0	0	0	0	0	13	0	0	0	0	5	0	0	0	0	0	0	0	0	0	0	0	3	0	0	0	0	0	0	0
C5649444,CCTGG,89-120,Not.included	CHG	0	0	0	0	0	0	0	0	0	0	0	0	0	0	0	0	0	0	0	0	0	0	0	0	0	4	0	0	0	0	0	0	0	0	0	0	0	0	0	0	0
C5649714,CCGG,33-65,RTR.tag	CG	0	0	0	0	0	0	0	0	0	0	0	6	0	0	0	0	0	0	0	0	0	0	0	0	0	0	0	0	0	0	0	0	0	0	0	0	0	0	0	0	0
C5650160,CCGG,99-131,Not.included	CG	0	0	0	0	0	0	0	0	0	0	0	0	0	0	0	0	0	0	0	0	3	0	0	0	0	0	0	0	0	0	0	0	0	0	0	0	0	0	0	0	0
C5650488,CCGG,92-124,Not.included	CG	0	13	5	28	0	6	5	16	56	0	0	8	28	0	0	10	4	3	19	10	0	0	8	0	0	9	0	0	0	0	5	0	0	3	0	0	0	0	0	8	0
C5650984,CCGG,42-74,Not.included	CG	0	0	0	0	0	0	0	0	0	0	0	0	0	0	0	4	0	0	0	0	0	0	0	0	0	0	0	0	0	0	0	0	0	0	0	0	0	0	0	0	0
C5651252,CCGG,19-51,Not.included	CG	0	0	0	0	0	0	0	0	0	0	0	0	0	0	0	0	0	4	0	0	0	0	0	0	0	0	0	0	0	0	0	0	0	0	0	0	0	0	0	0	0
C5651252,CCGG,32-64,Not.included	CG	4	0	0	0	0	0	0	0	0	0	0	0	0	0	10	0	0	0	0	0	0	0	0	0	0	0	0	0	0	0	0	0	0	0	0	0	0	0	0	4	0
C5651252,CCTGG,75-106,Not.included	CHG	0	0	0	0	0	0	0	0	0	0	0	0	0	0	0	0	5	0	0	0	0	0	0	0	0	0	0	0	0	0	0	0	0	0	0	0	0	0	0	4	0
C5651546,CCTGT,14-45,RTR.tag	CHG	0	0	0	0	0	0	0	0	0	0	0	9	0	0	0	0	0	0	0	0	0	0	0	0	0	0	0	0	0	0	0	0	0	0	0	0	0	0	0	0	0
C5652282,CCGG,31-63,RTR.tag	CG	0	0	0	0	0	0	0	0	0	0	0	0	0	0	0	0	0	3	0	0	0	0	0	0	0	0	0	0	0	0	0	0	0	0	0	0	0	0	0	0	0
C5652384,CCGG,63-95,Not.included	CG	0	0	0	0	0	0	0	0	0	0	0	0	0	0	0	4	0	0	0	0	0	3	0	0	0	0	0	0	0	0	0	0	0	0	0	0	0	0	0	0	0
C5652498,CCTGT,37-68,Not.included	CHG	0	0	4	0	0	0	0	0	0	0	0	0	0	0	0	0	0	0	0	0	0	0	0	0	0	0	0	0	0	0	0	0	0	0	0	0	0	0	0	0	0
C5653508,CCGG,1-32,Not.included	CG	0	3	0	23	0	0	0	0	0	0	10	0	0	0	0	0	0	0	0	0	0	0	0	0	0	0	0	0	3	0	0	0	0	0	0	0	0	0	0	3	0
C5653520,CCAGG,1-31,Not.included	CHG	0	0	0	0	0	0	0	0	0	0	0	0	0	0	0	0	0	0	0	0	0	0	0	0	0	0	0	0	0	0	0	0	0	3	0	0	0	0	0	0	0
C5653914,CCGG,30-62,Not.included	CG	0	3	0	0	0	0	9	0	15	19	0	4	16	3	0	17	0	3	0	40	0	0	0	0	6	0	0	0	0	3	0	3	0	5	0	3	0	0	0	0	0
C5653918,CCAGG,91-122,Not.included	CHG	0	0	0	0	0	0	0	0	0	0	0	0	0	0	9	0	0	0	0	0	0	0	0	0	0	0	0	0	0	0	0	0	0	0	0	0	0	0	0	0	0
C5654210,CCTGG,47-78,Not.included	CHG	6	0	26	0	0	0	0	0	0	0	46	39	0	0	0	18	23	26	0	0	0	0	0	0	0	0	0	0	0	0	0	9	4	14	8	4	13	8	4	0	0
C5654290,CCAGG,5-36,Not.included	CHG	0	0	0	0	0	0	3	0	0	0	0	0	0	0	0	0	0	0	0	0	0	0	0	0	0	0	0	0	0	0	0	0	0	0	0	0	0	0	0	0	0
C5654484,CCGG,87-119,Not.included	CG	0	0	0	0	0	0	5	0	0	0	0	0	0	0	23	0	0	0	0	0	0	0	0	0	0	0	0	0	0	0	0	0	0	0	0	0	0	0	0	0	0
C5654564,CCAGG,78-109,Not.included	CHG	0	0	0	0	0	0	0	0	0	0	0	0	8	0	0	0	7	3	0	0	0	0	0	0	0	0	6	0	0	0	0	4	0	0	0	0	0	0	0	0	0
C5654648,CCTGG,91-122,Not.included	CHG	0	0	0	0	0	0	0	0	0	0	0	0	0	0	0	0	0	4	0	0	0	0	0	0	0	0	0	0	0	0	0	4	0	0	0	0	0	0	0	0	0
C5654690,CCAGG,45-76,Not.included	CHG	0	0	0	0	0	0	0	0	0	0	0	6	0	0	0	0	0	0	0	0	0	0	0	0	0	0	0	0	0	0	0	0	0	0	0	0	0	0	0	0	0
C5655116,CCTGT,98-129,Not.included	CHG	0	0	0	0	0	0	0	0	0	0	0	0	13	0	0	0	0	0	4	0	0	0	0	5	0	0	0	0	0	0	0	0	0	0	0	0	0	0	0	0	0
C5655216,CCGG,20-52,Not.included	CG	24	0	9	0	0	0	0	0	0	0	10	17	0	0	0	12	21	9	0	0	0	0	0	0	8	0	3	0	0	0	0	8	3	32	12	14	0	3	3	4	6
C5655216,CCGG,47-79,Not.included	CG	70	0	16	0	0	0	0	0	0	0	31	27	0	0	0	29	81	29	14	0	0	7	0	0	0	0	3	0	0	0	0	5	0	30	24	23	8	0	3	0	3
C5655216,CCGG,83-115,Not.included	CG	0	0	0	0	0	0	0	0	0	0	0	0	0	0	0	3	4	0	0	0	0	0	0	0	0	0	0	0	0	0	0	0	0	0	0	0	0	0	0	0	0
C5655292,CCGG,91-123,Not.included	CG	0	3	0	0	0	0	0	0	0	0	0	0	0	0	0	0	0	0	0	0	0	0	0	0	0	0	0	0	0	0	0	0	0	0	0	0	0	0	0	3	0
C5656172,CCAGG,77-108,Not.included	CHG	0	0	0	0	0	0	0	0	0	0	0	0	4	0	0	0	0	0	0	0	0	0	0	0	0	0	0	0	0	0	0	0	0	0	0	0	0	0	0	0	0
C5656260,CCAGG,26-57,RTR.tag	CHG	0	0	4	0	0	0	0	0	0	0	0	0	0	0	0	0	0	0	0	0	0	0	0	0	0	0	0	0	0	0	0	0	0	0	0	0	0	0	0	0	0
C5656528,CCTGT,36-67,Not.included	CHG	0	0	0	0	0	0	0	0	0	0	0	0	0	0	0	0	0	0	0	0	0	0	0	0	0	0	0	0	0	0	0	0	0	0	0	3	0	0	0	0	0
C5656568,CCAGG,1-31,Not.included	CHG	0	0	0	0	0	0	0	0	0	0	0	0	0	0	0	3	0	0	0	0	0	0	0	0	0	0	0	0	0	0	0	0	0	0	0	0	0	0	0	0	0
C5656894,CCGG,15-47,Not.included	CG	0	0	0	0	0	12	0	0	0	0	0	0	0	0	0	0	0	0	0	0	0	0	0	0	0	0	0	0	0	0	0	0	0	0	0	0	0	0	0	0	0
C5656984,CCGG,105-137,Not.included	CG	0	0	0	0	0	0	0	0	0	0	0	0	0	0	0	0	0	5	0	0	0	0	0	0	0	0	0	0	0	0	0	0	0	0	0	0	0	0	0	0	0
C5657136,CCGG,33-65,Not.included	CG	0	0	0	0	0	0	0	0	0	0	5	0	0	0	7	0	0	5	0	0	0	0	0	0	0	0	0	0	0	0	0	0	0	0	0	0	0	0	0	0	0
C5657342,CCGG,97-129,RTR.tag	CG	0	0	0	0	0	0	0	0	0	0	0	0	0	0	0	0	0	0	0	0	0	0	0	0	0	0	0	4	0	0	0	0	0	0	0	0	0	0	0	0	0
C5657734,CCTGT,22-53,Not.included	CHG	0	0	0	0	0	0	0	0	0	0	0	0	0	0	0	0	0	0	0	0	0	0	0	0	0	0	4	0	0	0	0	0	0	0	0	0	0	0	0	0	0
C5658098,CCTGT,89-120,RTR.tag	CHG	0	0	3	0	0	0	0	0	0	0	0	0	0	0	0	4	0	0	0	0	0	0	0	0	0	0	0	0	0	0	0	0	0	0	0	0	0	0	3	0	0
C5658106,CCGG,9-41,Not.included	CG	0	0	0	0	0	0	0	0	0	0	0	5	0	0	0	0	0	0	0	0	0	0	0	0	0	0	0	0	0	0	0	0	0	0	0	0	0	0	0	0	0
C5658168,CCTGT,60-91,Not.included	CHG	0	0	0	0	0	0	0	0	0	0	0	0	0	0	0	0	0	3	0	0	0	0	0	0	0	0	0	0	0	0	0	0	0	0	0	0	0	0	0	0	0
C5658574,CCAGG,52-83,Not.included	CHG	0	0	0	0	0	0	0	0	0	0	0	0	0	0	0	0	0	0	0	0	0	0	0	0	3	0	0	0	0	0	0	0	0	0	0	0	0	0	0	0	0
C5658586,CCGG,79-111,RTR.tag	CG	0	0	0	0	0	0	3	0	0	0	0	0	0	0	0	0	0	0	0	0	0	0	0	0	0	0	0	0	0	0	0	0	0	0	0	0	0	0	0	0	0
C5658688,CCGG,29-61,Not.included	CG	0	0	0	0	0	0	0	0	0	0	0	0	0	0	0	3	0	0	0	0	0	0	0	0	0	0	0	0	0	0	0	0	0	0	0	0	0	0	0	0	0
C5658712,CCTGT,93-124,Not.included	CHG	0	0	0	0	0	0	0	0	0	0	14	0	0	0	4	0	0	0	0	0	0	0	0	0	0	0	0	0	0	0	0	0	0	0	0	0	0	0	0	0	0
C5658766,CCTGG,64-95,Not.included	CHG	0	0	0	0	0	0	0	0	0	0	0	0	0	0	0	0	0	0	0	0	0	0	0	0	0	0	0	0	0	0	0	0	0	3	0	0	0	0	0	0	0
C5658824,CCGG,108-140,Not.included	CG	0	0	0	8	0	0	0	0	0	0	0	0	0	0	0	0	0	0	0	0	0	0	0	0	0	0	0	0	0	0	0	0	0	0	0	0	0	0	0	0	0
C5658824,CCGG,92-124,Not.included	CG	7	0	3	0	0	0	0	0	0	0	0	0	0	0	0	3	0	0	0	0	0	0	0	0	0	0	0	0	0	0	0	0	0	0	0	0	0	0	0	0	0
C5659416,CCGG,1-31,Not.included	CG	0	6	0	0	0	0	0	0	0	0	0	0	0	0	0	0	0	0	0	0	0	0	0	0	0	0	0	0	0	0	0	0	0	0	0	0	0	0	0	0	0
C5659900,CCAGG,85-116,Not.included	CHG	0	3	0	0	0	0	0	0	0	0	0	0	0	0	0	0	0	0	0	0	0	0	0	0	0	0	0	0	0	0	0	0	0	0	0	0	0	0	0	0	0
C5660110,CCGG,82-114,Not.included	CG	0	0	0	0	0	0	0	0	0	0	0	0	0	0	0	0	0	0	0	0	0	0	0	0	0	0	3	0	0	0	0	0	0	0	0	0	0	0	0	0	0
C5660310,CCTGG,34-65,Not.included	CHG	0	0	0	0	4	0	0	0	0	0	0	0	0	0	13	0	0	0	0	0	0	0	0	0	0	0	0	0	0	0	0	0	0	0	0	0	0	0	0	0	0
C5660348,CCTGT,80-111,Not.included	CHG	0	0	0	0	0	0	0	0	0	0	0	0	0	0	0	0	5	0	0	13	0	0	0	0	0	0	0	0	0	0	0	0	0	0	0	0	0	0	0	0	0
C5660372,CCTGT,20-51,RTR.tag	CHG	0	0	0	11	0	0	0	0	0	0	0	0	0	0	0	0	0	0	0	0	0	0	0	0	0	0	0	0	0	0	0	0	0	0	0	0	0	0	0	0	0
C5660858,CCAGG,1-31,Not.included	CHG	0	0	3	0	0	0	0	0	0	0	0	0	0	0	0	0	0	0	0	0	0	0	0	0	0	0	0	0	0	0	0	0	0	0	0	0	0	0	0	0	0
C5660870,CCGG,29-61,RTR.tag	CG	0	0	0	0	0	0	0	0	0	0	0	0	0	0	0	0	0	0	0	0	0	0	0	0	0	0	0	0	0	0	0	0	0	0	0	0	3	0	0	0	0
C5661246,CCAGG,11-42,RTR.tag	CHG	5	0	0	4	0	0	0	0	0	0	0	0	0	0	0	0	0	0	0	0	0	0	0	0	0	0	0	0	0	0	0	0	0	0	0	0	0	0	0	0	0
C5661622,CCGG,97-129,Not.included	CG	0	0	0	0	0	0	0	0	0	0	0	0	0	0	0	6	0	0	0	0	0	0	0	0	0	0	0	0	0	0	0	0	0	0	4	3	0	0	0	0	0
C5661670,CCAGG,86-117,Not.included	CHG	31	0	0	0	0	0	0	0	0	16	18	74	5	0	0	32	22	8	0	0	0	0	0	0	0	0	0	0	0	0	0	0	0	5	0	7	0	0	0	0	0
C5661898,CCGG,17-49,Not.included	CG	0	0	0	0	0	0	0	0	0	0	0	0	0	0	0	0	0	0	0	0	0	0	0	0	0	0	0	0	0	0	0	0	0	3	0	0	0	0	0	0	0
C5661924,CCGG,79-111,Not.included	CG	0	5	0	0	0	0	0	0	0	0	0	0	0	0	0	0	0	4	0	0	0	0	0	0	0	0	3	0	0	0	0	0	0	0	0	0	0	0	0	5	0
C5662178,CCGG,72-104,RTR.tag	CG	0	0	0	0	0	0	0	0	13	0	0	0	0	0	0	0	0	0	0	0	0	0	0	0	0	0	0	0	0	0	0	0	0	0	0	0	0	0	0	0	0
C5662364,CCTGG,24-55,Not.included	CHG	0	0	0	0	0	0	0	0	0	0	0	0	0	0	0	0	5	0	0	0	0	0	0	0	0	0	0	0	0	0	0	0	0	0	0	0	0	0	0	0	0
C5663732,CCGG,44-76,Not.included	CG	0	0	0	0	0	7	0	0	0	0	0	0	0	0	0	0	0	0	0	0	0	0	0	0	0	0	0	0	0	0	0	0	0	0	0	0	0	0	0	0	0
C5664540,CCAGG,41-72,Not.included	CHG	7	7	0	0	0	0	14	0	18	0	0	0	6	0	12	7	3	0	4	5	0	0	3	0	0	4	0	0	0	0	0	4	0	0	0	0	0	0	0	8	0
C5664758,CCTGT,78-109,Not.included	CHG	0	0	0	0	0	0	0	0	0	0	0	0	0	0	0	0	0	0	0	13	0	0	0	0	0	0	0	0	0	0	0	0	0	0	0	0	0	0	0	0	0
C5664880,CCGG,22-54,Not.included	CG	8	0	4	0	0	0	0	0	0	0	0	0	8	0	0	3	3	0	0	0	0	0	0	0	0	0	0	0	0	0	0	0	0	0	0	0	0	0	0	0	0
C5665158,CCTGT,28-59,Not.included	CHG	0	0	0	0	0	0	0	0	0	29	0	0	0	0	0	0	0	0	0	0	0	0	0	0	0	0	0	0	0	0	0	0	0	0	0	0	0	0	0	0	0
C5665214,CCTGT,80-111,Not.included	CHG	0	0	0	0	0	4	15	15	13	0	12	0	0	0	8	6	13	0	8	0	0	0	0	0	5	0	0	0	0	0	0	0	0	7	0	6	0	0	3	0	0
C5665300,CCGG,16-48,Not.included	CG	0	0	0	0	0	0	0	0	0	0	0	0	0	0	0	0	0	0	0	0	0	3	0	0	0	4	0	0	0	0	0	0	0	0	0	0	0	0	0	0	0
C5665300,CCTGG,56-87,Not.included	CHG	6	0	6	0	0	0	13	0	0	0	5	33	5	0	0	15	0	15	0	0	0	0	0	0	7	4	4	0	3	0	0	0	0	13	4	5	7	0	0	3	0
C5665672,CCGG,17-49,Not.included	CG	0	0	0	0	0	0	0	0	0	0	0	0	0	0	0	0	0	0	0	0	0	0	0	0	0	0	0	0	0	0	0	0	0	0	0	0	0	0	0	3	0
C5665718,CCGG,39-71,Not.included	CG	0	0	0	0	0	0	0	0	0	0	0	0	0	0	0	0	0	0	0	4	0	0	0	0	0	0	0	0	0	0	0	0	0	0	0	0	0	0	0	0	0
C5665854,CCGG,31-63,Not.included	CG	3	0	0	0	0	0	0	0	0	0	0	0	0	0	0	0	5	0	0	0	0	0	0	0	0	0	0	0	0	0	0	0	0	0	0	0	0	0	0	0	0
C5665970,CCAGG,42-73,Not.included	CHG	0	0	0	5	0	0	0	0	0	0	10	0	0	0	0	0	0	0	0	0	0	0	0	0	0	0	0	0	0	0	0	0	0	0	0	0	0	0	0	0	0
C5666376,CCTGG,51-82,RTR.tag	CHG	0	0	0	0	0	0	0	0	0	34	6	31	0	0	0	0	0	0	0	0	0	0	0	0	0	0	0	0	0	0	0	0	0	0	3	0	0	0	0	0	0
C5666804,CCTGT,20-51,Not.included	CHG	0	0	0	0	0	0	0	0	0	0	0	0	0	0	0	0	0	0	0	6	0	0	0	0	0	0	0	0	0	0	0	0	0	0	0	0	0	0	0	0	0
C5667432,CCTGG,88-119,Not.included	CHG	14	0	0	0	0	0	0	0	0	0	0	0	0	0	0	49	11	0	0	0	0	0	0	0	0	0	0	0	0	0	0	0	0	0	0	4	0	0	0	0	0
C5667652,CCGG,80-112,Not.included	CG	0	0	0	0	0	0	6	0	0	0	0	0	0	0	0	0	0	0	0	0	0	0	0	0	0	0	0	0	0	0	0	0	0	0	0	0	0	0	0	0	0
C5667858,CCGG,89-121,Not.included	CG	0	0	0	0	0	0	0	0	0	0	0	0	5	0	0	0	0	0	0	0	0	0	0	0	0	0	0	0	0	0	0	0	0	0	0	0	0	0	0	0	0
C5667894,CCGG,55-87,Not.included	CG	0	0	0	0	0	0	0	0	0	0	0	0	0	0	6	0	0	0	0	0	0	0	0	0	0	0	0	0	0	0	0	0	0	0	0	0	0	0	0	0	0
C5668098,CCAGG,81-112,Not.included	CHG	0	0	0	0	0	0	3	0	0	0	0	0	0	0	0	0	0	0	0	0	0	0	0	0	0	0	0	0	0	0	0	0	0	0	0	0	0	0	0	0	0
C5668114,CCTGT,6-37,Not.included	CHG	0	0	0	0	0	0	0	0	0	0	0	0	4	0	0	0	0	0	0	0	0	0	0	0	0	0	0	0	0	0	0	0	0	0	0	0	0	0	0	0	0
C5668162,CCGG,60-92,Not.included	CG	0	0	0	0	0	0	0	0	0	0	0	0	0	0	0	6	0	0	0	0	0	0	0	0	0	0	0	0	0	0	0	0	0	0	0	0	0	0	0	0	0
C5669002,CCAGG,113-143,Not.included	CHG	0	0	0	0	0	0	0	0	0	0	0	0	0	0	0	0	0	0	0	0	0	0	0	0	0	0	0	0	0	3	0	0	0	0	0	0	0	0	0	0	0
C5669238,CCGG,4-36,Not.included	CG	0	0	0	0	0	0	0	0	0	0	0	0	0	0	0	0	0	0	0	0	0	0	0	0	0	0	7	0	0	0	0	0	0	0	0	0	0	0	0	0	0
C5669864,CCTGG,41-72,Not.included	CHG	0	0	0	0	0	0	4	0	0	0	0	0	0	0	0	0	0	0	0	0	0	0	0	0	0	0	0	0	0	0	0	0	0	0	0	0	0	0	0	0	0
C5669908,CCGG,21-53,Not.included	CG	23	0	7	0	0	0	0	0	0	31	0	14	0	0	0	24	8	28	15	0	0	0	0	0	0	0	7	0	0	0	0	11	3	9	5	22	3	0	0	0	4
C5670770,CCGG,81-113,Not.included	CG	0	0	0	0	0	0	0	0	0	0	0	0	0	0	0	0	0	9	0	0	0	0	0	0	0	0	0	0	0	0	0	0	0	3	3	0	0	0	0	0	0
C5670884,CCGG,1-32,Not.included	CG	4	0	0	0	0	0	0	0	0	0	0	0	0	0	0	0	4	0	0	0	0	0	0	0	0	0	0	0	0	0	0	0	0	0	0	0	0	0	0	0	0
C5670976,CCGG,4-36,Not.included	CG	6	0	0	0	0	0	0	0	0	0	0	0	0	0	0	0	0	0	0	0	0	0	0	0	0	0	0	0	0	0	0	0	0	0	0	0	0	0	0	0	0
C5671168,CCGG,31-63,RTR.tag	CG	19	4	11	0	0	0	0	0	0	0	0	20	0	0	8	18	14	10	0	5	0	0	0	0	3	3	0	0	0	0	16	3	0	5	9	3	4	0	0	3	0
C5671344,CCGG,38-70,Not.included	CG	0	0	0	0	0	0	0	0	0	0	0	0	0	0	0	3	0	0	0	0	0	0	0	0	0	0	0	0	0	0	0	0	0	0	0	0	0	0	0	0	0
C5672504,CCGG,45-77,Not.included	CG	5	0	0	0	0	4	7	0	0	0	0	8	0	0	0	3	0	4	0	0	0	0	0	0	0	0	0	0	0	0	0	0	0	6	7	0	0	0	0	0	0
C5672518,CCTGG,43-74,Not.included	CHG	0	0	0	0	0	0	0	0	0	0	0	0	5	0	0	0	0	0	0	0	0	0	0	0	0	0	0	0	0	0	0	0	0	0	0	0	0	0	0	0	0
C5672520,CCTGG,43-74,Not.included	CHG	0	0	0	0	0	0	0	0	0	0	0	0	0	0	0	0	0	3	0	0	0	0	0	0	0	0	0	0	0	0	0	0	0	0	0	0	0	0	0	0	0
C5672650,CCAGG,27-58,Not.included	CHG	11	0	0	0	0	0	0	0	0	0	0	0	0	0	0	6	0	0	0	0	0	0	0	0	0	0	0	0	0	0	0	0	0	4	0	3	0	0	0	5	0
C5673220,CCGG,42-74,RTR.tag	CG	0	0	0	0	0	0	0	0	0	0	0	0	3	0	0	0	0	0	0	0	0	0	0	0	0	0	0	0	0	0	0	0	0	0	0	0	0	0	0	0	0
C5673220,CCGG,5-37,Not.included	CG	0	0	0	0	0	0	0	0	0	0	0	0	0	0	0	0	3	0	0	0	0	0	0	0	0	0	0	0	0	0	0	0	0	0	0	0	0	0	0	0	0
C5673462,CCGG,28-60,Not.included	CG	0	0	0	0	0	0	0	0	0	0	0	0	0	0	0	0	0	0	0	6	0	0	0	0	0	0	0	0	0	0	0	0	0	0	0	0	0	0	0	0	0
C5674908,CCGG,18-50,Not.included	CG	0	0	0	0	0	0	0	0	0	0	4	4	0	0	0	0	0	0	0	0	0	0	0	0	0	0	0	0	0	0	0	0	0	0	0	0	0	0	0	0	0
C5675160,CCTGT,89-120,Not.included	CHG	0	0	0	0	0	0	0	0	0	0	0	0	0	0	14	0	0	0	0	0	0	0	0	0	0	0	0	0	0	0	0	0	0	0	0	0	0	0	0	0	0
C5675690,CCTGG,11-42,RTR.tag	CHG	3	0	0	0	0	0	0	0	0	0	0	0	0	0	0	0	0	0	0	0	0	0	0	0	0	0	0	0	0	0	0	0	0	0	0	0	0	0	0	0	0
C5675796,CCGG,78-110,Not.included	CG	0	0	0	0	0	0	0	0	0	0	0	0	0	0	0	10	0	0	0	0	0	0	0	0	0	0	0	0	0	0	0	0	0	0	0	0	0	0	0	0	0
C5676078,CCAGG,68-99,Not.included	CHG	0	0	0	0	0	0	0	0	0	0	0	0	0	0	0	6	0	5	0	0	0	0	0	0	0	0	0	0	0	0	0	0	0	0	0	0	0	0	0	0	0
C5676078,CCGG,98-130,Not.included	CG	0	0	0	0	0	0	0	0	0	0	0	0	0	0	20	0	0	0	0	0	0	0	0	0	0	0	0	0	0	0	0	0	0	0	0	0	0	0	0	0	0
C5676454,CCTGG,20-51,Not.included	CHG	0	0	4	0	0	0	0	0	0	0	0	0	0	0	0	0	0	0	0	0	0	0	0	0	0	0	0	0	0	0	0	0	0	0	0	0	0	0	0	0	0
C5678452,CCGG,31-63,Not.included	CG	0	0	0	0	0	0	0	0	0	0	0	0	0	0	0	0	0	0	0	0	0	0	0	0	0	0	0	0	0	0	3	0	0	0	0	0	0	0	0	0	0
C5678466,CCTGT,51-82,Not.included	CHG	0	0	0	0	5	0	0	0	0	0	0	0	0	0	0	4	0	0	0	0	0	0	0	0	0	0	0	0	0	0	0	0	0	0	0	0	0	0	0	0	0
C5678540,CCGG,1-32,Not.included	CG	0	0	0	0	0	0	0	0	0	0	0	4	0	0	0	0	0	0	0	0	0	0	0	0	0	0	0	0	0	0	0	0	0	0	0	0	0	0	0	0	0
C5678680,CCGG,47-79,Not.included	CG	0	0	0	0	0	0	4	0	0	0	0	0	0	3	0	0	0	0	0	0	0	0	0	0	0	0	3	0	0	0	0	0	0	0	0	0	0	0	0	0	0
C5679250,CCGG,50-82,Not.included	CG	0	0	0	0	0	0	0	0	0	0	0	0	0	0	0	0	3	0	0	0	0	0	0	0	0	0	0	0	0	0	0	0	0	0	0	0	0	0	0	0	0
C5679290,CCGG,33-65,Not.included	CG	45	0	35	31	6	5	5	15	11	0	5	27	20	0	38	14	26	12	0	30	0	9	0	8	4	13	8	0	3	5	0	9	0	43	12	14	13	0	5	15	5
C5679792,CCGG,106-138,Not.included	CG	0	0	0	0	0	0	0	0	25	0	0	0	0	0	0	0	0	0	0	0	0	0	0	0	0	0	0	0	0	0	0	0	0	0	0	0	0	0	0	0	0
C5680436,CCTGT,41-72,Not.included	CHG	0	0	0	0	0	0	0	0	0	18	0	0	0	0	0	0	0	0	0	0	0	0	0	0	0	0	0	0	0	0	0	0	0	0	0	0	0	0	0	0	0
C5680608,CCGG,95-127,Not.included	CG	0	0	0	0	0	0	0	0	0	0	0	4	0	0	0	0	0	6	56	14	3	0	0	0	0	0	0	0	0	0	0	0	0	0	0	0	0	0	0	0	0
C5681126,CCGG,30-62,Not.included	CG	0	0	0	0	0	0	0	8	0	0	0	0	0	0	0	11	0	0	0	0	5	0	0	0	0	3	0	0	0	0	0	0	0	0	0	0	0	0	0	0	0
C5681258,CCAGG,105-136,Not.included	CHG	0	0	0	0	0	0	0	0	0	0	0	7	0	0	0	0	0	0	0	0	0	0	0	0	0	0	0	0	0	0	0	0	0	0	0	0	0	0	0	0	0
C5681316,CCTGT,87-118,Not.included	CHG	4	0	0	0	0	0	16	0	18	0	0	0	8	0	32	5	0	9	16	55	0	0	0	3	0	3	0	0	0	0	0	0	0	0	0	0	0	0	0	0	0
C5683474,CCGG,81-113,Not.included	CG	34	6	15	0	3	3	0	0	10	0	19	12	0	0	17	21	42	26	6	0	0	0	0	0	6	0	5	0	8	0	0	4	4	19	6	10	17	3	4	11	7
C5683760,CCGG,105-137,Not.included	CG	0	0	0	0	0	0	0	0	0	0	0	0	0	0	0	3	0	0	0	0	0	0	0	0	0	0	0	0	0	0	0	0	0	0	0	0	0	0	0	0	0
C5683778,CCGG,72-104,Not.included	CG	0	0	0	0	0	0	0	0	0	0	0	0	0	0	0	0	0	0	0	0	0	0	0	0	0	0	0	0	0	0	0	0	0	0	0	0	0	0	0	4	0
C5683898,CCGG,1-31,Not.included	CG	0	0	0	0	0	0	4	0	0	0	0	0	0	0	0	0	0	0	0	0	0	0	0	0	0	0	0	0	0	0	0	0	0	0	0	0	0	0	0	0	0
C5684068,CCAGG,26-57,Not.included	CHG	0	0	0	0	0	0	0	0	0	0	0	0	0	0	0	0	6	0	0	0	0	0	0	0	0	0	0	0	0	0	0	0	0	0	0	0	0	0	0	0	0
C5684380,CCTGG,56-87,Not.included	CHG	0	0	0	19	0	0	0	0	0	0	0	0	0	0	0	0	0	0	0	0	0	0	0	0	0	0	0	0	0	0	0	0	0	0	0	0	0	0	0	0	0
C5684638,CCGG,89-121,Not.included	CG	5	0	0	0	0	0	0	0	0	0	0	0	0	0	0	0	0	0	0	0	0	0	0	0	0	0	0	0	0	0	0	0	0	0	0	0	0	0	0	0	0
C5684982,CCTGT,48-79,Not.included	CHG	19	0	0	0	0	0	0	0	0	0	11	0	0	0	3	14	9	0	3	0	0	0	0	0	0	0	0	0	0	0	0	0	0	5	4	0	4	0	0	0	0
C5685218,CCTGT,52-83,Not.included	CHG	0	9	0	0	4	0	0	0	0	0	4	0	0	0	8	5	5	0	0	0	0	0	0	0	0	0	6	0	0	0	0	0	0	0	0	0	0	0	0	0	0
C5685268,CCAGG,84-115,Not.included	CHG	90	0	9	0	0	0	0	0	35	0	0	0	18	0	0	0	23	17	49	0	0	0	0	0	4	0	0	0	0	0	0	4	4	15	5	11	0	0	0	5	3
C5685268,CCGG,73-105,Not.included	CG	0	0	0	0	0	0	0	0	0	0	0	0	0	0	0	0	0	0	4	15	0	0	0	0	0	0	0	0	0	0	0	0	0	0	0	0	0	0	0	0	0
C5685354,CCTGT,79-110,Not.included	CHG	0	0	0	0	0	0	0	0	0	0	0	7	0	0	0	0	0	0	0	0	0	0	0	0	0	0	0	0	0	0	0	0	0	3	0	0	4	0	0	0	0
C5686492,CCGG,81-113,RTR.tag	CG	0	0	3	0	0	0	0	0	11	0	0	0	6	0	0	8	6	4	3	8	0	0	0	0	0	5	9	0	6	0	0	3	0	0	3	0	0	0	0	6	0
C5686718,CCGG,34-66,Not.included	CG	0	0	0	0	0	0	0	0	0	0	0	0	0	0	0	0	0	0	0	0	0	0	0	3	0	0	0	0	0	0	0	0	0	0	0	0	0	0	0	0	0
C5687728,CCTGG,90-121,RTR.tag	CHG	0	0	0	0	0	0	0	0	0	0	0	0	0	0	4	0	0	0	0	0	0	0	0	0	0	0	0	0	0	0	0	0	0	0	0	0	0	0	0	0	0
C5687868,CCTGT,105-136,Not.included	CHG	0	6	3	0	0	0	0	0	0	0	0	0	0	0	0	0	0	0	0	0	0	0	0	0	0	0	0	0	0	0	0	0	0	0	0	0	0	0	0	0	0
C5688210,CCTGT,63-94,Not.included	CHG	0	0	0	0	0	0	0	0	0	0	0	0	0	0	0	0	0	0	0	0	0	0	0	0	0	3	0	0	0	0	0	0	0	0	0	0	0	0	0	0	0
C5689164,CCGG,30-62,RTR.tag	CG	0	3	0	0	0	0	0	0	0	0	0	0	0	0	0	0	0	3	0	0	0	0	0	0	0	0	0	0	0	0	0	0	0	0	0	0	0	0	0	0	0
C5689206,CCTGG,30-61,Not.included	CHG	0	0	0	0	4	0	4	0	0	0	0	0	0	0	0	0	0	0	0	0	0	0	0	0	0	0	0	0	0	0	0	0	0	0	0	0	0	0	0	0	0
C5689944,CCGG,81-113,Not.included	CG	0	0	0	0	0	0	0	0	0	0	0	0	0	0	0	0	11	0	0	0	0	0	0	0	0	0	0	0	0	0	0	0	0	0	0	0	0	0	0	0	0
C5690790,CCTGG,30-61,Not.included	CHG	0	0	0	0	0	0	0	0	0	0	0	0	0	0	0	0	10	0	0	0	0	0	0	0	0	0	0	0	0	0	0	0	0	0	0	0	0	0	0	0	0
C5692640,CCGG,33-65,Not.included	CG	0	0	0	0	0	0	0	0	0	0	0	0	0	0	0	0	0	0	5	0	0	0	0	0	0	0	0	0	0	0	0	0	0	0	0	0	0	0	0	0	0
C5693310,CCGG,115-145,Not.included	CG	0	0	0	0	6	0	0	0	14	0	0	0	0	0	0	0	0	0	0	0	0	0	0	0	0	0	0	0	0	0	0	0	0	0	0	0	0	0	0	0	0
C5693726,CCGG,44-76,Not.included	CG	0	0	0	9	0	0	0	15	0	0	0	0	12	0	10	0	0	11	0	0	4	0	0	0	0	6	7	0	0	0	0	4	0	0	0	0	3	0	0	5	0
C5693860,CCTGT,39-70,Not.included	CHG	0	0	0	0	0	0	0	0	0	0	0	0	0	0	0	0	3	0	0	0	0	0	0	0	0	0	0	0	0	0	0	0	0	0	0	0	0	0	0	0	0
C5694194,CCAGG,38-69,Not.included	CHG	0	0	0	0	0	0	0	0	0	0	0	0	0	0	0	4	0	0	0	0	0	0	0	0	0	0	0	0	0	0	0	0	0	0	0	0	0	0	0	0	0
C5694194,CCGG,8-40,Not.included	CG	0	0	0	0	0	0	0	0	0	0	0	0	0	0	0	13	0	0	0	0	0	0	0	0	0	0	0	0	0	0	0	0	0	0	0	0	0	0	0	0	0
C5694200,CCTGG,93-124,Not.included	CHG	0	0	0	0	0	10	0	0	0	0	0	0	0	0	0	0	0	0	0	0	0	0	0	0	0	0	0	0	0	0	0	0	0	0	0	0	0	0	0	0	0
C5694420,CCGG,39-71,Not.included	CG	0	0	0	0	4	0	14	24	0	29	11	14	0	0	0	10	0	0	0	0	0	3	0	0	0	4	0	0	3	0	0	0	0	0	0	0	0	0	0	0	0
C5694888,CCTGG,102-133,Not.included	CHG	0	0	0	0	0	5	0	0	0	0	0	0	0	0	0	0	0	0	0	0	0	0	0	0	0	0	0	0	0	0	0	0	0	0	0	0	0	0	0	0	0
C5694896,CCTGT,74-105,RTR.tag	CHG	0	0	0	0	0	0	0	0	0	0	0	0	0	0	0	4	0	0	0	0	0	0	3	0	0	0	0	0	0	0	0	0	0	0	0	0	0	0	0	0	0
C5695598,CCGG,71-103,Not.included	CG	0	0	0	0	0	0	0	0	0	0	6	0	0	0	0	0	0	0	0	0	0	0	0	0	0	0	0	0	0	0	0	0	0	0	0	0	0	0	0	0	0
C5696024,CCTGT,34-65,Not.included	CHG	0	0	0	0	0	0	0	0	0	0	0	0	0	0	0	0	0	0	0	0	0	0	0	0	0	0	0	0	0	0	0	0	0	0	0	0	0	0	0	3	0
C5696700,CCTGG,25-56,Not.included	CHG	0	0	0	0	0	0	0	0	0	0	0	0	0	0	0	4	0	0	0	0	0	0	0	0	0	0	0	0	0	0	0	0	0	0	0	0	0	0	0	0	0
C5696912,CCGG,21-53,Not.included	CG	0	0	0	0	0	0	0	0	0	0	9	0	5	0	0	4	3	0	0	3	0	0	0	0	0	0	0	0	0	0	4	0	0	0	0	0	0	0	0	0	0
C5696912,CCTGG,37-68,Not.included	CHG	0	0	0	0	0	0	0	0	0	15	0	0	0	0	0	4	9	0	0	0	0	0	0	0	0	0	0	0	0	0	0	0	0	4	0	0	0	0	0	0	0
C5697204,CCTGG,25-56,RTR.tag	CHG	15	0	3	3	0	0	0	0	0	0	21	0	0	0	8	9	0	6	0	0	0	0	0	0	0	3	0	0	0	0	0	0	0	0	0	0	0	0	0	3	0
C5697294,CCGG,114-145,Not.included	CG	0	5	0	0	0	5	0	0	0	0	0	0	0	0	10	7	0	7	0	3	0	0	0	0	0	8	0	4	0	0	0	0	0	0	0	0	0	0	0	3	0
C5697486,CCTGT,79-110,Not.included	CHG	0	0	0	0	0	0	0	0	0	0	0	0	0	0	0	3	0	0	0	0	0	0	0	0	0	0	0	0	0	0	0	0	0	0	0	0	0	0	0	0	0
C5698234,CCGG,34-66,Not.included	CG	0	3	0	0	0	0	0	0	0	0	0	0	0	0	0	0	0	0	0	0	0	0	0	0	0	0	0	0	0	0	0	0	0	0	0	0	0	0	0	0	0
C5698234,CCGG,67-99,Not.included	CG	10	0	0	0	0	0	0	0	0	0	0	6	0	0	0	0	8	0	0	0	0	0	0	0	0	0	0	0	0	0	0	0	0	0	0	0	0	0	0	0	0
C5698482,CCGG,18-50,Not.included	CG	0	0	0	0	0	0	0	0	0	0	0	0	0	0	0	0	6	0	0	0	0	0	0	0	0	0	0	0	0	0	0	0	0	0	0	0	0	0	0	0	0
C5698626,CCGG,115-145,Not.included	CG	0	0	0	0	0	0	0	0	0	0	0	0	0	0	0	0	0	0	0	0	0	0	0	0	0	0	0	0	0	0	0	0	0	4	0	0	0	0	0	0	0
C5698816,CCGG,73-105,Not.included	CG	0	0	0	0	0	0	0	0	0	0	0	0	0	0	15	0	0	0	0	0	0	0	0	0	0	0	0	0	0	0	0	0	0	0	0	0	0	0	0	0	0
C5699002,CCAGG,43-74,Not.included	CHG	0	0	0	0	0	0	0	0	0	0	0	0	0	0	0	0	0	0	0	0	0	0	0	0	0	0	0	0	0	0	5	0	0	0	0	0	0	0	0	0	0
C5699654,CCGG,89-121,RTR.tag	CG	0	0	0	0	0	0	0	0	0	0	5	21	0	0	0	4	0	0	0	0	0	0	0	0	0	0	0	0	0	0	0	0	0	6	0	5	0	0	0	0	0
C5700450,CCGG,1-31,Not.included	CG	0	5	0	0	0	0	0	0	0	0	0	0	0	0	0	0	0	0	0	0	0	0	0	0	0	0	0	0	0	0	0	0	0	0	0	0	0	0	0	0	0
C5701050,CCGG,112-144,Not.included	CG	1148	0	74	22	0	7	19	0	0	114	189	468	22	0	12	493	526	243	41	6	0	7	0	11	40	0	13	0	21	0	0	61	17	268	124	216	57	24	6	45	59
C5701050,CCGG,1-33,Not.included	CG	0	0	0	0	0	0	0	0	0	0	0	0	0	0	0	3	0	0	0	0	0	0	0	0	0	0	0	0	0	0	0	0	0	0	0	0	0	0	0	0	0
C5701472,CCTGT,30-61,Not.included	CHG	0	0	0	0	0	0	0	0	0	0	0	0	0	0	0	0	0	0	0	0	0	0	0	0	0	0	0	0	0	0	0	0	0	0	0	0	0	0	0	4	0
C5702658,CCTGT,46-77,RTR.tag	CHG	0	0	0	0	0	0	0	0	0	0	0	0	0	0	11	0	0	0	0	0	0	0	0	0	0	0	0	0	0	0	0	0	0	0	0	0	0	0	0	0	0
C5703430,CCGG,81-113,RTR.tag	CG	10	0	11	0	0	0	0	0	0	0	0	5	0	0	0	8	5	0	0	0	0	0	0	0	0	0	0	0	0	0	0	0	0	0	3	0	3	0	4	0	0
C5703920,CCTGT,44-75,Not.included	CHG	0	6	5	0	0	0	0	0	37	0	0	0	8	0	15	7	0	0	0	0	0	4	0	0	0	0	0	0	0	0	0	0	0	0	0	0	0	0	0	3	0
C5704220,CCAGG,51-82,Not.included	CHG	0	0	0	0	0	0	0	0	0	0	0	0	0	0	0	0	0	0	0	0	0	0	0	0	0	0	0	0	0	0	0	0	0	0	0	5	0	0	0	0	3
C5704426,CCGG,64-96,RTR.tag	CG	0	0	0	14	0	0	0	0	0	0	0	0	0	0	13	0	0	0	0	0	0	0	0	0	0	0	0	0	0	0	0	0	0	0	0	0	0	0	0	0	0
C5705170,CCTGT,33-64,Not.included	CHG	0	0	0	0	0	0	0	0	0	0	0	10	0	0	0	0	0	0	0	0	0	0	0	0	0	0	0	0	0	0	0	0	0	0	0	0	0	0	0	0	0
C5705272,CCGG,81-113,Not.included	CG	0	0	0	0	0	0	0	0	7	0	0	0	0	0	0	0	0	0	0	0	0	0	0	0	0	0	0	0	0	0	0	0	0	0	0	0	0	0	0	0	0
C5706556,CCAGG,82-113,Not.included	CHG	0	0	0	0	4	0	0	0	0	0	0	0	0	0	0	0	0	0	0	0	0	0	0	0	0	0	0	0	0	0	0	0	0	0	0	0	0	0	0	0	0
C5706664,CCGG,27-59,Not.included	CG	5	0	0	0	0	0	0	0	0	26	0	0	0	0	0	0	0	5	0	0	0	0	0	0	0	0	0	0	0	0	0	0	0	0	0	0	0	0	0	0	0
C5706954,CCGG,1-31,Not.included	CG	0	0	0	0	0	0	5	0	0	0	0	0	0	0	0	0	0	0	0	0	0	0	0	0	0	0	0	0	0	0	0	0	0	0	0	0	0	0	0	0	0
C5707112,CCGG,44-76,Not.included	CG	0	0	0	0	0	0	0	0	0	0	3	0	0	0	0	0	0	0	0	0	0	0	0	0	0	0	0	0	0	0	0	0	0	0	0	0	0	0	0	0	0
C5707914,CCAGG,67-98,RTR.tag	CHG	0	0	0	0	0	0	5	0	0	0	0	0	0	0	0	0	0	0	0	0	0	0	0	0	0	0	0	0	0	0	0	0	0	0	0	0	0	0	0	0	0
C5707996,CCGG,88-120,Not.included	CG	0	0	0	0	0	0	0	0	0	0	0	0	0	0	0	0	0	0	3	0	0	0	0	0	0	0	0	0	0	0	0	0	0	0	0	0	0	0	0	0	0
C5708542,CCGG,28-60,Not.included	CG	8	0	5	0	0	0	0	0	0	0	0	4	0	0	18	17	15	8	7	0	0	0	0	0	0	0	0	0	0	0	0	0	0	10	0	6	0	0	0	0	0
C5709144,CCGG,82-114,Not.included	CG	0	0	0	0	0	0	0	0	0	0	0	0	0	0	0	0	0	0	0	3	0	0	0	0	0	0	0	0	0	0	0	0	0	0	0	0	0	0	0	0	0
C5709192,CCGG,82-114,Not.included	CG	0	0	0	11	0	3	6	0	0	0	0	0	0	0	0	0	0	0	3	6	0	0	0	0	0	0	0	0	0	0	0	0	0	0	0	0	0	0	0	0	0
C5709218,CCGG,33-65,Not.included	CG	0	0	0	0	0	0	7	0	0	0	0	0	0	0	0	0	0	0	0	0	0	0	0	0	0	0	0	0	0	0	0	0	0	0	0	0	0	0	0	0	0
C5709666,CCGG,72-104,Not.included	CG	0	0	0	0	0	0	0	0	0	29	0	0	0	0	0	0	0	0	0	0	0	0	0	0	0	0	0	0	0	0	0	0	0	0	0	0	0	0	0	0	0
C5709830,CCGG,32-64,Not.included	CG	10	0	0	0	0	0	0	0	0	0	0	0	0	0	0	4	0	0	0	0	0	0	0	0	0	0	0	0	0	0	0	0	0	0	0	0	0	0	0	0	0
C5710006,CCGG,24-56,RTR.tag	CG	0	0	0	0	0	0	0	0	0	0	0	0	6	0	0	0	0	0	0	0	0	0	0	0	0	0	0	0	0	0	0	0	0	0	0	0	0	0	0	0	0
C5710876,CCGG,1-31,Not.included	CG	0	0	0	0	0	0	0	0	0	0	0	0	0	0	0	0	0	0	0	0	0	0	0	0	0	0	0	0	0	0	0	0	0	11	0	0	0	0	0	0	0
C5711520,CCTGT,5-36,Not.included	CHG	3	0	0	0	0	0	0	0	0	0	0	0	0	0	0	0	0	0	0	0	0	0	0	0	0	0	0	0	0	0	0	0	0	0	0	0	0	0	0	0	0
C5711892,CCGG,20-52,Not.included	CG	0	0	0	0	0	0	0	0	0	0	0	0	0	0	0	0	0	0	0	0	0	0	0	0	0	0	0	0	0	0	0	0	0	0	0	3	0	0	0	0	0
C5712228,CCTGG,97-128,Not.included	CHG	3	0	0	0	0	0	0	0	0	0	0	0	0	0	0	0	0	0	0	0	0	0	0	0	0	0	0	0	0	0	0	0	0	0	0	0	0	0	0	0	0
C5712796,CCTGG,78-109,Not.included	CHG	0	0	0	0	0	0	0	0	0	0	10	0	0	0	0	0	0	0	0	0	0	0	0	0	0	0	0	0	0	0	0	0	0	0	0	0	0	0	0	0	0
C5713180,CCAGG,109-140,Not.included	CHG	0	0	4	0	0	0	0	0	0	0	0	0	0	0	0	0	0	0	0	0	0	0	0	0	0	0	0	0	0	0	0	0	0	0	0	0	0	0	0	0	0
C5713734,CCTGG,84-115,Not.included	CHG	0	0	0	0	0	0	0	0	0	0	0	0	0	0	0	0	0	0	0	0	0	0	0	0	0	0	0	0	0	0	0	0	0	3	0	0	0	0	0	0	0
C5716002,CCGG,1-31,Not.included	CG	0	3	0	0	0	0	0	0	0	0	0	0	0	0	0	0	0	0	0	0	0	0	0	0	0	0	0	0	0	0	0	0	0	0	0	0	0	0	0	0	0
C5717232,CCGG,44-76,Not.included	CG	0	0	0	0	0	0	0	0	0	0	0	5	0	0	0	4	0	0	0	0	0	0	0	0	0	0	0	0	0	0	0	0	0	0	0	0	0	0	0	0	0
C5717504,CCAGG,38-69,Not.included	CHG	0	0	0	0	0	0	0	0	0	0	0	0	0	0	12	5	13	5	0	0	0	0	0	0	0	0	0	0	0	0	0	0	0	0	0	0	0	0	0	0	0
C5717998,CCTGT,52-83,Not.included	CHG	9	0	0	0	0	0	0	0	0	0	9	0	0	0	0	0	0	0	0	0	0	0	0	0	0	0	0	0	0	0	0	0	0	0	0	0	0	0	0	0	0
C5718306,CCGG,84-116,Not.included	CG	922	25	996	88	246	0	3	0	3	510	70	236	387	0	214	328	186	181	361	63	0	0	20	9	8	3	13	0	63	0	33	117	305	93	36	46	37	0	86	173	4
C5718468,CCAGG,30-61,Not.included	CHG	0	0	0	0	0	0	0	0	0	0	0	7	0	0	0	0	0	0	0	0	0	0	0	0	0	0	0	0	0	0	0	0	0	0	0	0	0	0	0	0	0
C5719352,CCAGG,71-102,Not.included	CHG	0	0	0	0	0	0	3	0	0	0	0	0	0	0	0	0	5	0	0	0	0	0	0	0	0	0	0	0	0	0	0	0	0	0	0	0	0	0	0	0	0
C5719416,CCTGT,58-89,Not.included	CHG	5	0	0	0	3	0	0	0	0	0	0	0	3	0	0	0	0	0	0	9	0	0	0	0	0	0	0	0	0	0	0	0	0	0	0	4	0	0	0	0	0
C5719994,CCGG,18-50,RTR.tag	CG	4	0	0	0	0	0	0	0	0	0	0	0	0	0	0	0	0	0	0	0	0	0	0	0	0	0	0	0	0	0	0	0	0	0	0	0	0	0	0	0	0
C5720556,CCTGT,93-124,Not.included	CHG	0	0	0	0	5	0	0	0	0	0	0	0	0	0	0	0	0	0	0	5	0	0	0	0	0	0	0	0	0	0	0	0	0	0	0	0	0	0	0	0	0
C5720652,CCTGT,104-135,Not.included	CHG	0	0	0	0	0	0	0	0	0	0	0	0	4	0	0	0	0	0	0	0	0	0	0	0	0	0	0	0	0	0	0	0	0	0	0	0	0	0	0	0	0
C5721678,CCTGT,3-34,Not.included	CHG	0	0	0	0	3	0	4	0	0	0	0	0	0	0	0	0	0	0	0	0	0	0	0	0	0	0	0	0	0	0	0	0	0	0	0	0	0	0	0	0	0
C5721864,CCTGT,50-81,Not.included	CHG	0	0	0	0	0	0	0	0	0	0	0	0	0	0	0	0	7	0	0	0	0	0	0	0	0	0	0	0	0	0	0	0	0	0	0	0	0	0	0	0	0
C5721936,CCGG,65-97,Not.included	CG	0	8	0	0	0	0	7	0	0	0	0	0	0	0	0	0	0	0	0	0	0	0	0	0	0	0	0	0	0	0	0	0	0	0	0	0	0	0	0	0	0
C5722718,CCTGT,62-93,Not.included	CHG	0	0	0	0	0	0	0	0	0	0	0	0	0	0	0	3	0	0	0	0	0	0	0	0	0	0	0	0	0	0	0	0	0	0	0	0	0	0	0	0	0
C5722860,CCTGG,52-83,Not.included	CHG	0	0	0	0	0	0	0	0	0	0	0	0	0	0	0	0	5	4	0	0	0	0	0	0	0	0	0	0	0	0	0	0	0	10	0	0	0	0	0	4	4
C5723068,CCAGG,64-95,Not.included	CHG	0	0	0	0	0	0	0	0	0	0	0	0	0	0	0	3	0	0	0	0	0	0	0	0	0	0	0	0	0	0	0	0	0	0	0	0	0	0	0	0	0
C5723234,CCTGG,60-91,Not.included	CHG	0	0	0	0	0	0	0	0	0	0	0	0	7	0	0	0	0	0	0	0	0	0	0	0	0	0	0	0	0	0	0	0	0	6	0	0	0	0	0	0	0
C5723408,CCGG,52-84,Not.included	CG	0	0	0	0	0	0	0	0	0	0	7	0	0	0	0	0	0	0	0	0	0	0	0	0	0	0	0	0	0	0	0	0	0	0	0	0	0	0	0	0	0
C5724208,CCGG,54-86,Not.included	CG	0	4	0	0	0	0	0	0	0	24	0	0	0	0	6	0	0	0	0	0	0	0	0	0	0	0	0	0	0	0	0	0	0	0	0	0	0	0	0	0	0
C5724208,CCGG,71-103,Not.included	CG	0	0	0	0	0	0	0	0	0	0	0	0	0	0	0	0	0	0	0	0	0	0	0	0	3	0	0	0	0	0	0	0	0	0	0	0	0	0	0	0	0
C5724256,CCGG,83-115,Not.included	CG	0	0	0	0	4	0	0	8	0	0	0	0	0	0	0	3	0	0	0	0	0	0	0	0	0	0	0	0	0	0	0	0	0	0	0	0	0	0	0	0	0
C5724476,CCGG,2-34,Not.included	CG	0	0	0	0	0	0	0	0	0	0	0	0	0	0	0	0	11	0	0	0	0	0	0	0	0	0	0	0	0	0	0	0	0	0	3	0	0	0	0	0	0
C5724868,CCTGT,16-47,Not.included	CHG	0	0	0	9	0	0	0	0	0	0	0	0	0	0	0	0	0	0	0	0	0	0	0	0	0	0	0	0	0	0	0	0	0	0	0	0	0	0	0	0	0
C5725082,CCGG,42-74,Not.included	CG	0	0	0	7	0	0	0	0	0	0	0	0	0	0	19	0	0	0	0	0	0	0	0	0	0	0	0	0	0	0	0	0	0	0	0	0	0	0	0	0	0
C5725132,CCGG,32-64,Not.included	CG	0	0	0	10	0	0	0	0	0	0	0	0	0	0	5	0	0	0	0	0	0	0	0	0	0	0	0	0	0	0	0	0	0	0	0	0	0	0	0	0	0
C5725186,CCAGG,88-119,Not.included	CHG	4	0	0	0	0	0	0	0	0	0	0	5	0	0	0	8	17	0	0	0	0	0	0	0	0	0	0	0	0	0	0	6	0	3	0	0	0	0	0	0	0
C5725836,CCTGG,90-121,Not.included	CHG	0	0	0	0	0	0	0	0	0	0	0	0	0	0	0	3	0	0	0	0	0	0	0	0	0	0	0	0	0	0	0	0	0	0	0	0	0	0	0	0	0
C5725840,CCTGG,49-80,Not.included	CHG	0	0	0	0	0	0	0	0	0	0	0	0	0	0	0	3	0	0	0	0	0	0	0	0	0	0	0	0	0	0	0	0	0	0	0	0	0	0	0	0	0
C5726492,CCTGG,117-147,Not.included	CHG	9	0	3	0	0	0	0	0	4	25	0	0	0	0	0	4	6	0	0	0	0	0	0	3	0	0	0	0	0	0	0	0	0	3	0	3	0	0	0	0	0
C5727030,CCGG,81-113,Not.included	CG	0	0	0	0	0	0	0	0	0	0	0	0	0	0	0	0	0	0	0	0	0	0	0	4	9	0	0	3	6	0	0	0	0	0	0	0	0	0	0	13	0
C5727318,CCGG,60-92,Not.included	CG	0	0	0	0	0	0	0	0	0	0	0	0	0	0	0	0	0	0	0	10	0	0	0	0	0	0	0	0	0	0	0	0	0	0	0	0	0	0	0	0	0
C5728232,CCGG,8-40,Not.included	CG	0	0	0	0	0	0	0	0	0	0	0	0	0	0	4	0	0	0	0	0	0	0	0	0	0	0	0	0	0	0	0	0	0	0	0	0	0	0	0	0	0
C5728520,CCGG,33-65,Not.included	CG	0	0	0	0	0	0	0	0	0	0	0	0	0	0	0	0	0	0	0	0	0	3	0	0	0	0	0	0	0	0	0	0	0	0	0	0	0	0	0	0	0
C5728594,CCGG,53-85,Not.included	CG	0	0	0	0	0	0	0	0	0	0	0	0	0	0	0	0	0	0	0	0	0	0	0	4	0	0	0	0	0	0	0	0	0	0	0	0	0	0	0	0	0
C5728706,CCTGT,28-59,Not.included	CHG	7	0	0	0	0	0	0	0	0	0	0	0	0	0	0	0	0	0	0	0	0	0	0	0	0	0	0	0	0	0	0	0	0	0	0	0	0	0	0	0	0
C5728840,CCTGT,111-142,Not.included	CHG	11	0	7	0	0	3	0	0	0	0	0	0	0	0	0	13	0	0	0	0	0	0	0	0	0	0	0	0	0	0	0	0	0	0	0	0	0	0	0	0	0
C5728880,CCGG,26-58,Not.included	CG	0	0	0	0	0	0	0	0	0	0	0	0	0	0	0	0	0	0	0	7	0	0	0	0	0	0	0	0	0	0	0	0	0	0	0	0	0	0	0	0	0
C5728950,CCAGG,104-135,Not.included	CHG	0	0	0	0	0	0	0	0	0	0	0	0	0	0	0	0	14	0	0	0	0	0	0	0	0	0	0	0	0	0	0	0	0	0	0	0	0	0	0	0	0
C5729446,CCGG,59-91,Not.included	CG	4	0	0	0	0	0	0	0	0	0	0	0	0	0	0	0	0	0	0	0	0	0	0	0	0	0	0	0	0	0	0	0	0	0	0	0	0	0	0	0	0
C5730848,CCTGG,29-60,Not.included	CHG	0	0	0	0	0	0	0	0	0	0	9	0	0	0	0	0	0	0	0	0	0	0	0	0	0	0	0	0	0	0	0	0	0	0	0	0	0	0	0	0	0
C5730916,CCTGG,22-53,Not.included	CHG	0	0	0	0	0	0	0	0	0	0	0	0	0	0	0	0	0	0	0	4	0	0	0	0	0	0	0	0	0	0	0	0	0	0	0	0	0	0	0	0	0
C5732012,CCTGT,53-84,Not.included	CHG	0	0	0	0	3	0	0	0	0	0	0	0	0	0	0	0	0	0	0	0	0	0	0	0	0	0	0	0	0	0	0	0	0	0	0	0	0	0	0	0	0
C5732130,CCTGG,96-127,Not.included	CHG	3	0	5	0	0	0	0	0	0	0	0	0	0	0	0	4	0	0	0	0	0	0	0	0	0	0	0	0	0	0	0	3	0	0	0	0	0	0	0	0	0
C5732218,CCGG,60-92,Not.included	CG	0	0	0	0	0	0	0	0	0	0	0	0	0	0	0	0	0	0	0	0	0	0	0	0	0	0	0	0	0	0	3	0	0	0	0	0	0	0	0	0	0
C5733096,CCGG,61-93,Not.included	CG	0	0	0	0	0	0	0	0	0	0	0	0	0	0	0	0	0	0	0	0	0	0	0	0	0	0	0	0	0	0	0	0	0	0	0	0	0	0	3	0	0
C5733096,CCGG,75-107,Not.included	CG	0	0	0	0	0	0	0	0	0	0	0	0	4	0	0	0	0	0	0	0	0	0	0	0	0	0	0	0	0	0	0	0	0	0	0	0	0	0	0	0	0
C5733096,CCGG,79-111,Not.included	CG	0	4	0	0	4	5	0	0	0	0	0	8	0	0	28	0	0	0	6	9	0	0	0	0	0	0	0	0	0	0	0	0	0	0	0	0	0	0	0	0	0
C5733562,CCGG,55-87,Not.included	CG	0	0	0	0	0	6	0	0	0	0	0	0	0	0	0	0	0	0	6	0	0	0	0	0	0	0	0	0	0	0	0	0	0	0	0	0	0	0	0	0	0
C5733880,CCTGT,85-116,Not.included	CHG	0	0	0	0	0	0	0	0	0	0	0	0	3	0	0	0	0	0	0	0	0	0	0	0	0	0	0	0	0	0	0	0	0	0	0	0	0	0	0	0	0
C5734098,CCGG,62-94,Not.included	CG	0	0	0	0	0	0	0	0	0	0	0	0	0	0	0	3	0	0	0	0	0	0	0	0	0	0	0	0	0	0	0	0	0	0	0	0	0	0	0	0	0
C5734234,CCGG,1-33,Not.included	CG	2025	116	2117	189	848	46	73	0	0	1199	321	682	1173	0	616	466	421	293	767	49	15	23	28	33	49	9	25	3	150	10	52	275	758	130	91	69	62	13	197	487	16
C5735380,CCGG,87-119,Not.included	CG	3	0	0	0	0	0	0	0	0	0	0	0	0	0	0	0	0	0	0	0	0	0	0	0	0	0	0	0	0	0	0	0	0	0	0	0	0	0	0	0	0
C5735788,CCTGG,90-121,RTR.tag	CHG	0	0	0	0	0	0	0	0	0	0	0	0	0	0	0	0	0	0	0	0	0	0	0	0	3	0	0	0	0	0	0	0	0	0	0	0	0	0	0	0	0
C5735858,CCTGT,75-106,Not.included	CHG	0	0	0	0	0	0	0	0	0	0	13	0	0	0	0	0	0	3	0	3	0	0	0	0	0	0	5	0	0	0	0	0	0	0	0	0	0	0	0	0	0
C5736234,CCGG,1-32,Not.included	CG	0	0	0	0	0	3	0	0	0	0	0	0	0	0	0	0	0	0	0	3	0	0	0	0	0	0	0	0	0	0	0	0	0	0	0	0	0	0	0	0	0
C5736798,CCGG,28-60,Not.included	CG	0	0	0	0	0	0	0	0	0	0	0	0	0	0	0	0	0	3	0	0	0	0	0	0	0	0	0	0	0	0	0	0	0	0	0	0	0	0	0	0	0
C5736858,CCTGG,97-128,Not.included	CHG	0	8	0	0	7	10	0	0	17	26	0	0	0	0	0	0	0	0	0	0	4	0	0	0	0	0	0	0	0	0	0	0	0	0	0	0	0	0	0	4	0
C5736872,CCAGG,87-118,Not.included	CHG	4	0	0	0	0	0	0	0	0	0	0	0	0	0	0	0	0	0	0	0	0	0	0	0	0	0	0	0	0	0	0	0	0	0	0	0	0	0	0	0	0
C5736970,CCGG,73-105,Not.included	CG	4	0	0	0	0	0	0	0	0	0	0	0	0	0	0	0	0	0	0	0	0	0	0	0	0	0	0	0	0	0	0	0	0	0	3	0	0	0	0	0	0
C5737260,CCGG,44-76,Not.included	CG	0	0	0	0	0	0	0	0	0	0	0	0	0	0	0	0	0	0	0	0	0	0	0	0	0	0	0	0	0	0	5	0	0	0	0	0	0	0	0	0	0
C5737616,CCGG,71-103,Not.included	CG	0	0	0	0	0	0	0	0	0	0	0	0	0	0	0	13	0	0	0	0	0	0	0	0	4	0	0	0	0	0	0	0	0	4	0	0	0	0	0	0	0
C5738168,CCGG,27-59,Not.included	CG	0	0	0	0	0	0	3	0	0	0	0	0	0	0	0	0	0	0	0	0	0	0	0	0	0	0	0	0	0	0	0	0	0	0	0	0	0	0	0	0	0
C5738230,CCTGT,32-63,RTR.tag	CHG	0	0	0	0	0	7	0	0	0	0	0	0	0	0	0	4	0	0	0	0	0	0	0	0	0	0	0	0	0	0	0	0	0	0	0	0	0	0	0	0	0
C5738464,CCTGT,61-92,Not.included	CHG	0	0	0	0	0	0	0	0	0	0	0	0	0	0	0	0	0	0	7	0	0	0	0	0	0	0	0	0	0	0	0	0	0	0	0	0	0	0	0	0	0
C5738514,CCGG,24-56,Not.included	CG	0	0	0	0	0	0	0	0	0	0	0	0	0	0	8	0	0	0	0	0	0	0	0	0	0	0	0	0	0	0	0	0	0	0	0	0	0	0	0	0	0
C5738514,CCTGT,39-70,Not.included	CHG	0	0	4	0	0	0	0	0	0	0	0	0	0	0	0	0	0	3	0	0	0	0	0	0	0	0	0	0	0	0	0	0	0	0	0	0	0	0	0	4	0
C5739132,CCGG,39-71,Not.included	CG	0	0	0	0	0	0	0	0	0	0	0	0	7	0	0	0	0	0	0	0	0	0	0	0	0	0	0	0	0	0	0	0	0	0	0	0	0	0	0	0	0
C5739172,CCAGG,118-148,Not.included	CHG	0	0	0	0	5	0	0	0	0	0	0	0	0	0	0	0	0	0	0	0	0	0	0	0	0	0	0	0	0	0	0	0	0	0	0	0	0	0	0	0	0
C5739356,CCGG,107-139,Not.included	CG	0	0	0	0	0	0	0	0	0	0	0	0	0	0	0	4	0	0	0	0	0	0	0	0	0	0	0	0	0	0	0	0	0	0	0	0	0	0	0	0	0
C5739750,CCGG,85-117,Not.included	CG	0	0	0	0	0	0	17	0	0	63	11	0	7	0	10	9	12	7	3	7	0	0	0	3	0	0	0	0	0	0	0	0	0	3	0	0	0	0	0	0	3
C5740192,CCAGG,94-125,Not.included	CHG	0	0	0	9	0	0	0	0	0	0	0	0	0	0	0	0	0	0	0	0	0	0	0	0	0	3	0	0	0	0	0	0	0	0	0	0	0	0	0	0	0
C5740236,CCGG,59-91,RTR.tag	CG	0	0	0	0	0	0	0	0	0	0	0	0	0	0	0	0	0	0	0	0	0	0	0	0	0	0	0	0	0	0	0	0	0	0	0	0	0	0	0	3	0
C5740366,CCTGT,81-112,Not.included	CHG	0	0	0	0	0	0	0	0	0	0	12	0	0	0	0	0	0	0	0	0	0	0	0	0	0	0	0	0	0	0	0	0	0	0	0	0	0	0	0	0	0
C5741376,CCGG,86-118,Not.included	CG	0	0	0	0	0	0	0	0	0	0	0	0	0	0	9	0	0	0	0	0	0	0	0	0	0	0	0	0	0	0	0	0	0	0	0	0	0	0	0	0	0
C5742776,CCGG,118-149,Not.included	CG	0	3	0	0	0	0	0	0	0	0	0	0	0	0	0	0	0	0	0	0	0	0	0	0	0	0	0	0	0	0	0	0	0	0	0	0	0	0	0	0	0
C5743276,CCAGG,34-65,RTR.tag	CHG	8	0	0	0	0	0	0	0	0	0	0	0	0	0	0	6	0	0	5	0	0	0	0	0	0	0	0	0	0	0	0	0	0	0	0	0	0	0	0	0	0
C5743458,CCTGT,66-97,Not.included	CHG	6	0	0	0	0	0	0	0	0	0	0	0	0	0	0	0	0	0	0	5	0	0	0	0	0	0	0	0	0	0	0	0	0	0	0	0	0	0	0	0	0
C5743614,CCGG,87-119,Not.included	CG	0	0	3	0	5	0	0	0	0	0	0	0	0	0	0	0	0	0	0	0	0	0	0	0	0	0	0	0	0	0	0	6	0	0	0	0	0	0	0	0	0
C5744144,CCTGG,53-84,RTR.tag	CHG	6	0	0	0	0	0	0	0	0	0	0	0	0	0	0	0	0	0	0	0	0	0	0	0	0	0	0	0	3	0	0	0	0	0	0	0	0	0	0	3	0
C5744516,CCTGG,111-142,Not.included	CHG	0	0	0	0	3	0	0	0	0	0	0	0	0	0	0	0	0	0	0	0	0	0	0	0	0	0	0	0	0	0	0	0	0	0	0	0	0	0	0	0	0
C5744612,CCAGG,34-65,Not.included	CHG	0	0	0	0	0	0	23	29	0	0	14	0	3	0	24	5	11	4	11	10	0	0	0	0	0	4	0	0	0	0	0	0	0	0	0	3	0	0	0	0	0
C5744742,CCGG,75-107,Not.included	CG	0	0	0	0	0	0	0	0	0	0	0	0	0	0	0	0	10	0	3	0	0	0	0	0	0	0	0	0	0	0	0	0	0	0	0	0	0	0	0	0	0
C5744768,CCGG,32-64,Not.included	CG	0	0	0	0	0	0	0	0	0	0	0	0	0	0	0	0	0	0	0	0	0	0	0	0	0	0	0	0	0	0	0	0	0	0	0	0	0	0	0	3	0
C5744850,CCGG,109-141,Not.included	CG	0	0	0	0	0	0	0	0	0	0	0	0	0	0	0	0	0	0	0	0	0	0	3	0	0	0	0	0	0	0	0	0	0	0	0	0	0	0	0	0	0
C5744968,CCTGG,52-83,Not.included	CHG	25	0	8	0	0	0	0	0	0	0	16	11	0	0	0	5	13	7	0	0	0	7	0	0	11	0	5	0	0	0	0	9	0	12	10	16	5	0	4	3	4
C5745834,CCGG,53-85,Not.included	CG	0	0	0	0	0	0	0	0	0	0	0	0	0	0	0	0	0	0	0	0	0	0	0	0	3	0	0	0	0	0	0	0	0	0	0	0	0	0	0	0	0
C5746084,CCGG,29-61,Not.included	CG	0	0	0	0	0	0	0	0	0	0	0	0	19	0	0	0	0	0	0	0	0	0	0	0	0	0	0	0	0	0	0	0	0	0	0	0	0	0	0	0	0
C5746282,CCGG,86-118,Not.included	CG	0	0	0	0	0	0	0	0	0	0	0	0	0	0	6	0	0	0	0	0	0	0	0	0	0	0	0	0	0	0	0	0	0	0	0	0	0	0	0	0	0
C5746932,CCGG,30-62,Not.included	CG	0	0	0	0	0	0	7	0	0	0	0	0	0	0	0	0	0	0	0	0	0	0	0	0	0	4	0	0	0	0	0	0	0	0	0	0	0	0	0	0	0
C5746966,CCTGT,52-83,Not.included	CHG	0	0	0	0	0	0	0	0	0	0	0	0	0	0	0	3	0	0	0	0	0	0	0	0	0	0	0	0	0	0	0	0	0	0	0	0	0	0	0	0	0
C5747116,CCGG,1-32,Not.included	CG	0	0	0	0	0	4	0	0	0	0	0	0	0	0	11	0	0	3	0	0	0	0	0	0	0	0	0	0	0	0	0	0	0	0	0	0	0	0	0	0	0
C5747310,CCGG,89-121,Not.included	CG	0	0	0	0	0	0	0	0	0	0	0	0	0	0	0	0	0	0	7	0	0	0	0	0	0	0	0	0	0	0	0	0	0	0	0	0	0	0	0	0	0
C5747486,CCGG,32-64,Not.included	CG	0	0	5	0	4	0	0	0	0	0	0	0	0	0	12	0	0	0	0	24	0	0	0	0	0	0	0	0	0	0	0	0	0	0	0	0	0	0	0	0	0
C5748130,CCGG,32-64,Not.included	CG	0	0	4	0	0	12	6	0	15	0	0	0	16	0	0	4	6	0	0	12	0	0	0	0	0	0	0	0	0	0	9	0	0	0	5	0	0	0	0	5	0
C5748354,CCGG,31-63,Not.included	CG	6	4	6	6	0	6	28	21	0	0	0	0	22	0	5	8	10	6	11	0	0	0	0	7	0	0	5	0	0	0	0	0	3	0	0	0	0	0	0	4	0
C5748702,CCGG,42-74,Not.included	CG	0	0	0	0	0	0	0	0	0	0	19	0	0	0	0	0	0	0	0	0	0	0	0	0	0	0	0	0	0	0	0	0	0	0	0	0	0	0	0	0	0
C5749166,CCGG,1-32,Not.included	CG	0	0	0	0	0	0	0	0	0	0	0	0	0	0	0	0	4	0	0	0	0	0	0	0	0	0	0	0	0	0	0	0	0	0	0	0	0	0	0	0	0
C5749552,CCGG,2-34,Not.included	CG	0	0	0	0	0	0	0	0	0	0	0	0	0	0	0	0	0	3	0	0	0	0	0	0	0	0	0	0	0	0	0	0	0	0	0	0	0	0	0	0	0
C5749606,CCAGG,58-89,Not.included	CHG	0	3	0	0	0	0	0	0	0	0	0	0	0	0	0	0	0	0	0	0	0	0	0	0	0	0	0	0	0	0	0	0	0	0	0	0	0	0	0	0	0
C5750268,CCGG,41-73,RTR.tag	CG	0	0	0	0	0	0	0	0	0	0	0	0	0	0	0	4	0	0	0	0	0	0	0	0	0	0	0	0	0	0	0	0	0	0	0	0	0	0	0	0	0
C5750416,CCTGG,25-56,Not.included	CHG	0	0	0	0	0	0	0	0	0	0	0	0	0	0	0	4	0	0	0	0	0	0	0	0	0	0	0	0	0	0	0	0	0	0	0	0	0	0	0	0	0
C5750478,CCAGG,1-31,Not.included	CHG	0	0	0	0	0	0	0	0	0	0	0	0	17	0	0	0	0	0	0	0	0	0	0	0	0	0	0	0	0	0	0	0	0	0	0	0	0	0	0	3	0
C5750934,CCGG,84-116,Not.included	CG	0	0	0	0	0	0	0	0	0	0	0	0	0	0	0	0	4	0	0	0	0	0	0	0	3	0	0	0	0	0	0	3	0	0	0	0	0	0	0	0	0
C5751374,CCTGG,41-72,RTR.tag	CHG	7	0	0	0	0	0	0	0	0	0	0	12	0	0	0	0	0	4	0	0	0	0	0	0	0	0	0	0	0	0	0	0	0	3	0	0	0	0	0	0	0
C5751950,CCGG,90-122,Not.included	CG	0	0	0	0	0	0	0	0	0	0	0	7	0	0	0	0	0	0	0	0	0	0	0	0	0	0	0	0	0	0	0	0	0	0	0	0	0	0	0	0	0
C5752352,CCGG,41-73,Not.included	CG	0	0	0	0	0	0	0	0	0	0	6	13	0	0	0	0	0	0	0	0	0	0	0	0	0	0	0	0	0	0	0	0	0	0	0	0	0	0	0	0	0
C5752656,CCGG,1-32,RTR.tag	CG	0	9	0	0	0	0	0	0	0	0	0	0	0	0	0	0	0	0	0	8	0	0	0	0	0	0	0	0	0	0	0	0	0	0	0	0	0	0	0	0	0
C5752698,CCTGG,21-52,Not.included	CHG	0	0	0	0	0	0	0	0	0	0	0	0	0	0	0	0	4	0	0	0	0	0	0	0	0	0	0	0	0	0	0	0	0	0	0	0	0	0	0	0	0
C5752926,CCTGG,6-37,Not.included	CHG	0	0	0	0	0	0	0	0	0	0	0	0	0	0	0	0	5	0	0	0	0	0	0	0	0	0	0	0	0	0	0	0	0	0	0	0	0	0	0	0	0
C5753002,CCGG,87-119,Not.included	CG	0	0	0	0	10	0	0	0	0	0	0	0	0	0	0	0	0	4	0	0	0	0	0	0	0	3	0	0	0	0	0	0	0	0	0	0	0	0	0	0	0
C5753376,CCGG,31-63,Not.included	CG	0	0	0	0	0	0	5	0	0	0	0	0	0	0	0	3	0	0	0	0	0	0	0	0	0	0	3	0	0	0	0	0	0	0	0	0	0	0	0	0	0
C5753576,CCAGG,7-38,Not.included	CHG	0	0	0	0	3	0	0	0	0	11	0	0	0	0	0	0	0	0	0	0	0	0	0	0	0	0	0	0	0	0	0	0	0	0	0	0	0	0	0	0	0
C5753862,CCGG,96-128,Not.included	CG	0	0	0	0	0	0	0	0	0	0	3	8	0	0	0	9	7	8	0	0	0	0	0	0	0	0	0	0	0	0	0	0	3	0	0	0	3	0	0	0	0
C5754242,CCTGT,69-100,Not.included	CHG	0	0	0	0	0	0	0	0	0	0	11	4	0	0	0	0	0	0	0	13	0	0	0	0	0	0	0	0	0	0	15	0	0	3	0	0	0	0	0	0	0
C5754524,CCTGT,59-90,Not.included	CHG	0	0	0	0	0	0	0	0	0	0	0	6	0	0	0	0	0	0	0	0	0	0	0	0	0	0	0	0	0	0	0	0	0	0	0	0	0	0	0	0	0
C5757142,CCGG,50-82,Not.included	CG	15	0	0	0	0	0	0	0	0	0	0	0	0	0	0	0	0	0	0	0	0	0	0	0	0	0	0	0	0	0	0	0	0	0	0	0	0	0	0	0	0
C5757236,CCGG,119-150,Not.included	CG	7	0	0	0	0	0	0	0	0	0	0	0	0	0	0	0	0	0	0	0	0	0	0	0	0	0	0	0	0	0	0	0	0	0	0	0	0	0	0	0	0
C5757948,CCGG,28-60,Not.included	CG	0	0	0	0	0	0	0	0	0	0	13	0	0	0	0	0	0	0	0	0	0	0	0	0	0	0	0	0	0	0	0	0	0	0	0	0	0	0	0	0	0
C5758332,CCGG,39-71,RTR.tag	CG	3	0	3	0	4	0	0	0	0	0	0	0	0	0	0	10	8	0	0	0	0	0	0	0	0	0	0	0	0	0	0	10	0	4	0	4	0	0	0	4	0
C5758332,CCGG,43-75,Not.included	CG	0	0	0	0	0	7	0	0	0	0	0	0	0	0	0	0	0	0	0	0	0	0	0	0	0	0	0	0	0	0	0	0	0	0	0	0	0	0	0	0	0
C5758332,CCTGT,12-43,Not.included	CHG	0	0	0	0	0	0	0	0	0	0	0	0	0	0	0	0	8	0	0	11	0	0	0	0	0	0	0	0	0	0	0	0	0	0	0	0	0	0	0	0	0
C5758332,CCTGT,7-38,Not.included	CHG	0	0	0	14	0	0	0	0	0	0	0	0	0	0	0	0	0	0	0	0	0	0	0	0	0	0	0	0	0	0	0	0	0	0	0	0	0	0	0	0	0
C5759672,CCTGG,31-62,Not.included	CHG	0	0	0	0	0	0	0	0	0	0	0	0	0	0	0	8	0	0	0	0	0	0	0	0	0	0	0	0	0	0	0	0	0	0	0	0	0	0	0	0	0
C5759946,CCGG,85-117,Not.included	CG	0	0	0	0	5	0	0	0	0	0	0	0	0	0	0	0	0	0	0	3	0	0	0	0	0	0	0	0	0	0	0	0	0	0	0	0	0	0	0	0	0
C5760118,CCAGG,120-150,RTR.tag	CHG	0	0	0	0	0	0	0	0	0	0	0	0	0	0	0	7	0	0	0	0	0	0	0	0	0	0	0	0	0	0	0	0	0	0	0	0	0	0	0	0	0
C5760316,CCGG,81-113,Not.included	CG	0	0	0	0	0	0	0	0	0	0	0	0	0	0	0	0	0	0	0	0	0	0	9	0	0	0	0	0	0	0	3	0	0	0	0	0	0	0	0	0	0
C5760952,CCGG,42-74,RTR.tag	CG	0	4	0	0	0	0	0	0	0	0	0	0	0	0	0	0	0	0	0	0	0	0	0	0	0	0	0	0	0	0	0	0	0	0	0	0	0	0	0	0	0
C5761172,CCGG,85-117,RTR.tag	CG	0	0	0	10	0	0	0	0	0	0	0	0	0	0	12	0	0	0	0	14	0	0	0	0	0	0	0	0	0	0	0	0	0	0	0	0	0	0	0	0	0
C5761372,CCGG,1-31,Not.included	CG	0	0	5	0	0	0	0	0	0	0	0	0	0	0	0	0	0	0	0	0	0	0	0	0	0	0	0	0	0	0	3	0	0	3	0	0	0	0	0	0	0
C5761372,CCGG,20-52,Not.included	CG	0	0	0	0	0	0	0	0	0	0	0	9	0	0	15	0	0	0	0	16	0	0	3	0	0	0	0	0	0	0	18	0	0	4	0	0	0	0	0	0	0
C5761754,CCGG,1-32,Not.included	CG	0	0	0	0	0	0	0	0	0	0	0	0	0	0	0	0	3	3	0	0	0	0	0	0	0	0	0	0	0	0	0	0	0	0	4	0	3	0	0	0	0
C5761802,CCGG,87-119,Not.included	CG	0	0	0	0	0	0	0	0	0	0	0	7	0	0	0	0	0	0	0	0	0	0	0	0	0	0	0	0	0	0	0	0	0	0	0	0	0	0	0	0	0
C5761804,CCGG,38-70,Not.included	CG	0	0	0	0	0	0	0	0	0	0	0	0	0	0	0	0	0	0	0	0	0	0	0	0	0	5	0	0	0	0	0	0	0	0	0	0	0	0	0	0	0
C5761864,CCGG,30-62,Not.included	CG	0	0	0	0	0	0	0	0	0	0	0	0	0	0	0	7	0	0	0	0	0	0	0	0	0	0	0	0	0	0	0	0	0	0	0	0	0	0	0	4	0
C5762614,CCGG,71-103,Not.included	CG	0	0	0	0	0	0	0	0	0	0	0	0	0	0	0	6	0	0	0	0	0	0	0	0	3	0	0	0	0	0	0	0	0	0	0	0	0	0	0	0	0
C5763018,CCAGG,65-96,Not.included	CHG	0	0	0	0	0	0	0	0	0	0	0	9	0	0	0	0	0	0	0	0	0	0	0	0	0	0	0	0	0	0	0	0	0	0	0	0	0	0	0	0	0
C5763410,CCGG,114-146,RTR.tag	CG	0	0	3	0	0	0	0	0	0	0	0	0	0	0	0	0	0	0	0	0	0	0	0	0	0	0	0	0	0	0	0	0	0	0	0	0	0	0	0	0	0
C5763752,CCGG,53-85,Not.included	CG	0	0	0	0	0	0	0	0	0	0	4	0	0	0	0	0	0	0	0	0	0	0	0	0	0	0	0	0	0	0	0	0	0	0	0	0	0	0	0	0	0
C5763760,CCGG,30-62,Not.included	CG	0	0	0	11	0	0	0	0	0	0	0	0	0	0	0	0	0	0	0	0	0	0	0	0	0	0	0	0	0	0	0	0	0	0	0	0	0	0	0	0	0
C5764040,CCTGG,82-113,Not.included	CHG	0	0	0	0	0	0	0	0	0	0	0	0	0	0	0	0	16	0	0	0	0	0	0	0	0	0	0	0	0	0	0	0	0	0	0	0	0	0	0	0	0
C5765084,CCGG,51-83,Not.included	CG	0	0	0	0	6	0	0	0	0	0	0	0	0	0	0	0	0	0	0	0	0	0	0	0	0	0	0	0	0	0	0	0	0	0	0	0	0	0	0	0	0
C5765486,CCAGG,115-146,Not.included	CHG	22	0	9	0	0	0	0	0	0	8	22	7	0	0	0	13	57	15	0	0	0	0	0	0	0	0	0	0	0	0	4	0	0	5	3	6	0	0	0	0	3
C5766080,CCTGT,13-44,Not.included	CHG	8	0	0	0	10	0	5	0	0	16	0	0	6	0	6	0	5	6	0	0	0	0	0	0	0	0	0	0	0	0	0	6	0	0	0	0	0	0	0	0	0
C5769196,CCGG,44-76,Not.included	CG	0	0	0	0	0	0	7	0	0	0	0	0	0	0	0	0	0	0	0	0	0	0	0	0	0	0	0	0	0	0	0	0	0	0	0	0	0	0	0	0	0
C5769548,CCTGG,13-44,Not.included	CHG	0	0	0	0	0	0	0	0	0	0	0	0	0	0	0	0	3	0	0	0	0	0	0	0	0	0	0	0	0	0	0	0	0	0	0	0	0	0	0	0	0
C5769612,CCTGG,24-55,Not.included	CHG	0	0	0	0	0	0	0	0	6	0	0	0	0	0	0	0	0	0	0	0	0	0	0	0	0	0	0	0	0	0	0	0	0	0	0	0	0	0	0	0	0
C5769700,CCGG,35-67,Not.included	CG	0	0	0	0	0	0	0	0	0	0	0	0	0	0	0	0	0	0	0	7	0	0	0	0	0	0	0	0	0	0	0	0	0	0	0	0	0	0	0	0	0
C5769808,CCGG,38-70,Not.included	CG	0	0	0	0	0	0	0	0	0	0	0	0	0	0	0	0	0	0	0	0	0	0	0	0	0	0	0	0	0	3	0	0	0	0	0	0	0	0	0	0	0
C5770418,CCTGT,70-101,Not.included	CHG	0	0	0	0	0	5	0	0	0	0	0	0	0	0	0	0	0	0	0	0	0	0	0	0	0	0	0	0	0	0	0	0	0	0	0	0	0	0	0	0	0
C5770798,CCAGG,113-144,Not.included	CHG	8	0	0	0	0	0	0	0	0	0	0	0	0	0	0	4	0	0	0	0	0	0	0	0	0	0	0	0	0	0	0	0	0	0	0	0	0	0	0	3	0
C5771686,CCGG,32-64,Not.included	CG	0	0	0	0	0	0	3	0	0	0	0	0	0	0	0	0	7	0	0	0	0	0	0	0	0	0	0	0	0	0	0	0	3	3	0	0	0	0	0	0	0
C5772022,CCGG,1-31,Not.included	CG	0	0	0	0	0	0	0	0	7	0	0	0	0	0	0	0	9	0	0	9	0	0	0	0	0	0	4	0	0	0	0	0	0	0	0	0	0	0	0	0	0
C5772240,CCGG,30-62,RTR.tag	CG	0	0	0	0	0	5	0	0	0	0	0	0	0	0	0	0	0	0	0	0	0	0	0	0	0	0	0	0	0	0	0	0	0	0	0	0	0	0	0	0	0
C5772362,CCGG,1-31,Not.included	CG	0	0	0	0	0	0	0	0	0	0	0	0	17	0	0	0	0	0	0	0	0	0	0	0	0	0	0	0	0	0	0	0	0	0	0	0	0	0	0	0	0
C5772392,CCGG,46-78,Not.included	CG	0	0	0	0	0	3	4	0	7	0	0	0	6	0	0	0	0	0	0	0	0	0	0	0	0	0	0	0	0	0	0	0	0	0	0	0	0	0	0	0	0
C5772554,CCTGG,80-111,Not.included	CHG	0	0	0	0	0	0	0	0	0	0	0	0	0	0	0	0	0	6	0	0	0	0	0	0	0	0	0	0	0	0	0	0	0	0	0	0	0	0	0	0	0
C5773024,CCGG,64-96,RTR.tag	CG	0	0	8	0	0	0	3	0	0	0	4	10	0	0	0	6	0	0	0	0	0	0	0	0	0	0	0	0	0	0	0	0	0	0	0	0	0	0	0	0	0
C5773058,CCGG,80-112,Not.included	CG	0	0	0	0	0	0	0	0	0	0	0	0	0	0	0	0	0	0	0	0	0	0	0	0	0	4	0	0	0	0	0	0	0	0	0	0	0	0	0	0	0
C5773750,CCGG,30-62,Not.included	CG	0	0	0	0	3	0	0	0	0	0	0	0	0	0	0	0	3	3	0	0	0	0	0	0	0	0	0	0	0	0	0	0	0	0	0	0	0	0	0	0	0
C5773792,CCTGG,18-49,Not.included	CHG	0	0	0	0	0	0	0	0	11	0	0	0	0	0	0	0	0	0	0	0	0	0	0	0	0	0	0	0	0	0	0	0	0	0	0	0	0	0	0	0	0
C5774256,CCGG,67-99,Not.included	CG	0	0	0	0	0	0	0	0	0	0	0	0	0	0	0	3	0	0	0	0	0	0	0	0	0	0	0	0	0	0	0	0	0	0	0	0	0	0	0	0	0
C5774634,CCGG,107-139,Not.included	CG	5	0	0	0	0	0	0	0	0	0	0	0	0	0	0	0	0	0	0	0	0	0	0	0	0	0	0	0	0	0	0	0	0	0	0	0	0	0	0	0	0
C5774696,CCGG,60-92,Not.included	CG	8	0	0	0	0	0	0	0	7	0	0	0	12	0	9	0	4	0	0	0	0	0	0	0	0	3	0	0	0	0	0	0	0	0	0	0	0	0	0	0	0
C5775012,CCAGG,18-49,Not.included	CHG	0	0	0	0	0	0	0	0	0	0	0	4	0	0	0	3	0	0	0	0	0	0	0	0	0	0	0	0	0	0	0	0	0	0	0	0	0	0	0	0	0
C5775266,CCGG,49-81,RTR.tag	CG	0	0	0	0	0	0	0	0	0	0	0	0	0	0	0	4	0	0	0	0	0	0	0	0	0	0	0	0	0	0	0	0	0	0	0	0	0	0	0	0	0
C5775846,CCAGG,76-107,Not.included	CHG	0	0	0	0	0	0	0	0	0	21	0	0	0	0	0	0	0	0	0	3	0	0	0	0	0	0	0	0	0	0	0	3	0	0	0	0	0	0	0	0	0
C5776076,CCAGG,82-113,Not.included	CHG	175	0	19	0	0	0	0	0	0	31	11	14	3	0	13	40	52	12	0	0	0	3	0	0	0	0	0	0	0	0	0	10	5	17	10	8	12	0	0	7	3
C5776076,CCGG,98-130,RTR.tag	CG	12	0	0	0	0	0	0	0	0	0	0	7	0	0	0	16	7	4	0	0	0	0	0	0	0	3	0	0	0	0	0	0	0	0	4	4	0	0	0	0	0
C5776280,CCAGG,69-100,Not.included	CHG	0	0	0	0	0	0	0	0	0	0	0	0	0	0	0	0	5	0	0	0	0	0	0	0	0	0	0	0	0	0	0	0	0	0	0	0	0	0	0	0	0
C5776888,CCGG,42-74,Not.included	CG	0	0	0	0	0	0	0	0	0	0	0	0	0	0	0	0	0	3	0	0	0	0	0	0	0	0	0	0	0	0	0	0	0	0	0	0	0	0	0	0	0
C5777704,CCTGG,1-31,Not.included	CHG	0	4	0	0	0	0	0	0	0	0	0	0	0	0	0	0	0	0	0	0	0	0	0	0	0	0	0	0	0	0	0	0	0	0	0	0	0	0	0	0	0
C5777798,CCGG,60-92,Not.included	CG	0	0	0	0	4	0	0	0	0	0	0	0	0	0	0	0	0	0	0	0	0	0	0	0	0	0	0	0	0	0	0	0	0	0	0	0	0	0	0	0	0
C5778462,CCAGG,63-94,Not.included	CHG	9	0	0	0	0	0	0	0	0	0	0	0	0	0	0	0	0	0	0	7	0	0	0	0	0	0	0	0	0	0	0	0	0	0	0	0	0	0	0	0	0
C5778606,CCGG,50-82,RTR.tag	CG	0	0	0	0	0	0	0	0	0	0	0	0	0	0	0	4	0	0	0	0	0	0	0	0	0	0	0	0	0	0	0	0	0	0	0	0	0	0	0	0	0
C5778846,CCAGG,48-79,RTR.tag	CHG	96	0	24	0	0	0	0	0	0	0	25	34	0	0	0	68	24	9	0	0	0	0	0	0	9	0	10	0	4	0	0	6	3	8	7	16	9	0	0	15	12
C5779002,CCGG,87-119,Not.included	CG	0	0	0	0	0	0	0	0	0	0	0	6	0	0	0	6	0	0	0	0	0	0	0	0	0	0	0	0	0	0	0	0	0	3	0	0	0	0	0	3	0
C5779438,CCGG,110-142,RTR.tag	CG	0	0	0	0	0	0	0	0	0	0	0	0	0	0	0	0	0	0	0	0	0	0	0	0	0	3	0	0	0	0	0	0	0	0	0	0	0	0	0	0	0
C5779454,CCGG,69-101,Not.included	CG	0	0	0	0	0	0	4	0	0	0	0	0	0	0	0	0	0	0	0	0	0	0	0	0	0	0	0	0	0	0	0	0	0	0	0	0	0	0	0	0	0
C5779590,CCGG,90-122,Not.included	CG	0	0	0	0	0	0	0	0	0	0	0	0	0	0	0	0	0	0	6	0	0	0	0	0	0	0	0	0	0	0	0	0	0	0	0	0	0	0	0	0	0
C5779934,CCAGG,14-45,Not.included	CHG	6	0	0	0	0	0	0	0	0	0	0	0	0	0	0	18	0	0	0	0	0	0	0	0	0	0	0	0	0	0	0	0	0	5	0	4	0	0	0	0	0
C5780054,CCGG,5-37,Not.included	CG	0	0	0	0	0	0	0	0	0	0	0	0	0	0	0	13	3	0	0	0	0	0	0	0	0	0	0	0	0	0	0	0	0	0	0	0	0	0	0	0	0
C5780738,CCGG,18-50,Not.included	CG	0	0	3	0	0	0	0	0	0	0	0	0	0	0	5	0	0	0	8	0	0	3	0	0	0	0	0	0	0	0	0	0	0	0	0	0	0	0	0	0	0
C5781172,CCTGG,87-118,RTR.tag	CHG	0	0	0	0	0	0	0	0	0	0	0	0	0	0	0	0	0	0	0	0	0	0	0	0	0	0	0	0	0	0	0	0	0	0	0	0	0	0	0	0	3
C5781196,CCGG,122-152,Not.included	CG	0	5	0	0	0	0	0	11	0	0	0	0	0	0	0	0	0	0	0	0	0	0	0	0	0	0	0	0	0	0	0	0	0	0	0	0	0	0	0	0	0
C5781404,CCAGG,1-31,Not.included	CHG	0	0	0	0	0	0	0	0	0	0	0	0	0	0	0	0	0	0	0	0	0	0	0	0	0	0	0	0	0	0	0	0	3	0	0	0	0	0	0	0	0
C5782200,CCAGG,47-78,Not.included	CHG	12	16	6	10	15	18	9	0	6	53	23	10	0	0	18	17	16	4	5	0	0	0	0	7	0	4	0	3	0	0	0	7	0	3	0	3	0	0	0	3	0
C5782240,CCTGG,122-152,Not.included	CHG	0	0	0	0	0	0	0	12	0	0	0	0	0	0	0	0	0	0	0	0	0	0	0	0	0	0	0	0	0	0	0	0	0	0	0	0	0	0	0	0	0
C5782294,CCGG,121-152,Not.included	CG	0	0	0	0	0	0	0	0	0	0	0	0	0	0	0	0	0	0	0	0	0	3	0	0	0	0	0	0	0	0	0	0	0	0	0	0	0	0	0	0	0
C5782848,CCGG,89-121,Not.included	CG	0	3	0	0	6	0	0	9	0	0	0	0	0	0	0	3	0	0	0	12	0	0	0	0	0	0	3	0	0	0	0	0	0	0	0	0	0	0	0	0	0
C5782942,CCGG,34-66,Not.included	CG	21	0	7	0	0	0	0	0	0	0	5	5	0	0	0	7	24	13	0	0	0	0	0	0	0	0	0	0	0	0	0	0	0	9	4	6	0	0	0	0	0
C5784306,CCTGT,76-107,Not.included	CHG	7	0	0	0	0	0	0	0	0	0	0	0	0	0	0	0	0	0	0	0	0	0	0	0	0	0	0	0	0	0	0	0	0	0	0	0	0	0	0	0	0
C5784400,CCGG,29-61,Not.included	CG	0	0	0	0	0	0	0	0	0	0	0	4	0	0	0	0	0	0	0	0	0	0	0	0	0	0	0	0	0	0	0	0	0	0	0	0	0	0	0	0	0
C5784802,CCAGG,24-55,Not.included	CHG	0	0	0	0	0	0	0	0	0	0	0	0	0	0	0	0	0	0	0	0	0	0	0	0	0	0	0	0	0	0	4	0	0	0	0	0	0	0	0	0	0
C5785116,CCAGG,43-74,Not.included	CHG	0	0	0	0	0	0	0	17	0	0	0	0	0	0	0	0	0	0	0	0	0	0	0	0	0	0	0	0	0	0	0	0	0	0	0	0	0	0	0	0	0
C5785472,CCTGG,92-123,Not.included	CHG	28	0	0	0	0	0	0	0	0	0	0	0	0	0	0	11	24	0	0	0	0	0	0	0	0	0	0	0	0	0	0	0	0	4	5	0	0	0	0	0	0
C5786786,CCAGG,64-95,Not.included	CHG	11	0	0	0	0	0	0	0	0	0	0	0	0	0	4	0	0	0	0	0	0	0	0	0	0	0	0	0	0	0	0	0	0	0	0	7	0	0	0	0	0
C5786980,CCGG,105-137,Not.included	CG	0	0	0	0	0	0	5	0	0	0	0	0	0	0	0	0	0	0	0	0	0	0	0	0	0	0	0	0	0	0	0	0	0	0	0	0	0	0	0	0	0
C5787128,CCGG,32-64,Not.included	CG	20	0	21	0	9	11	11	0	4	0	0	15	5	0	5	41	13	9	0	5	0	5	0	0	3	11	6	0	3	0	0	7	3	11	11	5	9	0	0	12	0
C5787244,CCGG,16-48,Not.included	CG	3	0	0	0	0	0	0	0	0	0	0	0	0	0	0	0	0	0	0	0	0	0	0	0	0	0	0	0	0	0	0	0	0	0	0	0	0	0	0	0	0
C5787648,CCGG,89-121,Not.included	CG	5	0	0	0	0	0	0	0	0	0	0	0	0	0	0	0	0	0	0	0	0	0	0	0	0	0	0	0	0	0	0	0	0	0	0	0	0	0	0	0	0
C5788442,CCGG,87-119,Not.included	CG	7	3	0	0	0	0	7	0	22	0	11	12	0	0	13	0	6	0	3	0	0	0	0	0	0	0	3	0	0	0	0	0	0	0	0	0	0	0	0	3	0
C5788874,CCGG,84-116,Not.included	CG	0	0	0	0	0	0	0	0	0	0	0	0	0	0	0	0	0	0	0	6	0	0	0	0	0	0	0	0	0	0	0	0	0	0	0	0	0	0	0	0	0
C5789002,CCGG,44-76,Not.included	CG	0	0	0	0	0	0	0	0	0	0	0	0	0	0	0	0	0	4	0	0	0	3	0	0	0	0	3	0	0	0	0	0	0	0	0	0	0	0	0	0	0
C5789200,CCAGG,28-59,Not.included	CHG	5	0	0	0	0	0	0	0	0	0	0	0	0	0	0	21	12	0	0	0	0	0	0	0	0	0	0	0	0	0	0	0	0	0	3	0	0	0	0	0	0
C5789628,CCAGG,116-147,Not.included	CHG	0	0	0	0	5	0	0	0	0	0	0	0	0	0	0	0	0	0	0	0	0	0	0	0	0	0	0	0	0	0	0	0	0	0	0	0	0	0	0	0	0
C5790712,CCTGG,122-152,Not.included	CHG	0	0	0	0	0	0	0	0	0	34	0	0	0	0	0	0	0	0	0	0	0	0	0	0	0	0	0	0	0	0	0	0	0	0	0	0	0	0	0	0	0
C5790828,CCGG,86-118,Not.included	CG	0	0	0	0	0	0	0	0	0	0	0	0	0	0	0	0	0	0	0	11	0	0	0	0	0	0	0	0	0	0	0	0	0	0	0	0	0	0	0	0	0
C5790998,CCGG,104-136,Not.included	CG	5	0	7	0	0	0	0	0	0	0	0	0	0	0	0	0	0	0	0	0	0	0	0	0	0	0	0	0	0	0	0	5	0	0	0	0	0	0	0	0	0
C5791736,CCGG,23-55,RTR.tag	CG	0	0	0	0	0	0	0	0	0	0	0	0	3	0	0	0	0	0	0	0	0	0	0	0	0	0	0	0	0	0	0	0	0	0	0	0	0	0	0	0	0
C5792136,CCTGG,104-135,Not.included	CHG	0	0	0	0	0	0	0	0	0	0	0	0	0	0	0	6	0	0	0	0	0	0	0	0	0	0	0	0	0	0	0	0	0	0	0	0	0	0	0	0	0
C5792550,CCGG,95-127,Not.included	CG	0	0	0	0	0	0	5	0	0	0	0	0	0	0	0	0	0	0	0	0	0	0	0	0	0	0	0	0	0	0	0	0	0	0	0	0	0	0	0	0	0
C5792886,CCGG,114-146,Not.included	CG	3	0	3	0	0	0	0	0	0	0	0	0	0	0	0	0	0	4	0	0	0	0	0	0	0	0	0	0	0	0	0	0	0	3	0	0	0	0	0	0	0
C5793080,CCGG,110-142,RTR.tag	CG	13	0	3	0	0	0	0	0	0	0	0	0	0	0	0	8	6	0	0	0	0	0	0	0	0	0	0	0	0	0	0	0	0	3	0	5	0	0	0	0	0
C5793408,CCGG,30-62,RTR.tag	CG	0	0	0	23	8	0	16	0	0	0	0	0	8	0	30	0	0	0	0	4	0	0	0	0	0	0	4	0	0	0	0	0	0	0	0	0	0	0	0	5	0
C5793576,CCTGG,34-65,Not.included	CHG	0	3	0	0	0	0	0	0	0	0	5	0	0	0	0	0	0	0	3	0	0	0	0	0	0	0	0	0	0	0	0	3	0	0	0	0	0	0	0	0	0
C5794158,CCTGT,21-52,Not.included	CHG	0	0	0	0	0	0	0	0	0	0	0	0	0	0	0	5	0	0	0	0	0	0	0	0	0	0	0	0	0	0	0	0	0	0	0	0	0	0	0	0	0
C5794740,CCAGG,21-52,RTR.tag	CHG	0	0	0	0	0	0	0	0	0	0	0	0	0	0	6	0	0	0	0	0	0	0	0	0	0	0	0	0	0	0	0	0	0	0	0	0	0	0	0	0	0
C5795088,CCTGG,45-76,Not.included	CHG	0	0	0	0	0	0	0	0	0	0	0	0	0	0	0	0	6	0	0	0	0	0	0	0	0	0	0	0	0	0	0	0	0	0	0	0	0	0	0	0	0
C5795530,CCTGG,89-120,Not.included	CHG	0	0	0	0	5	0	0	0	0	0	0	0	0	0	0	0	0	0	0	0	0	0	0	0	0	0	0	0	0	0	0	0	0	0	0	0	0	0	0	0	0
C5795906,CCGG,41-73,Not.included	CG	0	0	0	0	0	0	0	0	0	0	0	0	0	0	0	0	0	0	0	0	0	0	0	0	0	0	0	3	0	0	3	0	0	0	0	0	0	0	0	3	0
C5796168,CCGG,63-95,Not.included	CG	0	0	0	0	0	0	0	0	0	0	0	0	0	0	0	0	0	0	0	6	0	0	0	0	0	0	0	0	0	0	0	0	0	0	0	0	0	0	0	0	0
C5796264,CCGG,57-89,RTR.tag	CG	0	0	0	0	0	0	0	0	0	0	0	0	0	0	0	5	0	0	0	0	3	0	0	0	0	0	0	0	0	0	0	0	0	0	0	0	0	0	0	0	0
C5796586,CCTGT,109-140,Not.included	CHG	0	0	0	0	0	0	0	0	4	0	0	0	0	0	0	0	0	0	0	0	0	0	0	0	0	0	0	0	0	0	0	0	0	0	0	0	0	0	0	0	0
C5797450,CCTGG,108-139,Not.included	CHG	0	0	0	0	0	0	0	0	0	0	0	0	0	0	0	0	0	0	0	0	0	0	0	0	0	0	0	0	0	0	3	0	0	0	0	0	0	0	0	0	0
C5797922,CCGG,35-67,Not.included	CG	0	0	0	0	0	0	0	0	0	0	0	0	0	0	0	0	0	0	0	0	0	0	0	0	0	0	0	0	0	0	0	3	0	0	0	0	0	0	0	0	0
C5798700,CCGG,63-95,Not.included	CG	0	0	0	0	0	0	0	0	0	0	0	0	0	0	0	0	3	0	0	0	0	0	0	0	0	0	0	0	0	0	0	0	0	0	0	0	0	0	0	0	0
C5799244,CCTGT,48-79,Not.included	CHG	0	0	0	9	0	11	0	0	0	0	0	0	0	0	0	0	0	0	12	9	0	0	0	0	0	0	0	0	0	0	0	0	0	0	0	0	0	0	0	0	0
C5800194,CCGG,77-109,RTR.tag	CG	0	0	0	0	0	0	0	0	0	0	0	8	0	0	0	0	5	0	0	0	0	0	0	0	0	0	0	0	0	0	0	0	0	0	0	0	0	0	0	0	0
C5800194,CCTGT,107-138,Not.included	CHG	0	0	0	0	0	0	0	0	0	0	0	0	0	0	0	0	10	0	0	0	0	0	0	0	0	0	0	0	0	0	0	0	0	0	0	0	0	0	0	0	0
C5801384,CCGG,100-132,Not.included	CG	0	0	0	0	0	0	0	0	0	0	0	0	0	0	0	0	0	3	0	0	0	0	0	0	0	0	0	0	0	0	0	0	0	0	0	0	0	0	0	0	0
C5801772,CCTGT,90-121,Not.included	CHG	0	0	0	0	0	0	0	0	0	0	0	0	0	0	0	0	0	0	0	0	0	0	0	0	0	0	0	0	0	0	0	3	0	0	0	0	0	0	0	0	0
C5802056,CCAGG,86-117,Not.included	CHG	0	0	0	0	0	0	5	0	0	0	0	4	0	0	0	4	0	0	0	0	0	0	0	0	0	0	0	0	0	0	0	0	0	0	0	0	0	0	0	0	0
C5802076,CCGG,30-62,Not.included	CG	0	0	0	0	0	0	0	8	0	20	0	0	0	0	11	0	0	0	0	0	0	0	0	0	0	0	0	0	0	0	0	0	0	0	0	0	0	0	0	0	0
C5802764,CCGG,66-98,Not.included	CG	11	0	0	0	0	0	7	0	0	0	0	0	0	0	0	0	10	0	0	0	0	0	0	0	0	0	0	0	0	0	0	0	0	6	0	0	0	0	0	4	0
C5804036,CCTGT,40-71,Not.included	CHG	0	0	0	0	0	14	3	0	0	0	0	0	5	0	15	0	0	4	0	7	0	0	0	0	0	0	0	0	0	0	0	0	0	0	0	0	0	0	0	0	0
C5805546,CCTGT,5-36,Not.included	CHG	0	0	0	4	0	0	0	0	0	0	0	0	0	0	11	0	0	0	0	10	0	0	0	0	0	0	0	0	0	0	0	0	0	0	0	0	0	0	0	0	0
C5805918,CCGG,67-99,Not.included	CG	0	0	0	0	0	0	0	0	0	0	0	3	0	0	0	0	0	0	0	3	0	0	0	0	0	0	0	0	0	0	0	0	0	0	0	0	0	0	0	0	0
C5805920,CCGG,90-122,Not.included	CG	3	4	0	0	4	5	7	8	7	0	0	0	16	0	0	4	6	14	17	0	0	0	0	0	0	4	0	0	0	0	0	4	3	6	5	3	0	0	0	4	0
C5805972,CCGG,20-52,Not.included	CG	0	0	0	0	0	0	0	0	0	0	0	8	0	0	0	0	0	0	0	0	0	0	0	0	0	0	0	0	0	0	0	0	0	0	0	0	0	0	0	0	0
C5806364,CCAGG,97-128,Not.included	CHG	0	0	0	0	0	0	0	0	0	0	0	0	0	0	0	0	8	0	0	0	0	0	0	0	0	0	0	0	0	0	0	0	0	0	0	0	0	0	0	0	0
C5806636,CCGG,73-105,Not.included	CG	0	0	3	0	0	0	0	0	0	0	0	0	0	0	0	0	0	0	0	0	0	0	0	0	0	0	0	0	0	0	0	0	0	0	0	0	0	0	0	0	0
C5807374,CCTGG,35-66,Not.included	CHG	0	0	0	0	5	6	0	0	0	23	10	0	0	0	0	5	6	4	3	0	0	0	0	0	0	3	0	0	0	0	0	0	0	4	0	0	3	0	0	5	0
C5807584,CCGG,1-31,RTR.tag	CG	0	0	0	0	0	0	0	0	0	0	0	0	0	0	0	0	0	0	0	0	0	0	0	0	0	0	0	0	0	0	0	4	0	0	0	0	0	0	0	0	0
C5808566,CCTGG,48-79,Not.included	CHG	0	0	0	0	0	0	0	0	0	0	0	0	0	0	0	6	0	0	0	0	0	0	0	0	0	0	0	0	0	0	0	0	0	0	0	0	0	0	0	0	0
C5808872,CCTGT,69-100,RTR.tag	CHG	0	0	0	0	0	0	3	0	0	0	0	0	0	0	0	0	0	0	0	0	0	0	0	0	0	0	0	0	0	0	0	0	0	0	0	0	0	0	0	0	0
C5809630,CCAGG,91-122,Not.included	CHG	0	0	0	0	0	0	0	0	0	0	0	0	0	0	0	0	3	0	0	0	0	0	0	0	0	0	0	0	0	0	0	0	0	0	0	0	0	0	0	0	0
C5809720,CCTGG,68-99,Not.included	CHG	6	0	0	0	0	0	0	0	0	0	0	0	0	0	0	0	0	0	0	0	0	0	0	0	0	0	0	0	0	0	0	0	0	0	0	0	0	0	0	0	0
C5809814,CCTGG,102-133,Not.included	CHG	0	0	0	0	0	0	0	0	0	0	0	14	0	0	0	12	0	0	0	0	0	0	0	5	0	0	0	0	0	0	0	4	0	0	0	0	0	0	0	0	0
C5809956,CCTGT,51-82,Not.included	CHG	0	0	0	0	0	0	0	0	0	0	0	0	0	0	0	0	0	0	0	0	0	0	0	0	0	0	3	0	0	0	0	0	0	0	0	0	0	0	0	0	0
C5810412,CCGG,18-50,Not.included	CG	0	0	0	0	0	0	0	0	0	0	0	6	0	0	0	0	3	0	0	0	0	0	0	0	0	0	0	0	0	0	0	0	0	0	0	0	0	0	0	0	0
C5810514,CCGG,67-99,Not.included	CG	0	0	0	0	0	0	0	0	0	0	0	0	0	0	0	0	0	0	0	4	0	0	0	0	0	5	0	0	0	0	0	0	0	0	0	0	0	0	0	0	0
C5810712,CCGG,20-52,Not.included	CG	0	0	0	0	0	0	0	0	0	0	0	0	0	0	0	0	0	0	4	0	0	0	0	0	0	0	0	0	0	0	0	0	0	0	0	0	0	0	0	0	0
C5811094,CCGG,46-78,Not.included	CG	0	0	0	0	0	0	0	0	11	0	0	0	0	0	0	0	0	0	0	0	0	0	0	0	0	0	0	0	0	0	0	0	0	0	0	0	0	0	0	0	0
C5811562,CCAGG,31-62,Not.included	CHG	0	0	3	0	0	0	0	0	0	0	0	6	0	0	0	5	0	3	4	0	0	0	0	0	0	0	3	0	0	0	0	0	0	0	0	0	0	0	0	0	0
C5813400,CCTGT,17-48,RTR.tag	CHG	0	0	0	0	0	0	0	0	0	0	0	0	0	0	0	0	0	0	0	14	0	0	0	0	0	0	0	0	0	0	0	0	0	0	0	0	0	0	0	0	0
C5813878,CCTGT,91-122,Not.included	CHG	0	0	0	0	0	0	0	0	0	0	0	0	0	0	0	0	0	0	0	0	0	0	0	0	0	0	0	0	0	0	0	0	0	0	0	0	0	0	0	3	0
C5814050,CCTGG,32-63,Not.included	CHG	8	0	0	0	0	0	0	0	0	0	0	0	0	0	7	0	0	0	4	0	0	0	0	0	0	0	0	0	0	0	0	0	0	0	0	0	0	0	0	0	0
C5814254,CCAGG,31-62,Not.included	CHG	0	0	0	0	0	0	0	0	0	0	0	0	0	0	0	0	0	0	0	0	0	0	0	0	0	0	5	0	0	0	0	0	0	0	0	0	0	0	0	0	0
C5814524,CCGG,106-138,Not.included	CG	0	0	0	0	0	0	0	0	0	0	0	0	0	0	0	0	0	0	0	3	0	0	0	0	0	0	0	0	0	0	0	0	0	0	0	0	0	0	0	0	0
C5814902,CCGG,1-32,Not.included	CG	0	0	0	0	0	0	0	0	0	0	0	0	0	0	0	3	0	0	0	0	0	0	0	0	0	0	0	0	0	0	0	0	0	0	0	0	0	0	0	0	0
C5815980,CCAGG,53-84,Not.included	CHG	0	0	0	0	0	0	0	0	0	0	0	0	0	0	0	3	0	0	0	0	0	0	0	0	0	0	0	0	0	0	0	0	0	0	0	0	0	0	0	0	0
C5816074,CCAGG,93-124,Not.included	CHG	0	0	0	0	0	0	0	0	0	0	8	0	0	0	0	0	0	0	0	0	0	0	0	0	0	0	0	0	0	0	0	0	0	0	0	0	0	0	0	3	0
C5816436,CCTGT,73-104,Not.included	CHG	0	0	0	0	0	0	3	0	0	0	0	0	0	0	0	0	0	0	0	0	0	0	0	0	0	0	0	0	0	0	0	0	0	0	0	0	0	0	0	0	0
C5817000,CCTGT,67-98,Not.included	CHG	0	3	0	0	0	0	0	0	0	0	0	0	0	0	0	0	0	0	0	0	0	0	0	0	0	0	0	0	0	0	0	0	0	0	0	0	0	0	0	0	0
C5817464,CCGG,53-85,Not.included	CG	0	3	0	0	0	0	0	0	0	0	0	0	0	0	0	0	0	0	0	0	0	0	0	0	0	0	0	0	0	0	0	0	0	0	0	0	0	0	0	0	0
[truncated: 109,993 more rows]
