# Supplementary material for: Differences by origin in methylome suggest eco‐phenotypes in the kelp Saccharina latissima
Source: Evol Appl. 2022 May 11;16(2):262–78. doi: 10.1111/eva.13382 (PMC9923482; doi:10.1111/eva.13382)
Supplement: Supplementary file 1 — Supplementary Material [file EVA-16-262-s001.zip › Supplementary_TableST3_CoverageAbove2_RPM.xlsx]

## Sheet: AllSJ6Tables_RPM
Scaffold	SequenceContexts	S3_5	S3_10	S3_15	H4_5	H4_10	H4_15	H3_5	H3_10	H3_15	S2_5	S2_10	S2_15	H2_5	H2_10	S1_5	S1_10	S4_5	S4_10	H1_5	H1_10	H1_15	FH10	FH1	FH2	FH3	FH4	FH5	FH6	FH7	FH8a	FH9	FS10	FS1	FS2	FS3	FS4	FS5	FS6	FS7	FS8a	FS9
chr0,CCAGG,10002351-10002382,Not.included	CHG	0	0	0	0	0	195308685377239	0	0	0	0	0	0	293392794272973	0	0	0	0	0	0	0	0	0	0	0	0	0	0	0	0	0	0	0	0	0	0	0	0	0	0	0	0
chr0,CCAGG,1000448-1000479,Not.included	CHG	0	0	0	0	0	0	0	0	0	0	0	0	0	0	406889215691973	259794242959576	279662587088678	209040296001059	0	728730187648023	0	0	0	0	0	0	0	0	0	0	0	0	0	252465748813411	0	0	0	0	0	0	0
chr0,CCAGG,1000541-1000572,Not.included	CHG	0	0	615184511411673	0	45647212259537	0	0	0	0	0	0	0	0	0	127879467788906	259794242959576	664198644335609	418080592002118	0	819821461104026	0	0	0	0	0	0	0	0	0	0	976548876271257	58369165515497	0	336620998417881	0	0	881497370199512	0	0	364064415130517	0
chr0,CCAGG,100066206-100066237,Not.included	CHG	0	0	0	0	0	0	0	0	0	0	0	0	0	0	0	97422841109841	0	0	0	0	0	0	0	0	0	0	0	0	0	0	0	0	0	0	0	0	0	0	0	0	0
chr0,CCAGG,100084964-100084995,Not.included	CHG	0	0	0	0	0	0	0	0	0	999680102367242	0	0	0	0	0	0	0	0	0	0	0	0	0	0	0	0	0	0	0	0	0	0	0	0	0	0	0	0	0	0	0
chr0,CCAGG,100089079-100089110,Not.included	CHG	0	0	0	0	0	0	0	0	0	0	0	149484279236634	0	0	0	0	0	0	0	0	0	0	0	0	0	0	0	0	0	0	418520946973396	0	0	0	0	0	0	0	0	0	0
chr0,CCAGG,100089397-100089428,Not.included	CHG	908089946309182	0	0	0	0	0	0	0	0	0	0	0	0	0	0	0	0	0	0	0	0	0	0	0	0	0	0	0	0	0	0	0	0	0	0	0	0	0	0	0	0
chr0,CCAGG,100115859-100115890,Not.included	CHG	249724735235025	0	0	0	0	0	0	0	0	0	0	0	0	0	0	97422841109841	0	0	0	0	0	0	0	0	0	0	0	0	0	0	0	0	0	0	0	0	0	0	0	0	0
chr0,CCAGG,100132177-100132208,Not.included	CHG	0	0	0	0	0	0	0	0	0	0	0	0	0	0	0	0	0	0	0	0	0	0	0	0	0	0	105607772732073	0	0	0	0	0	0	0	0	0	0	0	0	0	0
chr0,CCAGG,100183189-100183220,Not.included	CHG	0	0	0	0	0	0	0	0	0	0	0	0	0	0	0	0	104873470158254	0	0	0	0	0	0	0	0	0	0	0	0	0	0	0	0	0	0	0	0	0	0	0	0
chr0,CCAGG,100189190-100189221,Not.included	CHG	136213491946377	0	0	0	0	0	0	0	0	0	0	0	0	0	0	0	0	0	0	0	0	0	0	0	0	0	0	0	0	0	0	0	0	0	0	0	0	0	0	0	0
chr0,CCAGG,100212323-100212354,Not.included	CHG	0	0	263650504890717	0	0	0	0	0	0	0	0	0	0	0	0	0	0	0	0	0	0	0	0	0	0	0	0	0	0	0	0	0	0	0	0	0	0	0	0	0	0
chr0,CCAGG,1002182-1002213,Not.included	CHG	181617989261836	0	263650504890717	2353771919501	0	0	0	0	0	0	0	0	0	0	0	0	0	0	53242466191034	0	0	0	121881855854392	0	0	0	0	0	0	0	139506982324465	0	0	0	0	0	0	0	0	0	0
chr0,CCAGG,100252606-100252637,Not.included	CHG	0	0	0	0	0	0	0	0	0	0	0	0	0	5791673504059	0	0	0	0	0	0	0	0	0	0	0	0	0	0	0	0	0	0	0	0	0	0	0	0	0	0	0
chr0,CCAGG,100261196-100261227,Not.included	CHG	0	0	0	0	0	0	0	0	0	0	0	498280930788779	0	0	0	0	0	0	0	0	0	0	0	0	0	0	0	0	0	0	0	0	0	0	0	0	0	0	0	0	0
chr0,CCAGG,100340203-100340234,Not.included	CHG	0	0	0	0	0	0	517616204837986	0	0	0	0	0	0	0	0	0	0	0	0	0	0	0	0	0	0	0	0	0	0	0	0	0	0	0	0	0	0	0	0	0	0
chr0,CCAGG,100358045-100358076,RTR.tag	CHG	0	0	0	0	0	0	0	0	0	0	0	0	0	0	0	0	0	0	665530827387925	0	0	0	0	0	0	0	0	0	0	0	0	0	0	0	0	0	0	0	0	0	0
chr0,CCAGG,100374997-100375028,Not.included	CHG	908089946309182	0	0	0	0	0	0	0	0	0	0	0	0	0	0	0	0	0	0	0	0	0	0	0	0	0	0	0	0	0	0	0	0	0	0	0	0	0	0	0	0
chr0,CCAGG,100460681-100460712,Not.included	CHG	0	0	0	0	0	0	0	0	0	0	0	0	0	0	0	0	0	0	0	0	0	0	0	0	0	0	0	0	132919805050953	0	0	0	0	0	0	0	0	0	0	0	0
chr0,CCAGG,1004788-1004819,Not.included	CHG	106700568691329	0	31638060586886	250088266446981	0	0	155284861451396	0	0	0	152427406447679	244157656086502	880178382818918	0	871905462197086	263041670996571	157310205237381	975521381338276	17303801512086	273273820368009	0	117513416115006	284390996993581	0	225639042001096	0	0	0	0	0	474323739903182	389127770103313	0	841552496044703	565323082141444	155674329303098	146916228366585	0	189190893611654	0	0
chr0,CCAGG,100563287-100563318,RTR.tag	CHG	0	0	0	0	0	0	0	0	0	0	0	0	0	0	0	0	0	209040296001059	0	0	0	0	0	0	0	0	0	0	0	0	0	0	0	0	0	0	0	0	0	0	0
chr0,CCAGG,100574297-100574328,Not.included	CHG	0	0	0	0	0	0	0	0	0	0	0	0	0	0	0	0	0	487760690669138	0	0	0	0	0	0	0	0	0	0	0	0	0	0	0	0	0	0	0	0	0	0	0
chr0,CCAGG,100579172-100579203,RTR.tag	CHG	12259214275174	0	149401952771406	0	0	0	0	0	0	0	825648451591596	204295181623399	0	0	0	139639405590772	146822858221556	181168256534251	399318496432755	0	0	195855693525011	0	0	0	0	0	0	0	0	0	0	0	841552496044703	131908719166337	129728607752582	146916228366585	0	0	0	126066310879523
chr0,CCAGG,100581131-100581162,Not.included	CHG	0	0	0	0	0	0	862693674729977	0	0	0	0	0	0	0	0	0	0	0	0	0	0	0	0	0	0	0	0	0	0	0	0	0	0	0	0	0	0	0	0	0	0
chr0,CCAGG,100585808-100585839,Not.included	CHG	0	0	0	0	0	0	0	0	0	0	0	0	0	0	0	129897121479788	0	0	0	0	0	0	0	0	0	0	0	0	0	0	0	0	0	0	0	0	0	0	0	0	0
chr0,CCAGG,10058701-10058732,Not.included	CHG	0	0	263650504890717	0	0	0	0	0	0	0	0	0	0	0	0	0	0	0	0	0	0	0	0	0	0	0	0	0	0	0	0	0	0	0	0	0	0	0	0	0	0
chr0,CCAGG,100600299-100600330,Not.included	CHG	0	0	0	0	0	0	0	0	0	0	0	398624744631023	0	0	0	0	0	0	0	0	0	0	0	0	0	0	0	0	0	0	0	0	0	0	0	0	0	0	0	0	0
chr0,CCAGG,100632660-100632691,Not.included	CHG	0	0	0	0	0	0	0	0	0	0	0	0	0	0	0	0	0	0	0	0	0	0	0	0	0	0	0	0	0	0	0	0	0	0	0	0	0	0	0	364064415130517	0
chr0,CCAGG,100658398-100658429,Not.included	CHG	0	0	0	161821819465694	0	117185211226343	517616204837986	0	0	0	0	0	0	0	0	0	0	0	931743158343094	0	0	0	0	0	0	0	0	0	0	0	0	0	0	0	0	0	0	0	0	0	0
chr0,CCAGG,10068913-10068944,Not.included	CHG	0	0	527301009781434	0	0	0	0	0	0	0	0	0	391190392363964	0	0	0	0	0	0	0	0	0	0	0	0	0	0	0	0	0	0	0	0	0	0	0	0	0	0	0	0
chr0,CCAGG,100709204-100709235,Not.included	CHG	0	0	0	0	0	0	0	0	0	0	0	0	0	0	0	0	174789116930423	0	0	0	0	0	0	0	0	0	0	0	0	0	0	0	0	0	0	0	0	0	0	0	0
chr0,CCAGG,100712067-100712098,Not.included	CHG	0	0	0	0	0	0	0	0	0	0	508091354825598	0	0	0	0	0	0	0	0	0	0	0	0	0	0	0	0	0	0	0	0	0	0	0	0	0	0	0	0	0	0
chr0,CCAGG,100742463-100742494,Not.included	CHG	0	0	0	0	0	0	0	0	0	0	0	0	0	0	0	0	174789116930423	0	0	0	0	0	0	0	0	0	0	0	0	0	0	0	0	0	0	0	0	0	0	0	0
chr0,CCAGG,100768959-100768990,Not.included	CHG	681067459731886	0	0	0	0	0	517616204837986	0	0	0	0	0	0	675695242140216	0	0	0	0	0	0	0	0	0	0	0	0	0	0	0	0	0	0	0	0	0	0	0	0	0	0	0
chr0,CCAGG,100783326-100783357,Not.included	CHG	0	0	0	0	0	976543426886194	0	0	0	0	0	0	0	0	0	0	0	0	0	0	0	0	0	0	0	0	0	0	0	0	0	0	0	0	0	0	0	0	0	0	0
chr0,CCAGG,10090661-10090692,Not.included	CHG	0	0	0	0	0	0	0	0	0	0	0	0	880178382818918	0	0	0	0	0	0	0	0	0	0	0	0	0	0	0	0	0	0	0	0	0	0	0	0	0	0	0	0
chr0,CCAGG,100983392-100983423,Not.included	CHG	0	0	0	0	0	0	0	203732377149377	0	0	0	0	0	0	0	0	0	0	0	0	0	0	0	0	0	0	0	0	0	0	0	0	0	0	0	0	0	0	0	0	0
chr0,CCAGG,101046611-101046642,Not.included	CHG	317831481208214	0	0	0	0	0	0	0	0	0	0	548109023867657	0	0	0	97422841109841	0	0	0	0	0	0	0	0	0	0	0	0	0	0	0	0	0	0	0	648643038762908	0	0	0	0	0
chr0,CCAGG,101049589-101049620,Not.included	CHG	0	0	0	0	0	0	0	0	0	0	0	0	117357117709189	0	0	0	0	0	0	0	0	0	0	0	0	0	0	0	0	0	0	0	0	0	0	0	0	0	0	0	0
chr0,CCAGG,101072076-101072107,Not.included	CHG	0	0	0	0	0	0	0	305598565724065	0	0	0	0	0	0	0	0	0	0	0	0	0	0	0	0	0	0	0	0	0	0	0	0	0	0	0	0	0	0	0	0	0
chr0,CCAGG,101073227-101073258,RTR.tag	CHG	0	0	0	0	0	585926056131716	0	0	0	0	0	0	0	0	0	0	0	0	0	0	0	0	0	0	0	0	0	0	0	0	0	0	0	0	0	0	0	0	0	0	0
chr0,CCAGG,101074143-101074174,Not.included	CHG	0	0	0	0	0	0	0	0	0	0	0	0	0	0	0	0	0	278720394668079	0	0	0	0	0	0	0	0	0	0	0	0	0	0	0	0	0	0	881497370199512	0	0	0	0
chr0,CCAGG,101078475-101078506,Not.included	CHG	0	0	0	0	0	0	0	0	203902377815421	0	0	0	0	0	0	0	0	0	0	0	0	0	0	0	0	0	0	0	0	0	0	0	0	0	0	0	0	0	0	0	0
chr0,CCAGG,101097198-101097229,Not.included	CHG	0	0	0	0	0	0	0	0	0	0	0	0	0	0	0	0	174789116930423	0	0	0	0	0	0	0	0	0	0	0	0	0	0	0	0	0	0	0	0	0	0	0	0
chr0,CCAGG,1011475-1011506,Not.included	CHG	0	24390243902439	0	0	0	0	103523240967597	0	0	0	0	0	782380784727927	0	0	0	0	0	0	0	0	0	0	0	0	0	0	0	0	0	0	0	0	0	0	0	0	0	0	485419220174023	0
chr0,CCAGG,101156102-101156133,Not.included	CHG	0	0	0	0	0	781234741508955	0	0	0	0	0	0	0	0	0	0	0	0	0	0	0	0	0	0	0	0	0	0	0	0	0	0	0	0	0	0	0	0	0	0	0
chr0,CCAGG,101188035-101188066,Not.included	CHG	0	0	0	0	0	0	0	0	0	0	0	0	0	0	0	0	279662587088678	0	0	0	0	0	0	0	0	0	0	0	0	0	0	0	0	0	0	0	0	0	0	0	0
chr0,CCAGG,101198867-101198898,RTR.tag	CHG	0	0	0	0	0	0	0	0	0	0	0	0	293392794272973	0	0	0	0	0	0	0	0	0	0	0	0	0	0	0	0	0	0	0	0	0	0	0	0	0	0	0	0
chr0,CCAGG,101294323-101294354,Not.included	CHG	0	0	0	0	0	0	0	0	0	0	0	0	0	0	0	0	0	0	0	728730187648023	0	0	0	0	0	0	0	0	0	0	0	0	0	0	0	0	0	0	0	0	0
chr0,CCAGG,101296297-101296328,Not.included	CHG	0	0	0	0	0	0	0	0	0	0	0	0	586785588545945	0	0	0	0	0	0	0	0	0	0	0	0	0	0	0	0	0	0	0	0	0	0	0	0	0	0	0	0
chr0,CCAGG,101315040-101315071,Not.included	CHG	0	0	0	0	0	0	0	0	0	0	0	0	586785588545945	0	0	0	0	0	0	0	0	0	0	0	0	0	0	0	0	0	0	0	0	0	0	0	0	0	0	0	0
chr0,CCAGG,101328443-101328474,Not.included	CHG	0	0	0	0	0	0	0	0	0	0	0	0	0	0	0	0	139831293544339	0	0	0	0	0	0	0	0	0	0	0	0	0	0	0	0	0	0	0	0	0	0	0	0
chr0,CCAGG,101328469-101328500,Not.included	CHG	0	0	0	0	0	0	0	0	0	0	0	0	0	0	0	0	0	0	0	0	0	0	0	0	0	0	0	0	0	0	697534911622327	0	0	0	0	0	0	0	0	0	0
chr0,CCAGG,101363874-101363905,RTR.tag	CHG	227022486577295	0	0	147110744968813	19563090968373	0	241554228924394	0	768555116381203	273245894647046	0	0	0	482639458671583	0	227319962589629	0	0	119795548929826	273273820368009	135869565217391	0	0	0	0	0	0	332520505431168	0	0	0	0	0	0	0	0	0	0	0	364064415130517	0
chr0,CCAGG,101365813-101365844,Not.included	CHG	0	0	0	0	0	0	0	0	0	0	0	0	0	0	0	0	0	0	0	0	0	0	0	0	0	0	0	0	0	0	0	0	0	0	0	0	0	0	0	364064415130517	0
chr0,CCAGG,101392347-101392378,Not.included	CHG	0	0	0	0	0	0	0	0	0	0	0	0	0	0	0	0	104873470158254	0	0	0	0	0	0	0	0	0	0	0	0	0	0	0	0	0	0	0	0	0	0	0	0
chr0,CCAGG,101393975-101394006,Not.included	CHG	0	0	0	0	0	0	0	0	0	0	0	0	0	0	0	0	209746940316508	0	0	0	0	0	0	0	0	0	105607772732073	0	0	0	0	0	0	0	0	0	0	0	0	0	0
chr0,CCAGG,101407523-101407554,Not.included	CHG	0	0	0	0	0	0	0	0	0	0	0	0	0	5791673504059	0	0	0	0	0	0	0	0	0	0	0	0	0	0	0	0	0	0	0	0	0	0	0	0	0	0	0
chr0,CCAGG,101442869-101442900,Not.included	CHG	136213491946377	0	0	0	0	0	0	0	0	0	0	0	0	0	0	292268523329523	0	418080592002118	0	0	0	0	0	0	0	0	0	0	0	0	0	0	0	252465748813411	0	0	0	0	0	0	0
chr0,CCAGG,101457739-101457770,Not.included	CHG	0	0	0	0	0	0	0	0	0	0	444579935472398	0	0	0	0	0	0	0	0	0	0	0	0	0	0	0	0	0	0	0	0	0	0	0	0	0	0	0	0	0	0
chr0,CCAGG,101460848-101460879,Not.included	CHG	0	0	0	0	0	0	0	0	0	0	0	0	0	0	0	0	0	0	0	0	0	0	0	0	0	168258107937576	0	0	0	0	0	0	0	0	0	0	0	0	0	0	0
chr0,CCAGG,101469908-101469939,Not.included	CHG	0	0	0	0	0	0	0	0	0	0	0	0	0	0	0	0	0	0	0	0	0	0	0	0	0	0	0	0	0	0	0	0	0	0	0	0	0	0	0	364064415130517	0
chr0,CCAGG,101470677-101470708,Not.included	CHG	0	0	0	0	0	0	0	0	0	0	0	0	586785588545945	0	0	0	0	0	0	0	0	0	0	0	0	0	0	0	0	0	0	0	0	0	0	0	0	0	0	0	0
chr0,CCAGG,101480266-101480297,Not.included	CHG	0	0	0	0	0	0	0	366718278868878	0	0	0	0	0	0	0	97422841109841	0	0	0	0	0	0	0	0	0	0	0	0	0	0	0	0	0	0	0	0	0	0	0	0	0
chr0,CCAGG,101503537-101503568,Not.included	CHG	0	0	0	0	0	0	0	0	0	0	0	0	0	0	0	0	104873470158254	0	0	0	0	0	0	0	0	0	0	0	0	0	0	0	0	0	0	0	0	0	0	0	0
chr0,CCAGG,101505536-101505567,RTR.tag	CHG	249724735235025	0	0	0	0	0	0	0	0	0	0	0	0	0	0	0	0	0	0	0	0	0	0	0	0	0	0	0	0	0	0	0	0	0	565323082141444	0	0	0	0	0	0
chr0,CCAGG,101540381-101540412,Not.included	CHG	0	0	0	0	0	0	0	0	0	0	0	0	0	0	0	0	0	0	0	0	0	0	0	0	0	0	0	0	0	0	153457680556912	0	0	0	0	0	0	0	0	0	0
chr0,CCAGG,101549033-101549064,Not.included	CHG	0	0	0	0	0	781234741508955	0	0	0	0	0	0	0	0	0	0	0	0	0	0	0	0	0	0	0	0	0	0	0	0	0	0	0	0	0	0	0	0	0	0	0
chr0,CCAGG,101556077-101556108,Not.included	CHG	0	0	0	0	0	0	0	0	0	0	0	0	0	0	0	0	0	0	0	0	0	0	0	0	0	0	140810363642764	0	0	0	0	0	0	0	0	0	0	0	0	0	0
chr0,CCAGG,1015704-1015735,Not.included	CHG	0	0	0	0	58689272905119	976543426886194	241554228924394	0	0	0	0	0	684583186636936	0	465016246505112	0	244704763702593	0	0	0	0	0	0	0	0	0	0	0	0	0	0	0	0	0	0	0	0	0	0	0	0
chr0,CCAGG,101571280-101571311,Not.included	CHG	0	0	0	0	0	0	0	0	0	0	0	0	0	0	0	0	0	0	0	0	0	0	0	0	0	0	0	0	0	0	837041893946792	0	0	0	0	0	0	0	0	0	0
chr0,CCAGG,101573049-101573080,Not.included	CHG	0	0	0	0	0	0	0	0	0	0	0	0	0	0	0	0	0	0	0	0	0	0	0	0	0	0	0	0	0	0	0	0	0	336620998417881	0	0	0	0	0	0	0
chr0,CCAGG,1015746-1015777,Not.included	CHG	0	0	263650504890717	0	293446364525595	0	120777114462197	0	109793588054458	0	698625612885197	797249489262046	586785588545945	0	145317577032848	617011327028993	244704763702593	348400493335099	0	0	0	0	0	0	0	0	0	0	0	0	139506982324465	0	0	0	0	0	0	0	0	364064415130517	0
chr0,CCAGG,101625013-101625044,Not.included	CHG	0	0	0	0	0	0	0	0	0	0	0	0	0	0	0	0	0	418080592002118	0	0	0	0	0	0	0	0	0	0	0	0	0	0	0	0	0	0	0	0	0	0	0
chr0,CCAGG,101673405-101673436,Not.included	CHG	0	0	0	0	0	0	0	0	0	0	0	0	0	0	0	0	0	0	0	0	0	0	0	0	0	0	0	0	0	0	558027929297861	0	0	0	0	0	0	0	0	0	0
chr0,CCAGG,101688839-101688870,Not.included	CHG	0	0	0	0	0	0	0	0	0	0	0	0	0	0	0	0	0	0	0	0	0	0	0	0	0	0	0	0	0	0	0	0	0	336620998417881	0	0	0	0	0	0	0
chr0,CCAGG,101742546-101742577,Not.included	CHG	0	0	0	0	0	0	0	0	0	0	0	0	136916637327387	0	0	0	0	0	0	0	0	0	0	0	0	0	0	0	0	0	0	0	0	0	0	0	0	0	0	0	0
chr0,CCAGG,101749142-101749173,Not.included	CHG	0	0	0	0	0	0	0	0	0	0	0	0	0	0	0	0	0	0	0	0	77639751552795	0	0	0	0	0	0	0	0	0	0	0	0	0	0	0	0	0	0	0	0
chr0,CCAGG,101752028-101752059,Not.included	CHG	0	0	0	0	0	0	0	0	0	0	0	0	0	0	0	97422841109841	0	0	0	0	0	0	0	0	0	0	0	0	0	0	0	0	0	0	0	0	0	0	0	0	0
chr0,CCAGG,101753320-101753351,RTR.tag	CHG	0	0	0	0	0	0	0	0	0	0	0	0	0	0	0	129897121479788	0	0	0	0	0	0	0	0	0	0	0	0	0	0	0	0	0	0	0	0	0	0	0	0	0
chr0,CCAGG,101788786-101788817,RTR.tag	CHG	0	0	0	0	0	0	0	0	0	0	0	0	0	0	697524369757668	0	0	0	0	0	0	0	0	0	0	0	0	0	0	0	0	0	0	0	0	0	0	0	0	0	0
chr0,CCAGG,101854983-101855014,Not.included	CHG	272426983892755	0	263650504890717	0	0	0	0	0	0	0	889159870944796	0	0	0	0	97422841109841	0	0	0	0	0	0	0	0	0	0	0	0	0	0	0	0	0	0	0	0	0	0	0	0	0
chr0,CCAGG,101884735-101884766,Not.included	CHG	0	0	0	0	0	0	0	0	0	0	0	0	0	0	0	259794242959576	0	0	0	0	0	0	0	0	0	0	0	0	0	0	0	0	0	0	0	0	0	0	0	0	0
chr0,CCAGG,101913977-101914008,Not.included	CHG	0	0	0	0	0	0	0	0	0	0	0	0	0	0	0	0	0	0	0	118418655492804	0	0	0	0	0	0	0	0	0	0	0	0	0	0	0	0	0	0	0	0	0
chr0,CCAGG,1019189-1019220,Not.included	CHG	0	0	0	0	0	156246948301791	0	0	0	0	0	298968558473267	0	0	0	32474280369947	0	0	0	0	0	0	0	0	0	0	0	0	0	0	418520946973396	0	0	0	0	0	0	0	0	0	0
chr0,CCAGG,101930761-101930792,RTR.tag	CHG	0	0	0	0	0	0	0	0	0	0	0	0	0	0	0	0	0	0	0	0	0	0	0	0	967024465718983	0	0	0	0	0	0	0	0	420776248022352	0	518914431010326	0	0	0	0	0
chr0,CCAGG,101983242-101983273,Not.included	CHG	908089946309182	0	527301009781434	0	0	0	0	0	0	0	0	498280930788779	0	0	0	162371401849735	0	0	0	0	0	0	0	0	0	0	0	0	0	0	0	972819425258284	0	100986299525364	0	0	0	0	0	364064415130517	0
chr0,CCAGG,101987244-101987275,Not.included	CHG	385938227181402	0	439417508151195	0	0	0	0	0	0	0	0	149484279236634	0	386111566937266	0	259794242959576	59428299756344	348400493335099	0	0	0	0	0	0	0	0	0	0	0	0	0	13619471953616	0	673241996835763	753764109521925	0	0	0	0	0	126066310879523
chr0,CCAGG,101998786-101998817,Not.included	CHG	0	0	0	0	0	0	0	0	0	0	0	0	0	0	0	0	139831293544339	0	0	0	0	0	203136426423986	0	0	0	0	0	0	0	0	0	0	0	0	0	0	0	0	0	0
chr0,CCAGG,1020077-1020108,Not.included	CHG	0	0	0	0	0	0	0	0	0	0	0	0	0	0	58127030813139	0	0	0	0	0	0	0	0	0	0	0	0	0	0	0	0	0	0	0	0	0	0	0	0	0	0
chr0,CCAGG,102012900-102012931,Not.included	CHG	0	0	0	0	0	0	0	0	0	0	0	0	0	0	0	0	0	0	53242466191034	0	0	0	0	0	0	0	0	0	0	0	0	0	0	0	0	0	0	0	0	0	0
chr0,CCAGG,102060072-102060103,Not.included	CHG	0	0	0	0	97815454841865	0	0	0	0	0	0	0	0	0	0	0	0	0	0	0	0	0	0	0	0	0	0	0	0	0	0	0	0	0	0	0	0	0	0	0	0
chr0,CCAGG,102079141-102079172,Not.included	CHG	0	0	0	0	0	0	0	0	0	0	0	0	0	0	0	162371401849735	0	0	0	0	0	0	0	0	0	0	0	0	0	0	0	0	0	0	0	0	0	0	0	0	0
chr0,CCAGG,102142453-102142484,Not.included	CHG	0	0	0	0	0	0	0	0	0	0	0	0	0	0	0	0	244704763702593	0	0	0	0	0	0	0	0	0	0	0	0	0	0	0	0	0	0	0	0	0	0	0	0
chr0,CCAGG,102195455-102195486,Not.included	CHG	249724735235025	0	0	0	0	0	0	0	0	0	0	0	0	0	0	0	0	209040296001059	0	0	0	0	0	0	0	0	0	332520505431168	0	0	0	0	0	0	0	0	0	0	0	0	0
chr0,CCAGG,102200079-102200110,Not.included	CHG	0	0	0	0	0	0	0	0	0	0	0	0	0	675695242140216	0	0	0	0	0	0	0	0	0	0	0	0	0	0	0	0	0	0	0	0	0	0	0	0	0	0	0
chr0,CCAGG,102200439-102200470,Not.included	CHG	0	0	0	0	0	0	0	0	0	0	0	0	0	0	755651400570807	0	0	0	0	0	0	0	0	0	0	0	0	0	0	0	0	0	0	0	0	0	0	0	0	0	0
chr0,CCAGG,102202387-102202418,Not.included	CHG	0	0	0	0	0	0	0	0	0	0	0	0	146696397136486	0	0	0	0	209040296001059	0	0	0	0	0	0	0	0	0	0	0	0	0	0	0	0	0	0	0	0	0	0	0
chr0,CCAGG,102203549-102203580,Not.included	CHG	52215171912778	0	527301009781434	0	0	0	0	0	0	0	0	0	0	0	0	0	664198644335609	209040296001059	0	0	0	117513416115006	0	0	0	0	0	0	0	0	0	0	0	589086747231292	0	908100254268071	0	0	0	364064415130517	0
chr0,CCAGG,102215967-102215998,Not.included	CHG	0	0	0	0	0	0	517616204837986	0	0	0	0	0	0	0	0	0	0	0	0	0	0	0	0	0	0	0	0	0	0	0	0	0	0	0	0	0	0	0	0	0	0
chr0,CCAGG,102216769-102216800,Not.included	CHG	136213491946377	0	0	0	0	0	0	0	0	0	0	0	0	0	0	0	0	0	0	0	0	0	0	0	0	0	0	0	0	0	0	0	0	0	0	0	0	0	0	0	0
chr0,CCAGG,102228762-102228793,Not.included	CHG	204320237919566	0	439417508151195	0	0	0	0	0	0	0	190534258059599	448452837709901	0	0	0	227319962589629	873945584652117	348400493335099	0	0	0	0	0	0	0	0	0	0	0	0	0	116738331030994	0	504931497626822	0	648643038762908	0	0	0	0	0
chr0,CCAGG,102237497-102237528,Not.included	CHG	0	0	0	0	0	0	0	0	0	0	635114193531997	0	0	0	0	0	0	0	0	0	0	0	0	0	0	0	0	0	0	0	0	0	0	0	0	0	0	0	0	0	0
chr0,CCAGG,102298286-102298317,Not.included	CHG	0	16260162601626	0	0	0	0	0	0	0	0	0	0	0	0	0	0	0	0	0	0	0	0	0	0	0	0	0	0	0	0	0	0	0	0	0	0	0	0	0	0	0
chr0,CCAGG,102305791-102305822,Not.included	CHG	0	0	0	0	0	0	0	0	0	0	0	0	0	0	0	194845682219682	0	0	0	0	0	0	0	0	0	0	0	0	0	0	0	0	0	0	0	0	0	0	0	0	0
chr0,CCAGG,102315120-102315151,Not.included	CHG	0	0	0	0	0	0	0	0	0	0	0	0	0	0	290635154065695	0	0	0	0	0	0	0	0	0	0	0	0	0	0	0	0	0	0	0	0	0	0	0	0	0	0
chr0,CCAGG,102346050-102346081,Not.included	CHG	0	0	0	0	0	0	0	0	0	0	317557096765999	0	0	0	0	0	0	0	0	0	0	0	0	0	0	0	0	0	0	0	0	0	0	0	0	0	0	0	0	0	0
chr0,CCAGG,102347969-102348000,Not.included	CHG	0	0	0	0	0	0	0	0	0	0	0	0	0	0	0	0	0	348400493335099	0	0	0	0	0	0	0	0	0	0	0	0	0	0	0	0	0	0	0	0	0	0	0
chr0,CCAGG,102399110-102399141,RTR.tag	CHG	0	0	0	0	0	0	0	0	0	0	0	0	0	0	0	97422841109841	0	0	0	0	0	0	0	0	0	0	0	0	0	0	0	0	0	0	0	0	0	0	0	0	0
chr0,CCAGG,102412327-102412358,Not.included	CHG	0	0	703068013041912	0	0	0	0	0	0	0	0	0	0	0	0	0	0	0	0	0	0	0	0	0	0	0	0	0	0	0	0	0	0	0	0	0	0	0	0	0	0
chr0,CCAGG,102444159-102444190,Not.included	CHG	136213491946377	0	703068013041912	0	0	0	0	0	0	0	0	0	0	0	0	0	0	0	0	0	0	0	0	0	0	0	0	0	0	0	0	0	0	0	0	389185823257745	0	0	0	0	0
chr0,CCAGG,102470495-102470526,Not.included	CHG	0	0	0	0	0	0	0	0	0	0	0	0	0	0	0	0	0	0	665530827387925	0	0	0	0	0	967024465718983	0	0	0	0	0	0	0	0	0	0	0	0	0	0	0	0
chr0,CCAGG,102494360-102494391,Not.included	CHG	0	0	0	0	0	0	0	0	0	0	0	0	0	0	0	0	0	418080592002118	0	819821461104026	0	0	0	0	0	0	0	0	0	0	0	0	0	0	0	0	0	0	0	0	0
chr0,CCAGG,102500175-102500206,Not.included	CHG	0	0	0	0	0	0	0	0	0	0	0	0	0	0	0	0	0	209040296001059	0	0	0	0	0	0	0	0	0	0	0	0	0	0	0	0	0	0	0	0	0	0	0
chr0,CCAGG,102525284-102525315,Not.included	CHG	0	0	0	0	0	0	0	0	0	0	0	0	0	0	0	0	139831293544339	0	0	0	0	0	0	0	0	0	0	0	0	0	0	0	0	0	0	0	0	0	0	0	0
chr0,CCAGG,102576824-102576855,Not.included	CHG	0	0	0	0	0	0	120777114462197	0	0	0	0	0	0	0	0	0	0	0	0	0	0	0	0	0	0	0	0	0	0	0	0	0	0	0	0	0	0	0	0	0	0
chr0,CCAGG,102616448-102616479,Not.included	CHG	0	0	0	0	0	0	0	0	0	0	0	0	0	0	0	0	0	0	0	0	0	0	0	0	0	0	0	0	0	0	36271815404361	0	0	0	0	0	0	0	0	0	0
chr0,CCAGG,102618349-102618380,RTR.tag	CHG	174807314664518	0	123036902282335	0	0	0	0	0	0	0	0	0	0	0	0	181855970071703	0	278720394668079	0	0	0	0	0	0	0	0	0	0	0	0	0	58369165515497	0	336620998417881	0	0	881497370199512	0	0	0	0
chr0,CCAGG,102643756-102643787,Not.included	CHG	0	447154471544715	0	0	0	0	690154939783981	0	941087897609637	0	0	0	684583186636936	17375020512177	0	0	0	0	0	0	0	0	0	0	0	0	0	0	0	0	0	0	0	0	0	0	0	0	0	364064415130517	0
chr0,CCAGG,102667485-102667516,Not.included	CHG	0	0	0	0	13042060645582	0	0	0	0	0	0	0	0	0	0	0	0	0	0	0	0	0	0	0	0	0	0	0	0	0	0	0	0	0	0	0	0	0	0	0	0
chr0,CCAGG,102667614-102667645,Not.included	CHG	0	0	0	0	0	0	0	0	0	0	0	0	0	28958367520295	0	0	0	0	0	0	0	0	0	0	0	0	0	0	0	0	0	0	0	0	0	0	0	0	0	0	0
chr0,CCAGG,102707568-102707599,Not.included	CHG	0	0	0	0	0	0	0	0	0	0	0	0	391190392363964	0	0	0	0	0	0	0	0	0	0	0	0	0	0	0	0	0	0	0	0	0	0	0	0	0	0	0	0
chr0,CCAGG,102713588-102713619,Not.included	CHG	0	0	0	0	0	0	0	0	0	0	0	199312372315511	0	5791673504059	0	0	0	0	0	0	0	0	0	0	0	0	0	0	0	0	0	0	0	0	0	0	0	0	0	0	0
chr0,CCAGG,102741625-102741656,Not.included	CHG	295129232550484	0	351534006520956	0	13042060645582	781234741508955	0	0	0	0	0	0	586785588545945	0	290635154065695	227319962589629	0	0	0	0	0	0	0	0	0	252387161906364	0	0	132919805050953	0	0	58369165515497	0	504931497626822	565323082141444	0	0	0	0	364064415130517	0
chr0,CCAGG,102742103-102742134,Not.included	CHG	0	0	0	0	0	0	0	0	784239914674697	0	120671696771079	0	0	0	0	0	0	0	0	819821461104026	0	0	0	0	0	0	0	0	0	0	0	0	0	0	0	0	0	0	0	0	0
chr0,CCAGG,102780480-102780511,Not.included	CHG	0	0	0	0	0	0	0	0	0	0	0	0	0	0	0	0	0	209040296001059	0	0	0	0	0	0	0	0	0	0	0	0	0	0	0	0	0	0	0	0	0	0	0
chr0,CCAGG,102806329-102806360,Not.included	CHG	0	0	0	0	0	0	0	0	0	0	0	0	0	0	0	0	0	348400493335099	0	0	0	0	0	0	0	0	0	0	0	0	0	0	0	0	0	0	0	0	0	0	0
chr0,CCAGG,102808270-102808301,RTR.tag	CHG	908089946309182	0	0	0	0	0	0	0	0	0	0	0	0	0	0	0	0	0	0	0	0	0	0	0	0	0	0	0	0	0	0	0	0	0	0	0	0	0	0	0	0
chr0,CCAGG,102839836-102839867,Not.included	CHG	908089946309182	0	0	0	0	0	0	0	0	0	0	0	0	0	0	0	0	0	0	0	0	0	0	0	0	0	0	0	0	0	0	0	0	0	0	0	0	0	0	0	0
chr0,CCAGG,102858534-102858565,RTR.tag	CHG	0	0	0	0	0	0	0	0	0	0	0	0	0	0	0	0	0	0	0	0	0	0	0	0	0	0	0	0	0	0	0	0	0	0	0	389185823257745	0	0	0	0	0
chr0,CCAGG,102860167-102860198,RTR.tag	CHG	0	0	0	0	0	0	0	0	0	0	0	0	0	0	0	194845682219682	279662587088678	0	0	0	0	0	0	0	0	0	0	0	0	0	0	0	0	0	0	0	0	0	0	0	0
chr0,CCAGG,102863869-102863900,Not.included	CHG	0	0	0	0	0	0	0	0	0	0	10796941290044	0	0	0	0	0	0	0	0	0	0	117513416115006	0	0	0	0	0	0	0	0	0	0	0	0	0	0	0	0	0	0	0
chr0,CCAGG,102864763-102864794,Not.included	CHG	0	0	0	0	0	0	0	0	0	0	0	149484279236634	0	0	0	0	0	0	0	0	0	0	0	0	0	0	0	0	0	0	0	0	0	0	0	0	0	0	0	0	0
chr0,CCAGG,102876687-102876718,Not.included	CHG	181617989261836	0	0	0	0	0	0	0	0	0	0	0	0	0	290635154065695	227319962589629	174789116930423	0	0	0	0	117513416115006	0	0	0	0	0	0	0	0	0	0	0	757397246440233	0	0	0	0	0	0	0
chr0,CCAGG,102884758-102884789,Not.included	CHG	0	0	0	0	0	0	0	366718278868878	0	0	0	0	0	0	0	0	0	0	0	0	0	0	0	0	0	0	0	0	0	0	0	0	0	0	0	0	0	0	0	0	0
chr0,CCAGG,102895010-102895041,Not.included	CHG	0	0	0	0	0	0	0	0	0	0	0	0	0	0	0	259794242959576	0	0	0	0	0	0	0	0	0	0	0	0	0	0	0	0	0	0	0	0	0	0	0	0	0
chr0,CCAGG,102915373-102915404,Not.included	CHG	0	0	0	0	0	0	0	0	0	0	0	0	0	5791673504059	0	0	0	0	0	0	0	0	0	0	0	0	0	0	0	0	0	0	0	0	0	0	0	0	0	0	0
chr0,CCAGG,102967653-102967684,Not.included	CHG	0	16260162601626	0	0	0	0	0	0	0	0	0	0	0	0	0	0	0	0	0	0	0	0	0	0	0	0	0	0	0	0	0	0	0	0	0	0	0	0	0	0	0
chr0,CCAGG,102983455-102983486,Not.included	CHG	0	0	0	0	0	0	0	0	0	0	0	0	0	0	0	0	0	0	0	0	0	54839594187003	0	0	0	0	0	0	0	0	0	0	0	0	0	0	0	0	0	606774025217528	0
chr0,CCAGG,10298969-10299000,Not.included	CHG	0	0	0	0	0	0	0	0	0	0	0	0	0	0	0	97422841109841	0	0	0	0	0	0	0	0	0	0	0	0	0	0	0	0	0	0	0	0	0	0	0	0	0
chr0,CCAGG,10299799-10299830,RTR.tag	CHG	0	0	0	0	0	0	0	0	0	0	0	448452837709901	0	0	0	0	0	0	0	0	0	0	0	0	0	0	0	0	0	0	0	0	0	0	0	0	881497370199512	0	0	0	0
chr0,CCAGG,10300993-10301024,Not.included	CHG	0	0	263650504890717	0	0	0	0	0	0	0	0	348796651552145	0	0	0	113659981294815	139831293544339	0	0	0	0	117513416115006	0	0	0	0	0	0	0	0	0	0	0	841552496044703	565323082141444	648643038762908	0	0	0	0	0
chr0,CCAGG,10308676-10308707,Not.included	CHG	113511243288648	0	0	0	0	0	0	0	0	799744081893794	0	0	0	0	0	0	0	0	0	0	0	0	0	0	0	0	0	0	0	0	0	0	0	0	0	0	0	0	0	0	0
chr0,CCAGG,103104831-103104862,Not.included	CHG	0	0	0	0	0	0	0	0	0	0	0	0	0	0	0	0	0	0	0	455456367280015	0	0	0	0	0	0	0	0	0	0	0	0	0	0	0	0	0	0	0	0	0
chr0,CCAGG,103179025-103179056,Not.included	CHG	0	0	0	0	0	0	0	0	0	0	0	0	0	0	0	0	314620410474762	0	0	0	0	0	0	0	0	0	0	0	0	0	0	0	0	0	0	0	0	0	0	0	0
chr0,CCAGG,103179244-103179275,Not.included	CHG	136213491946377	0	0	0	0	0	0	0	0	0	0	0	0	0	0	0	0	0	0	0	0	0	0	0	0	0	0	0	0	0	0	0	0	0	0	0	0	0	0	0	0
chr0,CCAGG,103185782-103185813,Not.included	CHG	0	0	263650504890717	0	0	0	0	0	0	0	0	548109023867657	0	0	0	0	0	0	0	0	0	0	0	0	0	0	0	0	0	0	0	0	0	0	0	0	0	0	0	0	0
chr0,CCAGG,103187565-103187596,Not.included	CHG	0	0	0	0	0	0	0	0	0	0	0	0	0	0	0	0	0	0	0	0	0	0	0	0	0	0	0	0	0	0	0	0	0	0	565323082141444	0	0	0	0	0	0
chr0,CCAGG,103194121-103194152,Not.included	CHG	0	0	0	0	0	0	0	0	0	0	0	0	0	0	0	227319962589629	0	0	0	0	0	0	0	0	0	0	0	0	0	0	0	0	0	0	0	0	0	0	0	0	0
chr0,CCAGG,103215581-103215612,Not.included	CHG	0	0	0	0	0	0	0	0	0	0	0	0	0	0	0	0	0	0	0	0	0	0	162509141139189	0	0	0	0	0	0	0	418520946973396	0	0	0	0	0	0	0	0	0	0
chr0,CCAGG,103233445-103233476,RTR.tag	CHG	0	0	0	0	0	0	0	0	0	0	0	199312372315511	0	0	0	0	0	0	0	0	0	0	0	0	0	0	0	0	0	0	0	0	0	0	0	0	0	0	0	0	0
chr0,CCAGG,103248526-103248557,Not.included	CHG	0	0	0	0	0	0	0	0	0	0	0	0	0	0	0	227319962589629	0	0	0	0	0	0	0	0	0	0	0	0	0	0	0	0	0	0	0	0	0	0	0	0	0
chr0,CCAGG,103255226-103255257,Not.included	CHG	0	0	0	0	0	0	0	0	0	0	0	0	0	0	0	162371401849735	0	0	0	0	0	0	0	0	0	0	0	0	0	0	0	0	0	0	0	0	0	0	0	0	0
chr0,CCAGG,103257195-103257226,Not.included	CHG	0	0	0	0	0	0	0	0	0	0	0	0	0	386111566937266	0	0	0	0	0	0	0	0	0	0	0	0	0	0	0	0	0	0	0	0	0	0	0	0	0	0	0
chr0,CCAGG,103295340-103295371,Not.included	CHG	0	0	0	0	0	0	0	0	0	0	0	0	586785588545945	0	0	0	0	0	0	0	0	0	0	0	0	0	0	0	0	0	0	0	0	0	0	0	0	0	0	0	0
chr0,CCAGG,103335890-103335921,Not.included	CHG	0	0	0	0	0	0	0	0	0	0	0	0	0	0	0	0	0	0	0	0	0	0	0	0	0	0	0	0	0	0	0	0	0	252465748813411	0	0	0	0	0	0	0
chr0,CCAGG,103385746-103385777,Not.included	CHG	0	0	0	0	0	0	0	0	0	0	0	0	0	0	0	0	0	0	0	0	0	0	0	0	0	0	0	0	0	0	0	0	0	336620998417881	0	0	0	0	0	0	0
chr0,CCAGG,103386524-103386555,RTR.tag	CHG	145294391409469	0	439417508151195	0	0	0	0	0	0	0	120671696771079	154467088544521	0	0	0	16561882988673	391527621924149	153296217067443	0	0	0	0	0	0	128936595429198	0	0	0	0	0	0	155651108041325	216216216216216	176726024169388	169596924642433	220538633179389	293832456733171	0	0	0	0
chr0,CCAGG,103399508-103399539,Not.included	CHG	0	0	0	0	0	0	0	0	0	0	0	0	0	0	0	0	279662587088678	0	0	0	0	0	0	0	0	0	0	0	0	0	0	0	0	0	0	0	0	0	0	0	0
chr0,CCAGG,10340966-10340997,Not.included	CHG	0	0	0	0	0	0	0	0	0	0	0	0	0	0	0	0	0	418080592002118	0	0	0	0	0	0	0	0	0	0	0	0	0	0	0	0	0	0	0	0	0	0	0
chr0,CCAGG,10342843-10342874,Not.included	CHG	0	0	0	0	0	0	0	0	0	0	0	0	0	0	0	162371401849735	0	0	0	0	0	0	0	0	0	0	0	0	0	0	0	0	0	0	0	0	0	0	0	0	0
chr0,CCAGG,103473131-103473162,Not.included	CHG	0	0	0	0	0	0	0	0	0	0	0	0	0	0	0	0	0	0	53242466191034	0	0	0	0	0	0	0	0	0	0	0	0	0	0	0	0	0	0	0	0	0	0
chr0,CCAGG,10347954-10347985,Not.included	CHG	0	0	0	0	0	0	0	0	0	0	0	0	0	0	0	162371401849735	0	0	0	0	0	0	0	0	0	0	0	0	0	0	0	0	0	0	0	0	0	0	0	0	0
chr0,CCAGG,103482248-103482279,Not.included	CHG	0	0	0	0	0	0	0	0	0	0	0	348796651552145	0	0	0	0	0	0	0	0	0	0	0	0	0	0	0	0	0	0	0	0	0	0	0	0	0	0	0	0	0
chr0,CCAGG,103483866-103483897,Not.included	CHG	0	0	615184511411673	0	0	0	0	0	0	0	0	0	0	0	0	0	0	0	0	0	0	0	0	0	0	0	0	0	0	0	0	0	0	0	0	0	0	0	0	0	0
chr0,CCAGG,103594391-103594422,RTR.tag	CHG	0	0	0	102977521478169	0	0	0	0	0	0	571602774178797	0	0	0	0	0	174789116930423	348400493335099	0	0	0	0	0	0	0	0	0	0	0	0	0	0	0	0	0	0	0	0	0	0	0
chr0,CCAGG,103607824-103607855,Not.included	CHG	0	0	0	0	0	0	0	0	0	0	0	0	0	772223133874533	0	0	0	0	0	0	0	0	0	0	0	0	0	0	0	0	0	0	0	0	0	0	0	0	0	0	0
chr0,CCAGG,103675316-103675347,Not.included	CHG	113511243288648	0	0	0	0	0	0	0	0	0	0	0	0	0	0	0	0	0	0	0	0	0	0	0	0	0	0	0	0	0	0	0	0	0	0	0	0	0	0	0	0
chr0,CCAGG,10370900-10370931,Not.included	CHG	0	0	0	0	0	0	0	0	0	0	0	298968558473267	0	0	0	0	0	0	0	0	0	0	0	0	0	0	0	0	0	0	0	0	0	0	0	0	0	0	0	0	0
chr0,CCAGG,103715552-103715583,Not.included	CHG	204320237919566	0	114248552119311	0	0	0	0	0	0	0	0	0	488987990454954	0	174381092439417	0	0	0	0	0	0	0	0	180513561081276	0	0	0	0	0	0	0	778255540206627	0	420776248022352	0	648643038762908	0	0	0	84948363530454	126066310879523
chr0,CCAGG,103721131-103721162,RTR.tag	CHG	0	0	351534006520956	0	0	0	0	0	0	0	0	0	0	0	406889215691973	129897121479788	244704763702593	278720394668079	0	0	0	0	0	0	0	0	140810363642764	0	0	0	0	0	0	0	0	0	0	0	0	364064415130517	0
chr0,CCAGG,103759385-103759416,Not.included	CHG	0	0	0	0	0	0	0	0	0	0	0	0	0	0	0	0	0	0	119795548929826	0	0	0	0	0	0	0	0	0	0	0	0	0	0	0	0	0	0	0	0	0	0
chr0,CCAGG,103765136-103765167,Not.included	CHG	0	0	0	0	0	0	0	0	0	0	0	0	0	772223133874533	0	0	0	0	0	0	0	0	0	0	0	0	0	0	0	0	0	0	0	0	0	0	0	0	0	0	0
chr0,CCAGG,103771548-103771579,Not.included	CHG	0	0	0	0	0	976543426886194	0	0	0	0	0	0	0	0	0	0	0	0	0	0	0	0	0	0	0	0	0	0	0	0	0	0	0	0	0	0	0	0	0	0	0
chr0,CCAGG,103774686-103774717,Not.included	CHG	0	0	0	0	0	0	0	0	0	0	0	0	0	0	0	0	0	0	0	0	0	0	0	0	0	0	0	0	0	0	0	0	0	0	0	0	0	0	0	364064415130517	0
chr0,CCAGG,103804972-103805003,Not.included	CHG	0	0	0	0	0	0	0	0	0	0	0	0	0	0	0	0	0	487760690669138	0	0	0	0	0	0	0	0	0	0	0	0	0	0	0	0	0	0	0	0	0	0	0
chr0,CCAGG,103805978-103806009,Not.included	CHG	0	0	0	0	0	0	0	0	0	0	0	0	0	0	58127030813139	0	0	0	0	0	0	0	0	0	0	0	0	0	0	0	0	0	0	0	0	0	0	0	0	0	0
chr0,CCAGG,103811036-103811067,Not.included	CHG	0	0	0	0	0	0	0	0	0	0	0	0	0	0	0	0	0	0	0	0	0	0	121881855854392	0	0	0	0	0	0	0	0	0	0	0	0	0	0	0	0	0	0
chr0,CCAGG,103814804-103814835,Not.included	CHG	158915740604107	0	0	0	0	0	0	0	0	0	0	0	0	0	0	97422841109841	0	696800986670197	399318496432755	0	0	0	0	0	0	0	0	0	0	0	0	0	0	0	0	389185823257745	0	0	0	0	126066310879523
chr0,CCAGG,103829123-103829154,Not.included	CHG	113511243288648	0	0	0	0	0	0	0	0	0	0	0	0	0	0	0	0	0	0	0	0	0	0	0	0	0	0	0	0	0	0	0	0	0	0	0	0	0	0	0	0
chr0,CCAGG,103832737-103832768,Not.included	CHG	0	0	0	0	0	0	0	0	0	0	0	0	0	482639458671583	0	0	0	0	0	0	0	0	0	0	0	0	0	0	0	0	0	0	0	0	0	0	0	0	0	0	0
chr0,CCAGG,103839556-103839587,Not.included	CHG	0	0	0	0	0	0	0	0	0	0	0	0	0	28958367520295	0	0	0	0	0	0	0	0	0	0	0	0	0	0	0	0	0	0	0	0	0	0	0	0	0	0	0
chr0,CCAGG,10386078-10386109,Not.included	CHG	295129232550484	0	0	0	0	0	103523240967597	0	0	0	0	946733768498679	0	0	0	0	0	209040296001059	665530827387925	0	0	0	0	0	0	0	0	0	0	0	0	0	0	0	0	0	0	0	0	0	0
chr0,CCAGG,1038653-1038684,Not.included	CHG	681067459731886	0	351534006520956	0	0	0	172538734945995	0	0	0	254045677412799	597937116946534	0	5791673504059	0	129897121479788	244704763702593	209040296001059	159727398573102	163964292220805	0	0	0	0	0	0	105607772732073	0	0	0	418520946973396	0	0	336620998417881	0	389185823257745	0	0	189190893611654	485419220174023	126066310879523
chr0,CCAGG,103884739-103884770,RTR.tag	CHG	0	0	0	0	0	0	0	0	0	0	0	0	0	0	0	129897121479788	0	0	0	0	0	0	0	0	0	0	0	0	0	0	0	0	0	0	0	0	0	0	0	0	0
chr0,CCAGG,103892392-103892423,Not.included	CHG	0	0	0	0	0	0	0	0	0	0	0	0	0	0	0	0	0	0	0	728730187648023	0	0	0	0	0	0	0	0	0	0	0	0	0	0	0	0	0	0	0	0	0
chr0,CCAGG,103948532-103948563,Not.included	CHG	0	0	0	0	0	0	0	0	0	0	0	0	0	0	0	0	0	0	0	910912734560029	0	0	0	0	0	0	0	0	0	0	0	0	0	0	0	0	0	0	0	0	0
chr0,CCAGG,103950184-103950215,Not.included	CHG	0	0	0	0	0	0	0	0	0	0	0	0	0	0	0	0	0	0	0	0	0	0	0	0	0	0	0	0	0	0	0	0	0	0	0	0	0	0	0	485419220174023	0
chr0,CCAGG,103960501-103960532,Not.included	CHG	0	0	0	0	0	0	0	0	0	159948816378759	0	0	0	0	0	0	0	0	0	0	0	0	0	0	0	0	0	0	0	0	0	0	0	0	0	0	0	0	0	0	0
chr0,CCAGG,103979557-103979588,Not.included	CHG	0	121951219512195	0	0	0	585926056131716	0	0	0	0	0	0	0	0	0	0	314620410474762	0	0	0	0	0	0	0	0	0	0	0	0	0	0	0	0	0	0	0	0	0	0	0	0
chr0,CCAGG,10398749-10398780,RTR.tag	CHG	0	0	0	0	0	0	0	0	0	0	254045677412799	597937116946534	0	0	0	0	0	278720394668079	0	0	0	0	0	0	0	0	0	0	0	0	0	0	0	0	0	0	0	0	0	0	0
chr0,CCAGG,104006376-104006407,Not.included	CHG	0	0	0	0	0	0	0	0	0	0	0	0	0	0	0	129897121479788	0	0	0	0	0	0	0	0	0	0	0	0	0	0	0	0	0	0	0	0	0	0	0	0	0
chr0,CCAGG,104040187-104040218,Not.included	CHG	0	0	0	0	0	0	0	0	0	0	0	0	0	482639458671583	0	0	0	0	0	0	0	0	0	0	0	0	0	0	0	0	0	0	0	0	0	0	0	0	0	0	0
chr0,CCAGG,104172014-104172045,Not.included	CHG	0	0	0	0	0	0	0	0	0	0	0	0	0	0	0	0	174789116930423	0	0	0	0	0	0	0	0	0	0	0	0	0	0	0	0	0	0	0	0	0	0	0	0
chr0,CCAGG,104184872-104184903,RTR.tag	CHG	0	0	0	0	0	0	0	0	0	126626146299851	0	0	0	0	0	0	0	0	0	0	0	0	0	0	0	0	0	0	0	0	0	0	0	0	0	0	0	0	0	0	0
chr0,CCAGG,104186609-104186640,RTR.tag	CHG	0	0	0	0	0	0	0	0	0	0	0	0	0	772223133874533	0	0	0	0	0	0	0	0	0	0	0	0	0	0	0	0	0	0	0	252465748813411	0	0	0	0	0	0	0
chr0,CCAGG,104202223-104202254,RTR.tag	CHG	0	0	0	0	0	0	0	0	0	0	0	199312372315511	0	0	0	0	0	0	0	0	0	0	0	0	0	0	0	0	0	0	0	0	0	0	0	0	0	0	0	0	0
chr0,CCAGG,10420691-10420722,Not.included	CHG	0	0	0	0	0	781234741508955	0	0	0	0	0	0	0	0	0	0	139831293544339	0	0	0	0	0	0	0	0	0	0	0	0	0	0	0	0	0	0	0	0	0	0	0	0
chr0,CCAGG,104208211-104208242,Not.included	CHG	0	0	0	0	0	0	0	0	0	0	0	0	0	0	0	0	0	0	0	273273820368009	0	0	0	0	0	0	0	0	0	0	0	0	0	0	0	0	0	0	0	0	0
chr0,CCAGG,10421463-10421494,Not.included	CHG	0	0	0	0	0	0	0	0	0	0	508091354825598	0	0	0	0	97422841109841	0	0	0	0	0	0	0	0	0	0	0	0	0	0	0	0	0	0	0	0	0	0	0	0	0
chr0,CCAGG,104217830-104217861,Not.included	CHG	295129232550484	0	0	0	0	0	0	0	0	0	0	0	0	0	0	0	0	0	0	0	0	0	0	0	0	0	0	0	0	0	0	0	0	0	0	0	0	0	0	0	0
chr0,CCAGG,104243171-104243202,Not.included	CHG	908089946309182	0	0	0	0	0	0	0	407804755630843	0	0	0	0	0	0	0	0	0	0	0	0	0	0	0	0	0	0	0	0	0	0	0	0	0	0	0	0	0	0	0	0
chr0,CCAGG,104271390-104271421,Not.included	CHG	0	0	0	0	0	0	0	0	0	0	0	0	0	0	0	227319962589629	0	0	0	0	0	0	0	0	0	0	0	0	0	0	0	0	0	0	0	0	0	0	0	0	0
chr0,CCAGG,10430683-10430714,RTR.tag	CHG	908089946309182	0	0	0	0	0	0	0	0	0	0	0	0	0	0	0	0	0	0	0	0	0	0	0	0	0	0	0	0	0	0	0	0	0	0	0	0	0	0	0	0
chr0,CCAGG,104321493-104321524,Not.included	CHG	0	0	0	0	0	0	0	0	0	0	0	0	0	482639458671583	0	0	0	0	0	0	0	0	0	0	0	0	0	0	0	0	0	0	0	0	0	0	0	0	0	0	0
chr0,CCAGG,104351062-104351093,Not.included	CHG	0	0	0	0	0	0	0	0	0	0	0	0	0	0	0	0	0	0	0	0	0	0	0	0	0	0	0	0	0	0	0	0	0	0	565323082141444	0	0	0	0	0	0
chr0,CCAGG,10437399-10437430,Not.included	CHG	0	0	0	0	0	0	0	0	0	0	0	0	0	0	0	0	139831293544339	0	0	0	0	0	0	0	0	0	0	0	0	0	0	0	0	0	0	0	0	0	0	0	0
chr0,CCAGG,104388215-104388246,Not.included	CHG	0	0	0	0	0	0	0	0	0	0	254045677412799	0	0	0	0	0	0	0	0	0	0	0	0	0	0	0	0	0	0	0	0	0	0	0	0	0	0	0	0	0	0
chr0,CCAGG,104431491-104431522,Not.included	CHG	0	0	0	0	0	0	0	0	0	0	0	0	0	0	0	0	0	0	0	0	0	0	0	0	0	294451688890758	0	0	0	0	0	0	0	0	0	0	0	0	0	0	0
chr0,CCAGG,104481772-104481803,RTR.tag	CHG	165726415201426	0	615184511411673	0	0	0	0	0	0	0	127022838706399	0	0	0	0	389691364439364	101377687819646	209040296001059	0	0	0	0	0	0	0	0	0	0	0	0	0	0	0	0	942205136902406	77837164651549	0	0	0	0	0
chr0,CCAGG,104483904-104483935,Not.included	CHG	0	0	0	0	0	0	0	0	0	0	0	249140465394389	0	0	0	0	0	0	0	0	0	0	0	0	0	0	0	0	0	0	0	0	0	252465748813411	0	0	0	0	0	0	0
chr0,CCAGG,104495578-104495609,RTR.tag	CHG	190698888724928	0	966718517932628	0	0	0	0	0	0	0	444579935472398	194329563007624	0	0	0	779382728878728	146822858221556	160264226934145	0	0	0	0	0	0	0	0	0	0	0	0	0	175107496546491	162162162162162	109401824485811	188441027380481	14270146852784	146916228366585	0	0	485419220174023	210110518132538
chr0,CCAGG,104509631-104509662,Not.included	CHG	0	0	0	0	0	585926056131716	0	0	0	0	0	149484279236634	0	772223133874533	290635154065695	0	0	0	0	0	0	0	0	225641951351595	0	0	0	0	0	0	0	0	0	0	0	0	0	0	0	0	0
chr0,CCAGG,104511209-104511240,Not.included	CHG	0	0	0	0	0	0	0	0	0	0	444579935472398	0	0	0	0	0	0	0	0	0	0	0	0	0	0	0	0	0	0	0	0	0	0	0	0	0	0	0	0	0	0
chr0,CCAGG,104517637-104517668,Not.included	CHG	0	0	0	0	0	0	0	0	0	0	0	0	0	0	0	0	0	0	0	0	0	0	0	180513561081276	0	0	0	0	0	0	0	0	0	0	0	0	0	0	0	0	0
chr0,CCAGG,104522438-104522469,Not.included	CHG	0	0	351534006520956	0	0	0	0	0	0	0	0	0	0	0	0	0	0	0	0	0	0	0	0	0	0	0	0	0	0	0	0	0	0	0	0	0	0	0	0	0	0
chr0,CCAGG,104532177-104532208,Not.included	CHG	0	0	0	0	0	976543426886194	0	0	0	0	0	0	0	0	0	97422841109841	0	0	0	0	0	0	0	0	0	0	0	0	0	0	0	0	0	0	0	0	0	0	0	0	0
chr0,CCAGG,104569829-104569860,Not.included	CHG	0	0	0	0	0	0	0	0	0	0	0	0	0	482639458671583	0	0	0	0	0	0	0	0	0	0	0	0	0	0	0	0	0	0	0	0	0	0	0	0	0	0	0
chr0,CCAGG,104586024-104586055,Not.included	CHG	0	0	0	0	0	0	0	0	0	0	0	548109023867657	0	0	0	0	0	0	0	0	0	0	0	0	0	0	0	0	0	0	0	0	0	0	0	0	0	0	0	0	0
chr0,CCAGG,104601932-104601963,Not.included	CHG	0	0	0	0	0	0	0	0	0	0	635114193531997	0	0	0	0	0	0	0	0	0	0	0	0	0	0	0	0	0	0	0	0	0	0	0	0	0	0	0	0	0	0
chr0,CCAGG,104631245-104631276,RTR.tag	CHG	0	0	0	0	0	0	0	0	0	0	508091354825598	0	0	965278917343166	0	0	0	0	0	0	0	0	0	0	0	0	0	0	0	0	0	0	0	0	0	0	0	0	0	0	0
chr0,CCAGG,104655998-104656029,Not.included	CHG	0	24390243902439	615184511411673	0	0	0	0	0	0	0	0	0	0	0	0	0	0	0	0	0	0	0	0	0	0	0	0	0	0	0	0	0	0	0	0	0	0	0	0	364064415130517	0
chr0,CCAGG,104657833-104657864,Not.included	CHG	0	0	0	0	0	0	0	0	0	0	0	0	0	0	0	0	349578233860847	0	0	0	0	0	0	0	0	0	0	0	0	0	0	0	0	0	0	0	0	0	0	0	0
chr0,CCAGG,104683763-104683794,Not.included	CHG	286048333087392	0	439417508151195	0	0	0	0	0	0	0	952671290297996	448452837709901	0	0	0	123402265405799	489409527405186	975521381338276	53242466191034	0	0	195855693525011	365645567563175	0	967024465718983	0	0	0	0	0	446422343438289	0	0	504931497626822	131908719166337	0	176299474039902	0	0	0	0
chr0,CCAGG,104739415-104739446,RTR.tag	CHG	0	0	0	0	0	0	0	0	0	0	0	0	0	0	0	0	0	0	0	0	0	0	0	0	0	0	0	0	0	0	0	0	0	0	0	0	0	0	0	364064415130517	0
chr0,CCAGG,10489863-10489894,Not.included	CHG	0	0	0	0	0	0	0	0	0	0	0	0	0	0	0	0	0	0	0	0	0	0	0	0	0	0	0	0	0	0	558027929297861	0	0	0	0	0	0	0	0	0	0
chr0,CCAGG,104912609-104912640,Not.included	CHG	0	0	0	0	0	0	103523240967597	0	0	0	0	0	0	0	0	0	0	0	0	0	0	0	0	0	0	0	0	0	0	0	0	0	0	0	0	0	0	0	0	0	0
chr0,CCAGG,104924757-104924788,Not.included	CHG	0	0	0	0	0	0	0	0	0	0	0	0	0	0	465016246505112	0	0	0	0	0	0	0	0	0	0	0	0	0	0	0	0	0	0	0	0	0	0	0	0	0	0
chr0,CCAGG,104949447-104949478,Not.included	CHG	0	0	0	0	0	0	0	0	0	0	0	0	0	0	0	0	0	0	0	0	0	0	0	225641951351595	0	0	0	0	0	0	0	0	0	0	0	0	0	0	0	0	0
chr0,CCAGG,104950233-104950264,Not.included	CHG	249724735235025	0	0	0	0	0	0	0	0	0	10161827096512	0	0	0	0	0	0	0	0	0	0	0	0	0	0	0	0	0	0	0	0	0	0	0	0	0	0	0	0	0	0
chr0,CCAGG,104960162-104960193,Not.included	CHG	0	0	0	0	0	0	0	0	0	0	0	0	0	0	0	0	104873470158254	0	0	0	0	0	0	0	0	0	0	0	0	0	0	0	0	0	0	0	0	0	0	0	0
chr0,CCAGG,104963154-104963185,Not.included	CHG	0	0	0	0	0	0	0	0	0	0	0	0	782380784727927	0	0	0	0	0	0	0	0	0	0	0	0	0	0	0	0	0	0	0	0	0	0	0	0	0	0	0	0
chr0,CCAGG,104986658-104986689,Not.included	CHG	0	0	0	0	0	0	0	0	0	0	0	0	0	0	0	0	0	0	0	0	0	0	0	0	0	0	0	0	132919805050953	0	0	0	0	0	0	0	0	0	0	485419220174023	0
chr0,CCAGG,104991401-104991432,Not.included	CHG	0	0	0	0	0	0	103523240967597	0	0	0	190534258059599	249140465394389	0	0	0	0	0	0	0	0	0	0	0	0	0	0	0	0	0	0	0	0	0	0	0	0	0	0	0	0	0
chr0,CCAGG,105005298-105005329,Not.included	CHG	0	0	0	0	0	0	0	0	0	0	0	0	0	0	0	0	0	0	0	0	0	0	0	0	967024465718983	0	0	0	0	0	0	0	0	0	0	0	0	0	0	0	0
chr0,CCAGG,105046550-105046581,Not.included	CHG	0	0	351534006520956	0	0	0	0	0	0	0	0	0	0	0	0	0	0	0	0	0	0	0	0	0	0	0	0	0	0	0	0	0	0	0	0	0	0	0	0	0	0
chr0,CCAGG,10507911-10507942,Not.included	CHG	0	0	0	0	0	0	0	0	0	0	0	0	0	0	0	97422841109841	0	0	0	0	0	0	0	0	0	0	0	0	0	0	0	0	0	0	0	0	0	0	0	0	0
chr0,CCAGG,105099074-105099105,Not.included	CHG	0	0	0	0	0	0	0	0	0	0	0	0	0	0	0	0	0	0	0	0	0	0	0	135385170810957	0	0	0	0	0	0	0	0	0	0	0	0	0	0	0	0	0
chr0,CCAGG,105119910-105119941,Not.included	CHG	0	0	0	0	0	0	0	0	0	0	0	0	0	28958367520295	0	0	0	0	0	0	0	0	0	0	0	0	0	0	0	0	0	0	0	0	0	0	0	0	0	0	0
chr0,CCAGG,105146406-105146437,Not.included	CHG	681067459731886	0	0	0	0	0	0	0	0	0	0	0	0	0	0	0	0	0	0	0	0	0	0	0	0	0	0	0	0	0	0	0	0	0	0	0	0	0	0	0	0
chr0,CCAGG,105147606-105147637,Not.included	CHG	0	16260162601626	0	0	0	976543426886194	0	0	0	0	0	0	0	0	0	0	0	0	0	0	0	0	0	0	0	0	0	0	0	0	0	0	0	0	0	0	0	0	0	0	0
chr0,CCAGG,105169471-105169502,Not.included	CHG	0	0	0	0	0	0	0	0	141163184641445	0	0	0	0	0	0	0	0	0	0	0	0	0	0	0	0	0	0	0	0	0	0	0	0	0	0	0	0	0	0	0	0
chr0,CCAGG,10518098-10518129,Not.included	CHG	0	0	0	0	0	0	0	0	0	0	0	0	0	0	0	0	0	0	0	364365093824012	0	0	0	0	0	0	0	0	0	0	0	58369165515497	0	0	0	0	0	0	0	0	0
chr0,CCAGG,10518295-10518326,Not.included	CHG	136213491946377	0	0	0	0	0	0	0	0	0	0	0	0	0	0	0	0	0	0	0	0	0	0	0	0	0	0	0	0	0	0	0	0	0	0	0	0	0	0	0	0
chr0,CCAGG,105183084-105183115,Not.included	CHG	0	0	0	0	0	0	0	0	0	0	0	0	0	0	523143277318251	0	0	0	0	0	0	0	0	0	0	0	0	0	0	0	0	0	0	0	0	0	0	0	0	0	0
chr0,CCAGG,10518437-10518468,Not.included	CHG	681067459731886	0	0	0	0	0	0	0	0	0	0	0	0	0	0	0	0	0	0	0	0	0	0	0	0	0	0	0	0	0	0	0	0	0	0	0	0	0	0	0	0
chr0,CCAGG,105208999-105209030,Not.included	CHG	0	0	0	0	0	0	0	0	0	0	0	0	0	0	0	97422841109841	0	0	0	0	0	0	0	0	0	0	0	0	0	0	0	0	0	0	0	0	0	0	0	0	0
chr0,CCAGG,10525112-10525143,Not.included	CHG	0	0	0	0	0	0	0	0	0	0	0	0	0	386111566937266	0	0	0	0	0	0	0	0	0	0	0	0	0	0	0	0	0	0	0	0	0	0	0	0	0	0	0
chr0,CCAGG,105302892-105302923,RTR.tag	CHG	0	0	0	0	0	0	0	0	0	0	0	0	0	0	0	162371401849735	104873470158254	0	0	0	0	0	0	0	0	0	0	0	0	0	0	0	0	0	0	0	0	0	0	0	0
chr0,CCAGG,105324344-105324375,RTR.tag	CHG	0	0	0	0	0	0	0	0	0	0	0	0	0	0	0	292268523329523	0	0	0	0	0	0	0	0	0	0	0	0	0	0	0	0	0	0	0	0	0	0	0	0	0
chr0,CCAGG,10536078-10536109,RTR.tag	CHG	0	0	0	0	0	0	0	0	0	0	0	0	0	0	0	259794242959576	0	0	0	0	0	0	0	0	0	0	0	0	0	0	0	0	0	0	0	0	0	0	0	0	0
chr0,CCAGG,105362413-105362444,Not.included	CHG	0	0	0	0	0	0	0	0	0	0	0	0	0	0	0	0	139831293544339	0	0	0	0	0	0	0	0	0	0	0	0	0	0	0	0	0	0	0	0	0	0	0	0
chr0,CCAGG,105366572-105366603,RTR.tag	CHG	681067459731886	0	0	0	0	0	0	0	0	0	0	0	0	0	0	0	0	418080592002118	0	0	0	0	0	0	0	0	0	0	0	0	0	0	0	0	0	0	0	0	0	0	0
chr0,CCAGG,105373036-105373067,Not.included	CHG	0	0	0	0	0	0	0	0	0	0	0	149484279236634	0	0	0	0	0	0	0	0	0	0	0	0	0	0	0	0	0	0	0	0	0	0	0	0	0	0	0	0	0
chr0,CCAGG,105384860-105384891,Not.included	CHG	0	0	351534006520956	0	0	0	0	0	0	0	0	0	0	0	0	0	0	0	0	0	0	0	0	0	0	0	0	0	0	0	0	0	0	0	0	0	0	0	0	0	0
chr0,CCAGG,105402473-105402504,Not.included	CHG	0	0	0	0	0	0	517616204837986	0	0	0	0	0	0	0	0	0	0	0	0	0	0	0	0	0	0	0	0	0	0	0	0	0	0	0	0	0	0	0	0	0	0
chr0,CCAGG,10541320-10541351,Not.included	CHG	0	0	0	0	0	0	690154939783981	0	0	0	0	0	0	0	0	0	0	0	0	0	0	0	0	0	0	0	0	0	0	0	0	0	0	0	0	0	0	0	0	0	0
chr0,CCAGG,105434829-105434860,Not.included	CHG	0	0	0	0	0	0	0	0	0	0	0	0	0	0	523143277318251	0	0	0	0	0	0	0	0	0	0	0	0	0	0	0	0	0	0	0	0	0	0	0	0	0	0
chr0,CCAGG,105435451-105435482,Not.included	CHG	0	0	0	0	0	0	0	0	0	0	444579935472398	0	0	0	0	0	0	0	0	0	0	0	0	0	0	0	0	0	0	0	0	0	0	0	0	0	0	0	0	0	0
chr0,CCAGG,105435763-105435794,Not.included	CHG	0	0	0	0	0	0	0	0	0	0	0	0	0	5791673504059	0	0	0	0	0	0	0	0	0	0	0	0	0	0	0	0	0	0	0	0	0	0	0	0	0	0	0
chr0,CCAGG,10545024-10545055,Not.included	CHG	908089946309182	0	0	0	0	0	0	0	0	0	0	0	0	0	0	0	0	487760690669138	0	0	0	0	0	0	0	0	0	0	0	0	0	0	0	0	0	0	0	0	0	0	0
chr0,CCAGG,105465955-105465986,Not.included	CHG	249724735235025	0	0	0	0	0	0	0	0	0	0	0	0	0	0	0	0	696800986670197	0	0	0	0	0	0	967024465718983	0	0	0	0	0	0	0	0	0	0	0	0	0	0	364064415130517	0
chr0,CCAGG,105500598-105500629,RTR.tag	CHG	249724735235025	0	0	0	0	0	0	0	0	0	0	0	782380784727927	965278917343166	465016246505112	357217084069417	139831293544339	0	0	819821461104026	0	0	0	0	0	0	422431090928292	0	0	0	0	0	0	336620998417881	0	0	0	0	0	0	0
chr0,CCAGG,10550272-10550303,Not.included	CHG	0	0	0	0	0	0	0	0	0	0	0	0	0	0	0	0	0	0	0	0	0	0	0	180513561081276	0	0	0	0	0	0	0	0	0	0	0	0	0	0	0	0	0
chr0,CCAGG,105538538-105538569,Not.included	CHG	0	0	0	0	0	0	0	0	0	0	0	0	0	0	0	0	0	0	0	0	0	117513416115006	0	0	0	0	0	0	0	0	0	0	0	0	0	0	0	0	0	0	0
chr0,CCAGG,105555941-105555972,Not.included	CHG	249724735235025	0	0	0	0	0	0	0	0	0	0	0	0	0	0	0	0	0	0	0	0	0	0	0	0	0	0	0	0	0	0	0	0	0	0	0	0	0	0	0	0
chr0,CCAGG,105596819-105596850,Not.included	CHG	0	0	0	0	0	0	0	0	0	0	0	348796651552145	0	0	0	0	0	0	0	0	0	0	0	0	0	0	0	0	0	0	0	0	0	0	0	0	0	0	0	0	0
chr0,CCAGG,10563313-10563344,Not.included	CHG	0	0	0	0	0	0	0	0	0	0	254045677412799	298968558473267	0	0	0	129897121479788	0	0	0	0	0	0	0	0	0	0	0	0	0	0	0	0	0	0	0	0	0	0	0	0	0
chr0,CCAGG,105643955-105643986,Not.included	CHG	0	0	0	0	0	0	0	0	0	0	0	0	0	0	0	0	0	0	0	0	0	0	0	0	0	126193580953182	0	0	0	0	0	0	0	0	0	0	0	0	0	0	0
chr0,CCAGG,105665778-105665809,Not.included	CHG	0	0	0	0	0	0	0	0	0	0	0	0	0	0	0	227319962589629	0	0	0	0	0	0	0	0	0	0	0	0	0	0	0	0	0	0	0	0	0	0	0	0	0
chr0,CCAGG,105672835-105672866,Not.included	CHG	544853967785509	0	0	0	0	0	0	0	0	0	0	0	0	0	0	0	0	348400493335099	0	0	0	0	0	0	128936595429198	0	0	0	0	0	0	0	0	0	0	0	0	0	0	0	0
chr0,CCAGG,10569443-10569474,Not.included	CHG	0	0	0	0	0	0	0	0	0	0	10161827096512	0	0	0	0	0	0	0	0	0	0	0	0	0	0	0	0	0	0	0	0	0	0	0	0	0	0	0	0	0	0
chr0,CCAGG,105710063-105710094,Not.included	CHG	0	0	0	0	0	0	862693674729977	0	0	0	0	0	0	0	0	0	0	0	0	0	0	0	0	0	0	0	0	0	0	0	0	0	0	0	0	0	0	0	0	0	0
chr0,CCAGG,105729112-105729143,Not.included	CHG	0	0	0	0	0	0	0	0	0	0	0	0	0	28958367520295	0	0	0	0	0	0	0	0	0	0	0	0	0	0	0	0	0	0	0	0	0	0	0	0	0	0	0
chr0,CCAGG,105755419-105755450,Not.included	CHG	136213491946377	0	0	0	0	0	0	0	0	233258690552357	0	0	117357117709189	0	0	0	0	0	146416782025343	0	0	235026832230013	0	0	0	0	0	0	0	0	223211171719145	0	0	0	565323082141444	389185823257745	0	0	0	485419220174023	0
chr0,CCAGG,105759639-105759670,RTR.tag	CHG	317831481208214	0	527301009781434	0	0	0	0	0	0	0	0	0	0	0	348762184878834	292268523329523	244704763702593	0	0	0	0	0	0	0	0	0	0	0	0	0	0	0	0	0	0	0	0	0	0	0	0
chr0,CCAGG,10577782-10577813,Not.included	CHG	0	0	0	0	0	0	0	0	0	0	0	0	0	0	0	0	0	0	0	118418655492804	0	0	0	0	0	0	0	0	0	0	0	0	0	0	753764109521925	0	0	0	0	0	0
chr0,CCAGG,105799114-105799145,Not.included	CHG	0	0	0	0	0	0	0	0	0	0	0	0	0	0	0	0	0	0	0	0	0	0	0	0	0	0	0	0	0	0	418520946973396	0	0	0	0	0	0	0	0	0	0
chr0,CCAGG,105822923-105822954,Not.included	CHG	0	0	0	0	0	0	0	0	0	0	0	0	0	0	0	0	0	0	0	0	0	0	0	0	0	0	0	0	0	0	0	0	0	0	0	0	0	0	0	364064415130517	0
chr0,CCAGG,105834086-105834117,Not.included	CHG	0	0	439417508151195	0	0	0	0	0	0	0	0	0	0	0	0	97422841109841	0	278720394668079	0	0	0	0	0	0	0	0	0	0	0	0	0	0	0	0	0	0	0	0	0	0	0
chr0,CCAGG,105834605-105834636,Not.included	CHG	0	0	0	0	0	0	690154939783981	0	0	0	0	199312372315511	0	0	0	0	0	209040296001059	0	0	0	0	0	0	0	0	0	0	0	0	0	0	0	0	0	0	0	0	0	364064415130517	0
chr0,CCAGG,105836881-105836912,Not.included	CHG	0	0	263650504890717	2353771919501	0	0	0	0	0	0	0	0	0	0	110441358544964	97422841109841	279662587088678	0	0	0	0	0	0	0	967024465718983	0	0	0	0	0	0	0	0	0	0	0	0	0	0	0	0
chr0,CCAGG,105838513-105838544,Not.included	CHG	136213491946377	0	263650504890717	0	13042060645582	0	0	0	0	0	190534258059599	647765210025412	0	0	116254061626278	172113685960719	101377687819646	174200246667549	399318496432755	0	0	0	0	0	290107339715695	0	0	0	0	0	0	194563885051657	0	286127848655199	169596924642433	28540293705568	264449211059854	0	0	364064415130517	0
chr0,CCAGG,105839145-105839176,Not.included	CHG	908089946309182	0	0	0	0	0	0	0	0	0	0	0	0	0	0	0	0	0	399318496432755	0	0	0	0	0	0	0	0	0	0	588928150765607	0	0	0	420776248022352	0	0	0	0	0	0	0
chr0,CCAGG,105872627-105872658,Not.included	CHG	0	0	0	0	0	0	0	0	0	0	508091354825598	0	0	0	0	0	0	0	0	0	0	0	0	0	0	0	0	0	0	0	0	0	0	0	0	0	0	0	0	0	0
chr0,CCAGG,105872664-105872695,Not.included	CHG	113511243288648	0	0	0	0	0	0	0	0	0	0	0	0	0	0	0	0	0	0	0	0	0	0	0	0	0	0	0	0	0	0	0	0	0	0	0	0	0	0	0	0
chr0,CCAGG,105959850-105959881,Not.included	CHG	0	0	0	0	0	0	0	0	0	0	0	0	0	28958367520295	0	0	0	0	0	0	0	0	0	0	0	0	0	0	0	0	0	0	0	0	0	0	0	0	0	0	0
chr0,CCAGG,105960590-105960621,Not.included	CHG	0	0	0	0	0	0	0	0	0	0	0	0	0	0	0	0	0	209040296001059	0	0	0	0	0	0	0	0	0	0	0	0	0	0	0	0	0	0	0	0	0	0	0
chr0,CCAGG,106024371-106024402,Not.included	CHG	0	0	0	0	0	0	0	0	0	0	0	149484279236634	0	0	0	259794242959576	0	0	0	0	0	0	0	0	0	0	0	0	0	0	0	0	0	0	0	0	0	0	0	0	0
chr0,CCAGG,106127716-106127747,Not.included	CHG	0	0	0	0	0	0	0	0	0	0	0	0	0	0	0	0	0	0	0	0	0	0	0	0	0	0	0	0	0	0	0	0	0	0	0	0	0	0	0	364064415130517	0
chr0,CCAGG,106280425-106280456,Not.included	CHG	0	0	0	0	0	0	0	0	0	0	0	0	0	0	0	97422841109841	0	0	0	0	0	0	0	135385170810957	0	0	0	0	0	0	0	0	0	0	0	0	0	0	0	0	0
chr0,CCAGG,106285413-106285444,Not.included	CHG	0	0	0	0	0	0	0	0	0	0	10161827096512	0	0	0	0	0	0	0	0	0	0	0	0	180513561081276	0	0	0	0	0	0	0	0	0	0	0	0	0	0	0	0	0
chr0,CCAGG,106346253-106346284,Not.included	CHG	0	0	0	0	0	0	0	0	0	0	0	0	0	0	0	0	0	0	0	0	0	0	0	0	0	0	0	0	0	0	558027929297861	0	0	0	0	0	0	0	0	0	0
chr0,CCAGG,106413406-106413437,Not.included	CHG	0	0	0	0	0	0	0	0	0	0	0	0	0	0	0	0	104873470158254	0	0	0	0	0	0	0	0	0	0	0	0	0	0	0	0	0	0	0	0	0	0	0	0
chr0,CCAGG,106420327-106420358,Not.included	CHG	0	0	0	0	0	0	0	0	0	0	0	0	0	0	0	0	0	0	0	0	0	0	0	0	0	0	0	0	0	0	0	0	0	0	0	518914431010326	0	0	0	0	0
chr0,CCAGG,106422461-106422492,Not.included	CHG	681067459731886	0	0	0	0	0	0	0	0	0	0	0	0	0	348762184878834	0	0	0	0	0	0	0	0	0	0	0	0	0	0	0	0	0	0	0	0	0	0	0	0	0	0
chr0,CCAGG,106423019-106423050,Not.included	CHG	0	0	0	0	0	0	0	0	0	0	0	0	0	0	697524369757668	0	0	0	0	0	0	0	0	0	0	126193580953182	0	0	0	0	0	0	0	0	0	0	0	0	0	0	0
chr0,CCAGG,10647470-10647501,Not.included	CHG	0	0	0	0	0	0	0	0	0	0	0	199312372315511	0	0	0	0	0	0	0	0	0	0	0	0	0	0	0	0	0	0	0	0	0	0	0	0	0	0	0	0	0
chr0,CCAGG,106526760-106526791,Not.included	CHG	0	16260162601626	0	0	0	0	0	0	0	0	0	0	0	0	0	0	0	0	0	0	0	0	0	0	0	0	0	0	0	0	0	0	0	0	0	0	0	0	0	0	0
chr0,CCAGG,10653950-10653981,Not.included	CHG	0	0	0	0	0	0	0	0	0	0	0	0	0	0	0	0	0	0	0	0	0	0	121881855854392	0	0	0	0	0	0	0	0	0	0	0	0	0	0	0	0	0	0
chr0,CCAGG,106573743-106573774,Not.included	CHG	0	0	0	0	0	0	0	0	0	0	0	0	0	0	0	0	0	0	0	0	0	0	0	0	0	0	176012954553455	0	0	0	0	0	0	0	0	0	0	0	0	0	0
chr0,CCAGG,106607321-106607352,Not.included	CHG	0	0	0	0	0	0	0	0	0	0	0	0	0	0	0	129897121479788	0	0	0	0	0	0	0	0	0	0	0	0	0	0	0	0	0	0	0	0	0	0	0	0	0
chr0,CCAGG,106627471-106627502,RTR.tag	CHG	0	0	0	0	0	0	0	0	0	0	0	0	0	0	0	0	0	0	0	0	0	0	0	0	0	0	0	0	0	0	697534911622327	0	0	0	0	0	0	0	0	0	0
chr0,CCAGG,106652876-106652907,Not.included	CHG	681067459731886	0	0	35306578792515	0	0	0	0	0	0	0	0	0	0	0	0	0	487760690669138	0	0	0	0	0	0	0	0	105607772732073	0	0	0	0	0	0	0	0	0	0	0	0	0	0
chr0,CCAGG,106659042-106659073,Not.included	CHG	0	0	0	0	0	0	0	0	0	0	0	0	0	0	0	0	104873470158254	0	0	0	0	0	0	0	0	0	0	0	0	0	0	0	0	0	0	0	0	0	0	0	0
chr0,CCAGG,106664303-106664334,RTR.tag	CHG	681067459731886	0	0	0	0	0	0	0	0	0	0	0	0	0	0	129897121479788	384536057246932	0	0	0	0	0	0	0	0	0	0	0	0	0	0	0	0	0	0	0	0	0	0	0	0
chr0,CCAGG,106665656-106665687,Not.included	CHG	0	0	0	0	0	0	0	0	0	0	0	0	0	0	0	0	0	0	0	0	0	0	0	0	0	0	0	0	0	0	0	0	0	0	0	518914431010326	0	0	0	0	0
chr0,CCAGG,106669446-106669477,RTR.tag	CHG	0	0	0	0	0	0	0	0	0	0	0	0	0	0	0	0	0	348400493335099	0	0	0	0	0	180513561081276	0	0	0	0	0	0	0	0	0	0	0	0	0	0	0	0	0
chr0,CCAGG,106671100-106671131,Not.included	CHG	136213491946377	0	0	0	0	0	0	0	0	0	190534258059599	0	0	0	0	389691364439364	0	0	0	0	0	0	0	0	0	0	0	0	0	0	0	0	0	0	0	389185823257745	0	0	0	0	0
chr0,CCAGG,106672308-106672339,Not.included	CHG	0	0	0	0	0	0	0	0	0	0	0	0	0	0	0	0	0	0	0	0	0	0	0	0	0	0	0	0	0	0	0	778255540206627	0	0	0	0	0	0	0	0	0
chr0,CCAGG,106680153-106680184,Not.included	CHG	0	0	0	0	0	0	0	0	0	0	0	0	0	0	0	162371401849735	0	0	0	0	0	0	0	0	0	0	0	0	0	0	0	0	0	0	0	0	0	0	0	0	0
chr0,CCAGG,106685284-106685315,Not.included	CHG	0	0	0	0	0	0	0	0	0	0	889159870944796	0	0	0	0	0	0	0	0	0	0	0	0	0	0	0	0	0	0	0	0	0	0	252465748813411	0	0	0	0	0	0	0
chr0,CCAGG,10668907-10668938,Not.included	CHG	0	0	0	0	0	0	0	0	0	0	0	0	0	0	0	0	0	0	0	0	0	0	0	0	0	0	0	0	0	0	0	0	0	252465748813411	0	0	0	0	0	0	0
chr0,CCAGG,106710847-106710878,Not.included	CHG	0	0	0	0	0	781234741508955	0	0	0	0	0	0	0	0	110441358544964	0	0	0	0	0	0	0	0	0	0	0	0	0	0	0	0	0	0	0	0	0	0	0	0	0	0
chr0,CCAGG,1068072-1068103,Not.included	CHG	0	0	0	0	0	0	0	0	0	0	0	0	0	0	0	0	0	0	0	0	0	0	0	0	0	126193580953182	0	0	0	0	0	0	0	0	0	0	0	0	0	0	0
chr0,CCAGG,106807279-106807310,Not.included	CHG	0	0	615184511411673	0	0	0	0	0	0	0	0	0	0	0	0	0	0	0	0	0	0	0	0	0	0	0	0	0	0	0	0	0	0	0	0	0	0	0	0	0	0
chr0,CCAGG,10683111-10683142,Not.included	CHG	0	0	0	0	0	0	0	0	0	0	0	0	0	0	0	194845682219682	0	418080592002118	0	0	0	156684554820009	0	0	0	0	0	0	0	0	0	0	0	252465748813411	0	77837164651549	0	0	0	0	0
chr0,CCAGG,106842884-106842915,Not.included	CHG	113511243288648	0	0	0	0	0	0	0	0	0	0	0	0	0	0	0	0	0	0	0	0	0	0	0	0	0	0	0	0	0	0	0	0	0	0	0	0	0	0	0	0
chr0,CCAGG,106928274-106928305,RTR.tag	CHG	0	0	0	0	0	0	0	0	0	0	0	0	0	0	0	0	0	0	0	182182546912006	0	0	0	0	0	0	0	0	0	0	0	0	0	252465748813411	753764109521925	0	0	0	0	0	0
chr0,CCAGG,106932113-106932144,Not.included	CHG	0	0	0	0	0	0	0	0	0	0	0	0	0	0	0	0	0	418080592002118	0	0	0	0	0	0	0	0	0	0	0	0	0	0	0	0	0	0	0	0	0	0	0
chr0,CCAGG,106955210-106955241,Not.included	CHG	0	0	0	0	0	0	0	0	0	0	0	0	0	0	0	0	0	209040296001059	0	0	0	0	0	0	0	0	0	0	0	0	0	0	0	0	0	0	0	0	0	0	0
chr0,CCAGG,106965288-106965319,Not.included	CHG	0	0	0	0	19563090968373	0	0	0	0	0	0	0	0	0	0	0	0	0	0	0	0	0	0	0	0	0	0	0	0	0	0	0	0	0	0	0	0	0	0	0	0
chr0,CCAGG,10699170-10699201,Not.included	CHG	136213491946377	0	0	0	0	0	0	0	0	0	0	348796651552145	0	0	0	0	0	0	0	0	0	0	0	0	0	0	105607772732073	0	0	0	0	0	0	0	0	0	0	0	0	0	0
chr0,CCAGG,106993297-106993328,Not.included	CHG	113511243288648	0	0	0	0	0	0	0	0	0	0	0	0	0	0	0	0	0	0	0	0	0	0	0	0	0	0	0	0	0	0	0	0	252465748813411	0	0	0	0	0	0	0
chr0,CCAGG,106999186-106999217,Not.included	CHG	0	0	0	0	0	0	0	0	0	0	0	0	0	0	0	0	0	0	0	0	0	0	0	0	967024465718983	0	0	0	0	0	0	0	0	0	0	0	0	0	0	0	0
chr0,CCAGG,107003967-107003998,Not.included	CHG	0	0	0	0	0	0	0	0	0	0	0	0	0	0	0	97422841109841	0	0	0	0	0	0	0	0	0	0	0	0	0	0	0	0	0	0	0	0	0	0	0	0	0
chr0,CCAGG,107100714-107100745,Not.included	CHG	0	0	0	0	293446364525595	117185211226343	0	0	0	0	0	0	880178382818918	0	0	0	0	0	0	0	0	0	0	0	0	0	0	0	0	0	0	0	0	0	0	0	0	0	0	0	0
chr0,CCAGG,107112363-107112394,Not.included	CHG	0	0	0	0	0	0	0	0	0	0	0	0	0	0	0	0	0	0	0	0	0	0	0	0	0	0	0	0	0	0	0	0	0	0	0	0	0	0	0	364064415130517	0
chr0,CCAGG,107121101-107121132,RTR.tag	CHG	0	0	0	0	0	0	0	0	0	0	0	0	0	0	0	0	139831293544339	0	0	0	0	0	0	0	0	0	0	0	0	0	0	0	0	0	0	0	0	0	0	0	0
chr0,CCAGG,107127411-107127442,RTR.tag	CHG	0	0	0	0	0	0	0	0	0	0	0	0	0	0	0	0	0	0	399318496432755	0	0	0	0	0	0	0	0	0	0	0	0	0	0	0	0	0	0	0	0	0	0
chr0,CCAGG,107127433-107127464,Not.included	CHG	0	0	0	0	0	0	0	0	0	0	0	0	0	0	0	129897121479788	349578233860847	557440789336158	0	0	0	0	0	0	0	0	0	0	0	0	0	0	0	0	0	0	0	0	0	0	0
chr0,CCAGG,107127549-107127580,RTR.tag	CHG	0	0	0	0	0	0	0	0	0	0	317557096765999	0	0	28958367520295	0	0	0	0	0	0	0	0	0	0	0	0	0	0	0	0	0	0	0	0	0	0	0	0	0	0	0
chr0,CCAGG,107140265-107140296,Not.included	CHG	363235978523673	0	0	0	0	0	0	0	0	0	0	0	0	0	0	0	0	0	0	0	0	0	0	0	0	0	0	0	0	0	0	0	0	0	0	0	0	0	0	0	0
chr0,CCAGG,107150489-107150520,Not.included	CHG	0	0	0	0	0	0	0	0	0	0	0	0	0	0	0	0	139831293544339	0	0	0	0	0	0	0	0	0	0	0	0	0	0	0	0	0	0	0	0	0	0	0	0
chr0,CCAGG,107195165-107195196,Not.included	CHG	0	0	0	0	0	0	0	0	0	0	0	0	0	0	0	162371401849735	0	0	0	0	0	0	0	0	0	0	0	0	0	0	0	0	0	0	0	0	0	0	0	0	0
chr0,CCAGG,107235953-107235984,RTR.tag	CHG	0	0	0	0	0	0	0	0	0	0	0	0	0	28958367520295	0	0	0	0	0	0	0	0	0	0	0	0	0	0	0	0	0	0	0	0	0	0	0	0	0	0	0
chr0,CCAGG,107258727-107258758,Not.included	CHG	0	0	263650504890717	0	0	0	0	0	0	0	0	0	0	0	0	0	0	0	0	0	0	0	0	0	0	0	0	0	0	0	0	0	0	0	0	0	0	0	0	0	0
chr0,CCAGG,107262118-107262149,Not.included	CHG	0	0	0	0	0	0	0	0	0	0	0	0	0	0	0	0	0	209040296001059	0	0	0	0	0	0	0	0	0	0	0	0	0	0	0	0	0	0	0	0	0	0	0
chr0,CCAGG,107265145-107265176,Not.included	CHG	0	0	0	0	0	0	0	0	0	0	0	0	0	0	0	0	0	0	0	0	0	0	0	0	0	0	0	0	0	0	0	0	0	0	0	389185823257745	0	0	0	0	0
chr0,CCAGG,10726719-10726750,RTR.tag	CHG	0	0	0	0	0	0	0	0	0	0	0	0	0	0	0	0	0	0	0	0	0	0	0	0	128936595429198	0	0	0	0	0	0	0	0	0	0	0	0	0	0	0	0
chr0,CCAGG,107297985-107298016,Not.included	CHG	0	0	0	0	0	0	0	0	0	0	0	0	0	0	0	0	244704763702593	0	0	0	0	0	0	0	0	0	0	0	0	0	0	0	0	0	0	0	0	0	0	0	0
chr0,CCAGG,107326391-107326422,Not.included	CHG	0	0	0	0	0	0	0	0	0	0	0	0	0	0	0	194845682219682	0	0	0	0	0	0	0	0	0	0	0	0	0	0	0	0	0	0	0	0	0	0	0	0	0
chr0,CCAGG,107347739-107347770,Not.included	CHG	0	0	0	0	0	0	0	0	0	0	381068516119198	0	0	0	0	0	0	0	0	0	0	0	0	0	0	0	0	0	0	0	0	0	0	0	0	0	0	0	0	0	0
chr0,CCAGG,107367996-107368027,Not.included	CHG	0	0	0	0	0	0	0	0	0	0	0	0	0	0	0	0	0	0	0	0	0	0	0	0	0	0	0	0	0	0	0	0	0	0	0	0	0	0	0	364064415130517	0
chr0,CCAGG,107385218-107385249,Not.included	CHG	0	0	0	0	0	0	0	0	0	0	0	0	0	0	0	97422841109841	0	0	0	0	0	0	0	0	0	0	0	0	0	0	0	0	0	0	0	0	0	0	0	0	0
chr0,CCAGG,107446585-107446616,Not.included	CHG	188428663859155	0	0	0	0	0	0	0	0	0	0	448452837709901	0	0	0	909279850358516	122352381851296	487760690669138	0	0	0	0	0	0	0	0	0	0	177226406734603	0	0	972819425258284	0	126232874406705	131908719166337	155674329303098	235065965386537	0	0	0	0
chr0,CCAGG,107511471-107511502,RTR.tag	CHG	0	0	0	0	0	0	517616204837986	0	0	0	0	0	0	0	406889215691973	0	0	0	0	0	0	0	0	0	0	0	0	0	0	0	0	0	0	0	0	0	0	0	0	0	0
chr0,CCAGG,107515702-107515733,Not.included	CHG	0	0	0	0	0	0	0	0	0	0	0	0	0	0	0	0	0	0	0	0	0	0	121881855854392	0	0	0	0	0	0	0	0	0	0	0	0	0	0	0	0	0	0
chr0,CCAGG,107516629-107516660,Not.included	CHG	0	0	0	0	0	0	0	0	454859150511324	0	0	0	0	0	0	0	139831293544339	0	0	0	0	0	0	0	0	0	0	0	0	0	0	0	0	0	0	0	0	0	0	0	0
chr0,CCAGG,107572907-107572938,Not.included	CHG	0	0	0	0	0	0	0	0	0	0	0	0	0	0	0	0	0	0	0	0	0	0	0	0	0	0	0	0	0	0	837041893946792	0	0	0	0	0	0	0	0	0	0
chr0,CCAGG,107595835-107595866,RTR.tag	CHG	0	203252032520325	0	0	0	0	0	0	0	0	0	0	0	0	0	0	0	0	0	0	0	0	0	0	0	0	0	0	0	0	0	0	0	0	0	0	0	0	0	0	0
chr0,CCAGG,107629014-107629045,Not.included	CHG	0	0	0	882664469812875	0	781234741508955	0	0	0	0	762137032238396	0	0	386111566937266	871905462197086	0	279662587088678	0	0	364365093824012	0	0	0	0	0	0	105607772732073	0	0	0	0	0	0	0	0	0	0	0	0	0	0
chr0,CCAGG,107643172-107643203,Not.included	CHG	0	0	0	0	0	0	0	0	0	0	0	0	0	0	58127030813139	0	0	0	0	0	0	0	0	0	0	0	0	0	0	0	0	0	0	0	0	0	0	0	0	0	0
chr0,CCAGG,107657608-107657639,Not.included	CHG	0	0	0	0	0	0	0	0	0	0	0	0	0	0	0	97422841109841	0	0	0	0	0	0	0	0	0	0	0	0	0	0	0	0	0	0	0	0	0	0	0	0	0
chr0,CCAGG,107671217-107671248,Not.included	CHG	0	0	0	0	0	0	0	0	0	0	0	0	0	0	930032493010224	0	0	0	0	0	0	0	0	0	0	0	0	0	0	0	0	0	0	0	0	0	0	0	0	0	0
chr0,CCAGG,107701715-107701746,Not.included	CHG	0	0	0	0	0	0	0	0	0	0	0	0	0	0	0	0	0	0	0	63763891419202	0	0	0	0	0	0	0	0	0	0	0	0	0	252465748813411	0	0	0	0	0	0	0
chr0,CCAGG,107712948-107712979,RTR.tag	CHG	0	0	0	0	0	0	0	0	0	0	0	398624744631023	0	0	0	162371401849735	0	0	0	0	0	0	0	0	0	0	0	0	0	0	0	0	0	0	0	0	0	0	0	0	0
chr0,CCAGG,10772809-10772840,Not.included	CHG	0	0	0	0	0	0	0	0	0	0	0	0	0	0	0	0	104873470158254	0	0	0	0	0	0	0	0	0	0	0	0	0	0	0	0	0	0	0	0	0	0	0	0
chr0,CCAGG,107735944-107735975,Not.included	CHG	181617989261836	0	0	0	0	0	0	0	0	0	0	0	0	0	0	0	0	0	0	0	0	0	0	0	0	0	0	0	0	0	0	0	0	0	0	0	0	0	0	0	0
chr0,CCAGG,107745304-107745335,Not.included	CHG	0	0	0	0	0	0	0	0	0	0	0	0	0	0	0	129897121479788	0	0	0	173073419566406	0	0	0	0	0	378580742859547	0	0	0	0	0	0	0	252465748813411	0	0	117532982693268	0	0	0	0
chr0,CCAGG,107796486-107796517,Not.included	CHG	0	0	0	0	0	0	0	0	0	0	0	0	0	0	0	0	0	348400493335099	0	0	0	0	0	0	0	0	0	0	0	0	0	0	0	0	0	0	0	0	0	485419220174023	0
chr0,CCAGG,107800061-107800092,Not.included	CHG	0	0	0	0	0	0	0	0	0	133290680315632	0	0	0	0	0	0	0	0	0	0	0	0	0	0	0	0	0	0	0	0	0	0	0	0	0	0	0	0	0	0	0
chr0,CCAGG,107877279-107877310,Not.included	CHG	0	0	0	0	0	0	0	0	0	0	0	0	586785588545945	0	0	0	0	0	0	0	0	0	0	0	0	0	0	0	0	0	0	0	0	0	0	0	0	0	0	0	0
chr0,CCAGG,107998383-107998414,RTR.tag	CHG	0	0	0	0	0	0	0	0	0	0	0	0	0	0	0	162371401849735	0	0	0	0	0	0	0	0	0	0	0	0	0	0	0	0	0	0	0	0	0	0	0	0	0
chr0,CCAGG,108037435-108037466,RTR.tag	CHG	0	0	0	0	0	0	0	0	0	0	0	0	0	0	0	0	0	0	0	0	0	0	0	0	0	0	0	0	0	0	0	0	0	252465748813411	0	0	0	0	0	0	0
chr0,CCAGG,108066180-108066211,RTR.tag	CHG	227022486577295	0	0	0	0	0	0	0	0	0	0	0	0	0	0	0	0	0	0	0	0	0	0	0	0	0	0	0	0	0	0	0	0	0	0	0	0	0	0	0	0
chr0,CCAGG,108080591-108080622,Not.included	CHG	158915740604107	0	0	0	0	0	0	0	0	0	0	0	0	0	0	0	0	0	0	0	0	0	0	0	0	0	0	0	0	0	0	0	0	0	0	0	0	0	0	0	0
chr0,CCAGG,108150468-108150499,Not.included	CHG	0	0	0	0	0	0	0	0	0	0	0	0	176035676563784	0	0	0	0	0	0	0	0	0	0	0	0	0	0	0	0	0	0	0	0	0	0	0	0	0	0	0	0
chr0,CCAGG,108163431-108163462,Not.included	CHG	0	0	0	0	0	0	0	0	0	0	0	199312372315511	0	0	0	0	209746940316508	0	0	0	0	0	0	0	0	0	0	0	0	0	0	0	0	0	0	389185823257745	0	0	0	0	0
chr0,CCAGG,108180734-108180765,RTR.tag	CHG	0	0	0	0	0	0	0	0	0	0	0	0	0	0	0	0	0	0	0	0	0	0	0	0	0	0	0	0	0	0	0	0	0	0	565323082141444	0	0	0	0	0	0
chr0,CCAGG,108184158-108184189,Not.included	CHG	272426983892755	0	0	0	0	0	0	0	0	0	0	0	0	0	0	0	0	0	0	0	0	0	0	0	0	0	0	0	0	0	0	0	0	0	0	0	0	0	0	0	0
chr0,CCAGG,108198970-108199001,Not.included	CHG	0	0	0	0	0	0	0	0	0	0	0	0	0	482639458671583	0	0	0	0	0	0	0	0	0	0	0	0	0	0	0	0	0	0	0	0	0	0	0	0	0	0	0
chr0,CCAGG,108199966-108199997,Not.included	CHG	0	0	351534006520956	0	0	0	0	0	0	0	0	0	0	0	0	0	174789116930423	0	0	0	0	0	0	0	0	0	0	0	0	0	0	0	0	0	0	0	0	0	0	0	0
chr0,CCAGG,108213821-108213852,Not.included	CHG	0	0	0	0	0	0	0	0	0	0	0	0	0	0	0	0	0	0	399318496432755	0	0	0	0	0	0	0	0	0	0	0	0	0	0	0	0	0	0	0	0	0	0
chr0,CCAGG,108264393-108264424,Not.included	CHG	0	0	0	0	0	0	0	0	0	0	0	199312372315511	0	0	0	0	0	0	0	0	0	0	0	0	0	0	0	0	0	0	0	0	0	0	0	0	0	0	0	0	0
chr0,CCAGG,108266779-108266810,Not.included	CHG	0	0	0	0	0	0	0	0	0	933034762209426	0	0	0	0	0	0	0	0	0	0	0	0	0	0	0	0	0	0	0	0	0	0	0	0	0	0	0	0	0	0	0
chr0,CCAGG,108266905-108266936,Not.included	CHG	0	16260162601626	0	0	0	0	0	0	0	0	0	0	0	0	0	0	0	0	0	0	0	0	0	0	0	0	0	0	0	0	0	0	0	0	0	0	0	0	0	0	0
chr0,CCAGG,108292804-108292835,Not.included	CHG	0	0	0	0	0	0	0	0	0	0	0	0	0	0	0	0	104873470158254	0	0	0	0	0	0	0	0	0	0	0	0	0	0	0	0	0	0	0	0	0	0	0	0
chr0,CCAGG,108298085-108298116,Not.included	CHG	0	0	0	0	0	0	0	0	0	0	0	0	0	0	0	0	0	0	0	0	0	0	0	0	0	126193580953182	0	0	0	0	0	0	0	0	0	0	0	0	0	0	0
chr0,CCAGG,108305512-108305543,Not.included	CHG	0	0	0	0	0	0	0	0	0	0	0	0	0	0	0	162371401849735	0	0	0	0	0	0	0	0	0	0	0	0	0	0	0	0	0	0	0	0	0	0	0	0	0
chr0,CCAGG,108316942-108316973,Not.included	CHG	0	0	0	279510415440744	0	0	0	0	0	0	0	0	0	0	0	0	0	0	0	0	0	0	0	0	0	0	0	0	0	0	0	0	0	0	0	0	0	0	0	0	0
chr0,CCAGG,108317153-108317184,Not.included	CHG	113511243288648	0	0	0	0	0	0	0	0	0	0	0	0	0	0	0	0	0	0	0	0	0	0	0	0	0	0	0	0	0	0	0	0	0	0	0	0	0	0	0	0
chr0,CCAGG,108317387-108317418,Not.included	CHG	0	0	351534006520956	0	0	0	0	0	0	0	0	0	0	0	0	0	174789116930423	0	0	0	0	0	0	0	0	0	0	0	0	0	0	0	0	0	0	0	0	0	0	0	0
chr0,CCAGG,108320945-108320976,RTR.tag	CHG	0	0	0	0	0	0	0	0	0	0	0	0	0	0	0	162371401849735	0	0	0	0	0	0	0	0	0	0	0	0	0	0	223211171719145	0	0	0	0	0	0	0	0	485419220174023	0
chr0,CCAGG,108321064-108321095,Not.included	CHG	0	0	0	0	0	0	0	0	0	0	762137032238396	0	0	482639458671583	0	0	0	0	0	0	0	0	0	0	0	0	0	0	0	0	0	0	0	0	0	0	0	0	0	0	0
chr0,CCAGG,108323048-108323079,Not.included	CHG	0	0	0	0	0	0	0	0	0	0	0	0	0	0	0	97422841109841	0	0	0	0	0	0	0	0	0	0	0	0	0	0	0	0	0	0	0	0	0	0	0	0	0
chr0,CCAGG,108332674-108332705,RTR.tag	CHG	158915740604107	0	0	0	0	0	0	0	0	0	0	0	0	0	0	0	0	0	0	0	0	0	0	0	0	0	0	0	0	0	0	0	0	0	0	0	0	0	0	0	0
chr0,CCAGG,108410896-108410927,Not.included	CHG	140753941677923	0	703068013041912	0	0	0	0	0	0	0	0	896905675419802	0	0	0	149381689701756	118856599512688	146328207200741	0	0	0	117513416115006	0	0	0	0	0	0	0	0	0	58369165515497	0	841552496044703	30150564380877	129728607752582	235065965386537	0	0	485419220174023	252132621759045
chr0,CCAGG,108416235-108416266,Not.included	CHG	0	0	0	0	0	0	0	0	0	0	0	0	0	0	0	0	139831293544339	0	0	0	0	0	0	0	0	0	0	0	0	0	0	0	0	0	0	0	0	0	0	0	0
chr0,CCAGG,108421999-108422030,Not.included	CHG	113511243288648	0	0	0	0	0	0	0	0	0	0	0	0	0	0	259794242959576	0	0	0	0	0	0	0	0	0	0	0	0	0	0	0	0	0	0	0	0	0	0	0	0	0
chr0,CCAGG,108463623-108463654,Not.included	CHG	0	0	0	0	0	0	0	0	0	0	190534258059599	398624744631023	0	0	0	0	0	0	0	0	0	0	0	0	0	0	0	0	0	0	0	0	0	0	0	0	0	0	0	0	0
chr0,CCAGG,108471001-108471032,RTR.tag	CHG	113511243288648	0	0	0	0	0	0	0	0	0	0	0	0	0	0	0	0	0	0	0	0	0	0	0	0	0	0	0	0	0	0	0	0	0	0	0	0	0	0	0	0
chr0,CCAGG,108475639-108475670,Not.included	CHG	113511243288648	0	0	0	0	0	0	0	0	0	0	0	0	0	0	194845682219682	454451704019101	0	0	0	0	0	0	0	0	0	0	0	0	0	0	0	0	0	0	0	0	0	0	0	0
chr0,CCAGG,108544755-108544786,Not.included	CHG	0	0	0	0	0	0	0	0	0	0	0	0	0	0	0	0	0	0	0	0	0	0	0	0	0	0	0	0	0	0	0	778255540206627	0	0	0	0	0	0	0	0	0
chr0,CCAGG,108554753-108554784,RTR.tag	CHG	181617989261836	0	0	0	0	0	0	0	0	0	0	0	0	0	0	0	0	0	0	0	0	0	0	0	0	168258107937576	0	0	0	0	0	0	0	0	0	0	0	0	0	0	0
chr0,CCAGG,108557202-108557233,Not.included	CHG	204320237919566	0	615184511411673	0	0	0	0	0	0	0	0	0	0	0	406889215691973	357217084069417	104873470158254	0	0	0	0	0	0	0	0	0	0	0	0	0	0	0	0	0	0	0	881497370199512	0	0	0	0
chr0,CCAGG,108574937-108574968,Not.included	CHG	0	0	0	0	0	0	0	0	0	0	0	0	0	0	0	97422841109841	0	278720394668079	0	0	0	0	0	0	0	0	0	0	0	0	0	0	0	0	0	0	0	0	0	0	0
chr0,CCAGG,108585246-108585277,Not.included	CHG	0	0	0	0	0	0	0	0	0	0	0	0	0	0	465016246505112	0	0	0	0	0	0	0	0	0	0	0	0	0	0	0	0	0	0	420776248022352	0	648643038762908	0	0	0	0	0
chr0,CCAGG,108589815-108589846,Not.included	CHG	0	0	0	0	0	0	0	0	0	0	0	0	0	0	0	0	104873470158254	0	0	0	0	0	0	0	0	0	0	0	0	0	0	0	0	0	0	0	0	0	0	0	0
chr0,CCAGG,108602176-108602207,Not.included	CHG	385938227181402	0	0	0	0	0	0	0	0	0	0	0	0	0	0	32474280369947	139831293544339	0	0	0	0	0	0	0	0	0	105607772732073	0	0	0	0	0	0	673241996835763	150752821904385	389185823257745	0	0	0	0	0
chr0,CCAGG,108658191-108658222,RTR.tag	CHG	0	0	0	0	0	0	0	0	0	0	0	0	0	0	0	0	0	0	0	0	0	0	0	0	0	0	0	0	0	0	558027929297861	0	0	0	0	0	0	0	0	0	0
chr0,CCAGG,108658445-108658476,RTR.tag	CHG	908089946309182	0	0	0	0	0	0	0	0	0	0	0	0	0	0	389691364439364	0	0	0	0	0	0	0	0	0	0	0	0	0	0	0	0	0	0	0	0	0	0	0	0	0
chr0,CCAGG,108668338-108668369,Not.included	CHG	0	0	351534006520956	0	0	0	0	0	0	0	0	0	0	0	0	0	0	0	0	0	0	0	0	0	0	0	0	0	0	0	0	0	0	0	0	0	0	0	0	0	0
chr0,CCAGG,108698190-108698221,Not.included	CHG	0	0	0	0	0	0	120777114462197	0	0	0	0	0	0	0	0	0	0	0	0	0	0	0	0	0	0	0	0	0	0	0	0	0	0	0	0	0	0	0	0	0	0
chr0,CCAGG,108717887-108717918,RTR.tag	CHG	136213491946377	0	263650504890717	0	0	0	0	0	0	0	0	0	0	0	0	0	0	0	0	0	0	0	0	0	0	0	0	0	0	0	0	0	0	0	0	0	0	0	0	0	0
chr0,CCAGG,108722281-108722312,Not.included	CHG	181617989261836	0	0	0	0	0	0	0	0	0	0	0	0	0	0	0	0	0	0	0	0	0	0	0	0	0	0	0	0	0	0	0	0	252465748813411	0	0	0	0	0	0	0
chr0,CCAGG,108729262-108729293,Not.included	CHG	681067459731886	0	0	0	0	0	0	0	0	0	0	0	0	0	0	0	0	0	0	0	0	0	0	0	0	0	0	0	0	0	0	0	0	0	0	0	0	0	0	0	0
chr0,CCAGG,108762790-108762821,Not.included	CHG	0	0	0	0	0	0	0	0	0	0	0	0	0	0	0	0	0	0	0	0	0	0	0	0	0	0	0	0	0	0	0	0	0	0	565323082141444	0	0	0	0	0	0
chr0,CCAGG,108807081-108807112,Not.included	CHG	113511243288648	0	0	0	0	0	0	0	0	0	0	0	0	0	0	0	244704763702593	0	0	0	0	0	0	0	0	0	0	0	0	0	0	0	0	0	0	0	0	0	0	0	0
chr0,CCAGG,108812203-108812234,Not.included	CHG	0	0	0	0	0	0	0	0	0	0	0	0	0	0	0	129897121479788	0	0	0	0	0	0	0	0	0	0	0	0	0	0	0	0	0	0	0	0	0	0	0	0	0
chr0,CCAGG,108813927-108813958,Not.included	CHG	0	0	0	0	0	976543426886194	0	0	0	0	0	0	0	0	0	0	0	0	0	0	0	0	0	0	0	0	0	0	0	0	0	0	0	0	0	0	0	0	0	0	0
chr0,CCAGG,108817255-108817286,Not.included	CHG	0	0	0	0	0	0	0	0	0	0	0	0	0	0	0	0	0	0	0	0	0	0	0	0	128936595429198	0	0	0	0	0	0	0	0	0	0	0	0	0	0	0	0
chr0,CCAGG,108834735-108834766,Not.included	CHG	0	0	0	0	0	0	0	0	0	0	0	0	0	0	0	97422841109841	0	0	0	0	0	0	0	0	0	0	0	0	0	0	0	0	0	0	0	0	0	0	0	0	0
chr0,CCAGG,108835242-108835273,Not.included	CHG	0	0	0	0	0	0	0	387091516583815	0	0	0	0	0	0	0	0	0	0	0	0	0	0	0	0	0	0	0	0	0	0	0	0	0	0	0	0	0	0	0	0	0
chr0,CCAGG,108835776-108835807,Not.included	CHG	0	0	0	0	0	0	0	0	0	0	0	0	0	0	0	0	0	0	0	0	0	0	0	0	0	0	0	0	0	0	0	0	0	252465748813411	0	0	0	0	0	0	0
chr0,CCAGG,108840406-108840437,RTR.tag	CHG	136213491946377	0	0	0	0	0	0	0	0	0	0	0	0	0	0	0	0	0	0	0	0	0	0	0	0	0	0	0	0	0	0	0	0	757397246440233	0	0	0	0	0	0	0
chr0,CCAGG,108846363-108846394,Not.included	CHG	0	0	0	0	0	0	0	0	0	0	0	0	0	0	0	0	0	0	931743158343094	0	0	0	0	0	0	0	0	0	0	0	0	0	0	0	0	0	0	0	0	0	0
chr0,CCAGG,108848467-108848498,Not.included	CHG	0	0	0	0	0	0	0	0	0	0	0	0	0	0	0	0	0	0	0	30060120240481	0	0	0	0	0	0	0	0	0	0	0	0	0	0	0	0	0	0	0	0	0
chr0,CCAGG,108860942-108860973,Not.included	CHG	0	0	0	0	0	0	0	0	0	0	0	0	0	0	0	0	0	0	0	0	0	0	0	0	0	0	0	0	0	0	418520946973396	0	0	0	0	0	0	0	0	0	0
chr0,CCAGG,108891742-108891773,Not.included	CHG	113511243288648	0	0	0	0	0	0	0	0	0	0	0	0	0	0	0	0	0	0	0	0	0	0	0	0	0	0	0	0	0	0	0	0	0	0	0	0	0	0	0	0
chr0,CCAGG,108892124-108892155,Not.included	CHG	0	0	0	0	0	0	0	0	0	0	0	0	0	0	0	0	0	0	0	0	0	0	0	0	0	168258107937576	0	0	0	0	0	0	0	0	0	0	0	0	0	0	0
chr0,CCAGG,108896769-108896800,Not.included	CHG	0	0	351534006520956	0	0	0	0	0	0	0	0	0	0	0	0	0	0	0	0	0	0	0	0	0	0	0	0	0	0	0	0	0	0	0	0	0	0	0	0	0	0
chr0,CCAGG,108917345-108917376,RTR.tag	CHG	136213491946377	0	0	0	0	0	0	0	0	0	0	0	0	0	0	0	0	487760690669138	0	0	0	0	0	0	0	0	0	0	0	0	0	0	0	0	0	0	0	0	0	0	0
chr0,CCAGG,108935495-108935526,Not.included	CHG	227022486577295	0	0	0	0	0	0	0	0	0	0	0	0	0	0	0	0	0	0	0	0	0	0	0	0	0	0	0	0	0	0	0	0	0	0	0	0	0	0	0	0
chr0,CCAGG,108951648-108951679,Not.included	CHG	0	0	0	0	0	0	0	0	0	0	0	0	0	0	0	227319962589629	0	0	0	0	0	0	0	0	0	0	0	0	0	0	0	0	0	0	0	0	0	0	0	0	0
chr0,CCAGG,108954231-108954262,Not.included	CHG	0	0	0	0	0	0	0	0	0	0	0	0	0	0	0	0	174789116930423	0	0	0	0	0	0	0	0	0	0	0	0	0	0	0	0	0	0	0	0	0	0	0	0
chr0,CCAGG,108958926-108958957,Not.included	CHG	0	0	0	0	0	0	0	0	0	0	0	0	0	0	0	129897121479788	0	0	0	0	0	0	0	0	0	0	0	0	0	0	0	0	0	0	0	0	0	0	0	0	0
chr0,CCAGG,108960470-108960501,Not.included	CHG	0	0	0	0	0	0	862693674729977	0	0	0	0	0	0	0	0	0	0	0	0	0	0	0	0	0	0	0	0	0	0	0	0	0	0	0	0	0	0	0	0	0	0
chr0,CCAGG,108973463-108973494,Not.included	CHG	136213491946377	0	0	0	0	0	0	0	0	0	0	0	0	106180680907748	0	32474280369947	0	0	53242466191034	0	0	0	0	0	0	0	0	0	0	0	0	0	0	0	0	0	0	0	0	0	0
chr0,CCAGG,108973938-108973969,RTR.tag	CHG	0	0	0	0	0	0	0	0	0	0	0	298968558473267	0	0	0	0	0	0	0	0	0	0	0	0	0	0	0	0	0	0	0	0	0	0	0	0	0	0	0	0	0
chr0,CCAGG,109064798-109064829,Not.included	CHG	0	0	0	0	0	0	0	0	0	0	0	0	0	0	0	0	0	0	0	0	0	0	121881855854392	0	0	0	0	0	0	0	0	0	0	0	0	0	0	0	0	0	0
chr0,CCAGG,10913190-10913221,Not.included	CHG	0	0	0	0	0	0	0	0	0	0	381068516119198	0	0	0	0	0	0	0	0	0	0	0	0	0	0	0	0	0	0	0	0	0	0	0	0	0	0	0	0	0	0
chr0,CCAGG,10913228-10913259,Not.included	CHG	0	0	0	0	0	0	0	0	0	0	0	0	0	0	406889215691973	0	0	0	0	0	0	0	0	0	0	0	0	0	0	0	0	0	0	0	0	0	0	0	0	0	0
chr0,CCAGG,109136486-109136517,Not.included	CHG	0	0	0	0	0	0	0	0	0	0	0	0	0	0	0	0	0	0	0	0	0	0	0	0	0	0	140810363642764	0	0	0	0	0	0	0	0	0	0	0	0	0	0
chr0,CCAGG,10914046-10914077,Not.included	CHG	0	0	0	0	0	0	0	0	0	0	0	0	0	0	0	97422841109841	0	0	0	0	0	0	0	0	0	0	0	0	0	0	0	0	0	0	0	0	0	0	0	0	0
chr0,CCAGG,10914189-10914220,RTR.tag	CHG	0	0	0	0	0	0	0	0	0	0	0	0	0	0	0	454639925179258	104873470158254	278720394668079	0	0	0	0	0	0	0	0	0	0	0	0	0	0	0	0	0	0	0	0	0	0	126066310879523
chr0,CCAGG,109176826-109176857,Not.included	CHG	0	0	0	0	0	0	0	0	0	0	0	0	0	0	0	0	0	0	0	154855164875205	0	0	0	0	0	0	0	0	0	0	0	0	0	0	0	0	0	0	0	0	0
chr0,CCAGG,109182222-109182253,Not.included	CHG	0	0	0	0	0	0	0	0	0	0	0	0	0	0	0	259794242959576	0	209040296001059	0	0	0	0	0	0	0	0	0	0	0	0	0	0	0	504931497626822	0	0	0	0	0	0	0
chr0,CCAGG,109184013-109184044,RTR.tag	CHG	249724735235025	0	0	0	0	0	0	0	0	0	0	0	0	0	0	0	139831293544339	0	0	0	0	0	0	0	0	0	0	0	0	0	0	0	0	0	0	0	0	0	0	0	0
chr0,CCAGG,109184052-109184083,Not.included	CHG	0	0	263650504890717	0	0	0	0	0	0	0	0	0	0	0	0	0	0	0	0	0	0	0	0	0	0	0	0	0	0	0	0	0	0	0	0	0	0	0	0	0	0
chr0,CCAGG,109206464-109206495,Not.included	CHG	0	0	0	0	0	0	0	0	0	0	0	0	0	0	0	129897121479788	0	0	0	0	0	0	0	0	0	0	0	0	0	0	0	0	0	0	0	0	0	0	0	0	0
chr0,CCAGG,109247111-109247142,RTR.tag	CHG	463125872617683	0	20213205374955	132399670471931	0	0	0	0	0	373213904883771	590656199984757	403607553938911	0	0	0	347474799958433	513880003775445	438984621602224	159727398573102	0	0	156684554820009	0	0	193404893143797	126193580953182	140810363642764	0	177226406734603	0	0	330758604587816	432432432432432	462853872824587	358037952022914	363240101707229	323215702406488	0	0	970838440348046	714375761650628
chr0,CCAGG,109248397-109248428,RTR.tag	CHG	0	0	0	0	0	0	0	0	0	0	0	0	0	0	0	0	0	278720394668079	0	0	0	0	0	0	0	0	0	0	0	0	0	0	0	0	0	0	0	0	0	0	126066310879523
chr0,CCAGG,109248413-109248444,Not.included	CHG	29966968228203	0	123036902282335	0	0	0	0	0	0	0	254045677412799	174398325776073	0	0	0	10391769718383	157310205237381	118456167733934	0	0	0	0	0	0	419043935144892	0	105607772732073	0	132919805050953	0	0	155651108041325	0	504931497626822	263817438332674	129728607752582	146916228366585	0	0	0	252132621759045
chr0,CCAGG,109254093-109254124,Not.included	CHG	0	0	351534006520956	0	0	0	0	0	0	0	0	0	0	0	0	0	0	0	0	0	0	0	0	0	0	0	0	0	0	0	0	0	0	0	0	0	0	0	0	0	0
chr0,CCAGG,109256433-109256464,Not.included	CHG	681067459731886	0	0	0	0	0	0	0	0	0	0	0	0	0	988159523823364	0	0	557440789336158	0	0	0	0	0	0	0	126193580953182	0	0	0	0	0	0	0	252465748813411	0	0	0	0	0	0	0
chr0,CCAGG,109259126-109259157,Not.included	CHG	0	0	0	0	0	0	0	0	0	0	0	0	0	0	0	0	0	0	0	0	0	0	0	0	0	0	0	0	0	0	0	0	0	252465748813411	0	0	0	0	0	0	0
chr0,CCAGG,109314032-109314063,Not.included	CHG	0	0	0	0	0	0	0	0	0	0	190534258059599	398624744631023	0	0	0	0	0	0	0	0	0	0	0	0	0	0	0	0	0	0	0	0	0	0	0	0	0	0	0	0	0
chr0,CCAGG,109328678-109328709,Not.included	CHG	227022486577295	0	0	0	0	0	0	0	0	0	0	0	0	0	0	0	0	0	0	0	0	0	0	0	0	0	0	0	0	0	0	0	0	0	0	0	0	0	0	0	0
chr0,CCAGG,10935590-10935621,Not.included	CHG	0	0	0	0	0	0	0	0	0	0	0	0	0	0	0	0	279662587088678	0	0	0	0	0	0	0	0	0	0	0	0	0	0	0	0	0	0	0	0	0	0	0	0
chr0,CCAGG,109361962-109361993,Not.included	CHG	0	0	439417508151195	0	0	0	0	0	0	0	0	0	0	0	0	227319962589629	0	0	0	0	0	0	0	0	0	0	0	0	0	0	0	0	0	0	0	0	0	0	0	0	0
chr0,CCAGG,109379901-109379932,Not.included	CHG	908089946309182	0	0	0	0	0	0	0	0	0	0	0	0	0	0	0	0	0	0	0	0	0	0	0	0	0	0	0	0	0	0	0	0	0	0	0	0	0	0	0	0
chr0,CCAGG,109395094-109395125,Not.included	CHG	0	0	0	0	0	0	0	0	0	0	0	0	0	0	0	0	0	0	0	0	0	0	0	0	0	0	0	0	0	0	0	0	0	0	0	0	0	0	0	364064415130517	0
chr0,CCAGG,109415727-109415758,Not.included	CHG	363235978523673	0	0	0	163025758069775	0	0	0	0	0	0	0	0	0	0	0	0	0	0	0	0	0	0	0	0	0	0	0	0	0	0	0	0	0	0	0	0	0	0	0	0
chr0,CCAGG,109415762-109415793,RTR.tag	CHG	113511243288648	0	0	58844297987525	0	0	0	0	0	0	0	0	0	675695242140216	0	0	0	0	0	0	0	0	0	0	0	0	0	0	0	0	0	0	0	0	0	0	0	0	0	0	0
chr0,CCAGG,109420769-109420800,Not.included	CHG	0	0	527301009781434	0	0	0	0	0	0	713105139688633	0	0	0	0	0	0	0	0	0	0	0	0	0	0	0	0	0	0	0	0	0	0	0	0	0	0	0	0	0	0	0
chr0,CCAGG,109421203-109421234,Not.included	CHG	0	0	0	0	0	0	0	0	0	0	0	0	0	386111566937266	0	0	0	0	0	0	0	0	0	0	0	0	0	0	0	0	0	0	0	0	0	0	0	0	0	0	0
chr0,CCAGG,109426275-109426306,Not.included	CHG	0	0	0	0	0	0	0	0	0	0	0	0	0	0	0	0	0	0	0	0	0	0	0	0	0	0	0	0	53167922020381	0	697534911622327	252933050567154	162162162162162	504931497626822	113064616428289	129728607752582	881497370199512	0	132433625528158	315522493113115	33617682901206
chr0,CCAGG,109426534-109426565,Not.included	CHG	0	0	0	0	489077274209325	0	0	0	0	0	0	0	0	0	0	0	0	0	53242466191034	0	0	0	0	0	0	0	0	0	0	0	0	0	0	0	0	0	0	0	0	0	0
chr0,CCAGG,109439511-109439542,RTR.tag	CHG	158915740604107	0	351534006520956	0	0	0	0	0	0	0	0	0	0	0	0	0	0	0	0	0	0	0	0	0	0	0	0	0	0	0	0	0	0	0	0	0	0	0	0	0	0
chr0,CCAGG,10950771-10950802,Not.included	CHG	204320237919566	0	0	0	0	0	0	0	0	0	0	0	0	0	0	0	0	0	0	0	0	0	0	0	0	0	0	0	0	0	0	0	0	0	0	0	0	0	0	0	0
chr0,CCAGG,109537645-109537676,Not.included	CHG	120321917885967	0	527301009781434	0	0	0	0	0	0	0	234992251606839	747421396183168	0	0	0	389691364439364	838987761266033	348400493335099	0	0	0	156684554820009	0	0	0	0	0	0	0	0	0	0	0	252465748813411	0	0	0	0	0	0	0
chr0,CCAGG,109546003-109546034,RTR.tag	CHG	0	0	351534006520956	0	0	0	0	0	0	0	0	0	0	0	0	0	0	0	0	0	0	0	0	0	0	0	0	0	0	0	0	0	0	0	0	0	0	0	0	0	0
chr0,CCAGG,109562320-109562351,RTR.tag	CHG	113511243288648	0	0	0	0	0	0	0	0	0	0	0	0	0	0	0	0	0	0	0	0	0	0	0	0	0	0	0	0	0	976548876271257	0	0	0	0	0	881497370199512	0	0	0	0
chr0,CCAGG,109563859-109563890,Not.included	CHG	0	0	0	0	0	0	0	0	0	0	0	0	0	0	0	0	174789116930423	0	0	0	0	0	0	135385170810957	0	0	0	0	0	0	0	0	0	0	0	0	0	0	0	0	0
chr0,CCAGG,109589658-109589689,RTR.tag	CHG	0	16260162601626	0	0	0	0	0	0	0	0	0	0	0	0	0	0	0	0	0	0	0	0	0	0	0	0	0	0	0	0	0	0	0	0	0	0	0	0	0	0	0
chr0,CCAGG,109589794-109589825,Not.included	CHG	0	0	0	0	0	0	0	0	0	0	190534258059599	0	0	0	0	0	0	0	0	0	0	0	0	0	0	0	0	0	0	0	0	0	0	0	0	0	0	0	0	0	0
chr0,CCAGG,109593570-109593601,Not.included	CHG	0	0	0	0	0	0	0	0	0	0	0	0	880178382818918	0	0	0	0	0	0	0	0	0	0	0	0	0	0	0	0	0	0	0	0	0	0	0	0	0	0	0	0
chr0,CCAGG,109628325-109628356,RTR.tag	CHG	0	0	0	0	0	0	0	0	0	0	0	0	0	0	0	0	104873470158254	0	0	0	0	0	0	0	0	0	0	0	0	0	0	0	0	0	0	0	0	0	0	0	0
chr0,CCAGG,109665646-109665677,RTR.tag	CHG	0	0	0	0	0	25390129099041	0	0	0	0	0	0	0	675695242140216	0	0	0	0	0	0	0	0	0	0	0	0	0	0	0	0	0	0	0	0	0	0	0	0	0	0	0
chr0,CCAGG,109686489-109686520,Not.included	CHG	0	0	0	0	0	0	0	0	0	0	0	0	0	0	0	0	0	418080592002118	0	0	0	0	0	0	0	0	0	0	0	0	0	0	0	0	0	0	0	0	0	0	0
chr0,CCAGG,109692265-109692296,Not.included	CHG	0	0	0	0	0	0	0	0	0	0	0	0	0	0	0	0	0	278720394668079	0	0	0	0	0	0	0	0	0	0	0	0	0	0	0	0	0	0	0	0	0	0	0
chr0,CCAGG,109724447-109724478,RTR.tag	CHG	0	121951219512195	0	0	0	0	0	0	141163184641445	0	0	0	0	0	156942983195475	0	0	0	0	127527782838404	0	0	0	0	0	0	0	0	0	0	0	0	0	0	0	389185823257745	0	0	0	0	0
chr0,CCAGG,10979933-10979964,Not.included	CHG	0	0	0	0	0	0	0	0	0	0	190534258059599	249140465394389	0	0	0	0	0	0	0	0	0	0	0	0	0	0	0	0	0	0	0	972819425258284	0	0	0	0	0	0	0	0	0
chr0,CCAGG,10979964-10979995,Not.included	CHG	165726415201426	0	114248552119311	0	0	0	0	0	0	0	0	647765210025412	0	0	465016246505112	136391977553777	153814422898773	111488157867232	399318496432755	0	0	0	0	135385170810957	161170744286497	0	140810363642764	0	132919805050953	0	0	0	0	134648399367153	942205136902406	103782886202065	20568271971322	0	0	0	126066310879523
chr0,CCAGG,109803438-109803469,Not.included	CHG	590258465100968	0	0	0	0	976543426886194	0	0	0	0	0	448452837709901	586785588545945	0	871905462197086	714434168138834	699156467721694	487760690669138	0	0	0	0	487527423417567	0	0	168258107937576	0	0	0	0	544077231065415	13619471953616	0	420776248022352	565323082141444	77837164651549	117532982693268	0	0	485419220174023	126066310879523
chr0,CCAGG,109805009-109805040,Not.included	CHG	0	0	351534006520956	0	0	0	0	0	0	0	0	0	0	0	0	0	0	0	0	0	0	0	0	0	0	0	0	0	0	0	0	0	0	0	0	0	0	0	0	0	0
chr0,CCAGG,109811790-109811821,Not.included	CHG	0	0	0	0	0	0	0	0	0	0	0	0	0	0	639397338944529	0	0	0	0	0	0	0	0	0	0	0	0	0	0	0	0	0	0	0	0	0	0	0	0	0	0
chr0,CCAGG,10984824-10984855,RTR.tag	CHG	0	0	0	0	0	0	0	0	0	0	0	0	0	0	0	0	0	0	0	0	0	0	0	0	0	0	0	0	0	0	0	0	0	0	0	518914431010326	0	0	0	0	0
chr0,CCAGG,109852768-109852799,Not.included	CHG	0	0	0	0	0	0	0	0	0	0	0	0	0	0	0	0	0	0	0	364365093824012	0	0	0	0	0	0	0	0	0	0	0	0	0	0	0	0	0	0	0	0	0
chr0,CCAGG,109900390-109900421,Not.included	CHG	0	0	0	0	0	0	0	0	0	0	0	0	0	0	0	0	349578233860847	0	0	0	0	0	0	0	0	0	0	0	0	0	0	0	0	0	0	0	0	0	0	0	0
chr0,CCAGG,109915187-109915218,Not.included	CHG	681067459731886	0	439417508151195	0	0	0	103523240967597	142612664004564	0	666453401578162	444579935472398	0	0	0	0	0	0	557440789336158	0	0	0	0	0	0	0	0	0	0	0	0	0	0	0	0	0	0	0	0	0	0	0
chr0,CCAGG,109916161-109916192,Not.included	CHG	113511243288648	0	0	0	0	781234741508955	0	0	0	0	0	0	0	0	0	0	0	0	399318496432755	163964292220805	0	0	0	0	0	0	0	0	0	0	0	0	0	0	0	0	0	0	0	0	0
chr0,CCAGG,109916499-109916530,RTR.tag	CHG	0	0	0	0	0	0	0	0	0	0	0	0	0	0	0	227319962589629	104873470158254	0	0	0	0	0	0	225641951351595	0	0	0	0	0	0	0	0	0	252465748813411	0	0	0	0	0	0	0
chr0,CCAGG,109919063-109919094,Not.included	CHG	49944947047005	0	0	0	0	0	0	0	0	0	190534258059599	169415516468185	0	0	0	292268523329523	314620410474762	0	0	0	0	0	0	0	0	0	0	0	0	0	0	0	0	420776248022352	0	0	0	0	0	0	0
chr0,CCAGG,109961919-109961950,Not.included	CHG	0	0	0	0	0	0	517616204837986	0	0	0	0	0	0	0	0	0	0	0	0	0	0	0	0	0	0	0	0	0	0	0	0	0	0	0	0	0	0	0	0	0	0
chr0,CCAGG,109981140-109981171,Not.included	CHG	0	0	0	0	0	0	0	0	0	0	0	0	0	0	0	0	104873470158254	0	0	0	0	0	0	0	0	0	0	0	0	0	0	0	0	0	0	0	0	0	0	0	0
chr0,CCAGG,109994413-109994444,Not.included	CHG	0	0	0	11768859597505	0	0	0	0	0	0	508091354825598	0	684583186636936	0	0	0	0	418080592002118	0	0	0	0	0	0	0	0	0	0	0	0	0	0	0	0	0	0	0	0	0	0	0
chr0,CCAGG,110095927-110095958,Not.included	CHG	0	0	0	0	0	0	0	0	0	0	0	0	0	0	0	194845682219682	0	0	53242466191034	0	0	0	0	0	0	0	0	0	0	0	0	0	0	0	0	0	0	0	0	0	0
chr0,CCAGG,110100458-110100489,Not.included	CHG	227022486577295	0	0	0	0	0	0	0	0	0	0	0	0	0	0	0	0	0	0	0	0	0	0	0	0	0	0	0	0	0	558027929297861	0	0	0	0	0	0	0	0	0	0
chr0,CCAGG,110143841-110143872,Not.included	CHG	681067459731886	0	0	0	0	0	0	0	0	0	0	0	0	0	0	0	0	0	0	0	0	0	0	0	0	0	0	0	0	0	0	0	0	0	0	0	0	0	0	0	0
chr0,CCAGG,110146519-110146550,RTR.tag	CHG	0	0	0	0	0	0	0	0	0	0	0	0	0	0	0	0	0	0	0	455456367280015	0	0	0	0	0	0	0	0	0	0	0	0	0	0	0	0	0	0	0	0	0
chr0,CCAGG,11015290-11015321,Not.included	CHG	0	0	0	0	0	0	0	0	0	0	0	0	0	0	0	0	104873470158254	0	0	0	0	0	0	0	0	0	0	0	0	0	0	0	0	0	0	0	0	0	0	0	0
chr0,CCAGG,110292950-110292981,RTR.tag	CHG	0	0	0	0	0	0	0	0	0	0	0	0	0	0	0	0	0	0	0	0	0	0	0	180513561081276	0	294451688890758	0	332520505431168	132919805050953	588928150765607	0	0	0	0	0	0	0	0	0	728128830261034	0
chr0,CCAGG,110323428-110323459,Not.included	CHG	0	0	0	0	19563090968373	0	0	0	0	0	0	0	0	0	0	0	0	0	0	0	0	0	0	0	0	0	0	0	0	0	0	0	0	0	0	0	0	0	0	0	0
chr0,CCAGG,11035270-11035301,Not.included	CHG	908089946309182	0	0	0	0	0	0	0	0	0	0	0	0	0	0	97422841109841	0	0	0	0	0	0	0	0	0	0	140810363642764	0	0	0	0	0	0	0	0	0	0	0	0	0	0
chr0,CCAGG,110454484-110454515,Not.included	CHG	0	0	0	0	0	0	0	0	0	0	0	0	0	0	0	0	104873470158254	0	0	0	0	0	0	0	0	0	0	0	0	0	0	0	0	0	0	0	0	0	0	0	0
chr0,CCAGG,110463183-110463214,Not.included	CHG	136213491946377	0	0	0	0	0	0	0	0	0	0	0	0	0	0	0	0	0	0	0	0	0	0	0	0	0	0	0	0	0	0	0	0	0	0	0	0	0	0	0	0
chr0,CCAGG,110501411-110501442,Not.included	CHG	0	0	0	0	0	0	0	0	0	0	0	0	0	0	0	0	0	0	0	0	0	117513416115006	0	0	0	0	0	0	0	0	0	0	0	0	0	0	0	0	0	0	0
chr0,CCAGG,110504559-110504590,Not.included	CHG	0	0	0	0	0	0	0	0	0	0	0	398624744631023	0	0	0	0	0	0	0	0	0	0	0	0	0	0	0	0	0	0	0	0	0	0	0	0	0	0	0	0	0
chr0,CCAGG,110524003-110524034,RTR.tag	CHG	0	0	0	0	0	0	0	0	0	0	0	597937116946534	0	0	755651400570807	0	489409527405186	0	0	0	0	0	0	0	0	0	0	0	0	0	0	0	0	336620998417881	0	0	0	0	0	0	0
chr0,CCAGG,110529960-110529991,Not.included	CHG	0	0	0	0	0	0	0	0	0	0	0	0	0	0	0	0	0	0	0	0	0	0	0	0	0	0	0	0	0	0	0	58369165515497	0	0	0	0	0	0	0	0	0
chr0,CCAGG,110541355-110541386,RTR.tag	CHG	0	0	0	0	0	0	0	0	0	0	0	0	0	0	0	0	0	0	0	0	0	0	0	0	0	126193580953182	0	0	0	0	0	0	0	0	0	0	0	0	0	0	0
chr0,CCAGG,110541457-110541488,Not.included	CHG	0	0	0	0	0	0	0	0	0	399872040946897	0	0	0	0	0	0	0	0	0	0	0	0	0	0	0	0	0	0	0	0	0	0	0	0	0	0	0	0	0	0	0
chr0,CCAGG,110541708-110541739,Not.included	CHG	681067459731886	0	0	0	0	0	0	0	0	0	0	0	0	0	0	0	0	0	0	0	0	0	0	0	0	0	0	0	0	0	0	0	0	0	0	0	0	0	0	0	0
chr0,CCAGG,110568858-110568889,Not.included	CHG	0	0	0	0	0	0	0	0	0	0	0	0	0	0	0	0	104873470158254	278720394668079	0	0	0	0	0	0	0	0	0	0	0	0	0	0	0	0	0	0	0	0	0	0	0
chr0,CCAGG,110652303-110652334,Not.included	CHG	0	0	0	0	0	0	0	0	0	0	0	0	0	0	0	129897121479788	0	0	0	0	0	0	0	0	0	0	0	0	0	0	0	0	0	0	0	0	0	0	189190893611654	606774025217528	0
chr0,CCAGG,110702212-110702243,RTR.tag	CHG	567556216443239	0	703068013041912	485465458397081	97815454841865	214839553914963	103523240967597	122239426289626	501913545391806	0	120671696771079	159449897852409	117357117709189	675695242140216	296447857147009	155876545775746	283158369427286	383240542668608	359386646789479	528329386044817	0	313369109640017	0	451283902703191	290107339715695	546838850797123	176012954553455	0	354452813469207	981546917942678	0	525322489639473	702702702702703	892045645807386	527634876665348	454050127134036	1204713072606	277880696554279	107208173046604	400470856643569	420221036265075
chr0,CCAGG,110721696-110721727,RTR.tag	CHG	0	0	0	0	0	0	0	0	0	0	0	0	0	0	0	0	0	209040296001059	0	0	0	0	0	0	0	0	0	0	0	0	0	0	0	0	0	0	0	0	0	0	0
chr0,CCAGG,110775112-110775143,Not.included	CHG	681067459731886	0	0	0	0	0	0	0	0	0	0	0	0	0	0	0	0	0	0	0	0	0	0	0	0	0	0	0	0	0	0	0	0	0	0	0	0	0	0	0	0
chr0,CCAGG,110800326-110800357,RTR.tag	CHG	204320237919566	0	790951514672151	0	0	0	0	0	0	0	0	0	0	0	0	97422841109841	209746940316508	278720394668079	0	0	0	0	0	0	0	0	0	0	0	0	0	0	0	252465748813411	0	0	0	0	0	0	0
chr0,CCAGG,110842586-110842617,Not.included	CHG	0	0	0	0	0	0	0	0	0	0	0	0	0	0	0	0	0	0	0	0	0	0	0	0	0	0	0	0	0	0	0	0	0	0	0	0	0	0	0	364064415130517	0
chr0,CCAGG,11084822-11084853,Not.included	CHG	0	0	0	0	0	0	0	0	0	0	0	0	0	0	0	0	0	0	0	0	0	0	0	0	0	0	0	0	0	0	0	0	0	0	0	389185823257745	881497370199512	0	0	0	0
chr0,CCAGG,110852503-110852534,Not.included	CHG	158915740604107	0	0	0	0	0	0	0	0	0	0	0	0	0	0	0	0	0	0	0	0	0	0	0	0	0	0	0	0	0	0	0	0	0	0	0	0	0	0	0	0
chr0,CCAGG,110871460-110871491,Not.included	CHG	0	0	0	0	0	0	0	0	0	0	0	0	0	0	0	0	0	0	0	0	0	0	0	0	967024465718983	0	0	0	0	0	0	0	0	0	0	0	0	0	0	0	0
chr0,CCAGG,110879561-110879592,Not.included	CHG	0	0	0	0	0	0	0	0	0	0	0	0	0	0	0	0	0	0	0	0	0	0	0	0	967024465718983	0	0	0	0	0	0	0	0	0	0	0	0	0	0	0	0
chr0,CCAGG,110884710-110884741,Not.included	CHG	0	0	0	0	0	0	0	0	0	0	0	0	0	0	58127030813139	0	0	0	0	0	0	0	0	0	0	0	0	0	0	0	0	0	0	0	0	0	0	0	0	0	0
chr0,CCAGG,110906965-110906996,Not.included	CHG	0	0	0	0	0	0	862693674729977	0	0	0	0	0	0	0	0	97422841109841	0	0	0	0	0	0	0	0	0	0	0	0	0	0	0	0	0	0	0	0	0	0	0	0	0
chr0,CCAGG,11093701-11093732,Not.included	CHG	0	0	0	0	0	0	0	0	0	0	0	0	880178382818918	0	0	0	0	0	0	0	0	0	0	0	0	0	0	0	0	0	0	0	0	0	0	0	0	0	0	0	0
chr0,CCAGG,110942091-110942122,Not.included	CHG	0	0	0	0	0	0	690154939783981	0	0	0	0	0	0	0	0	0	0	0	0	0	0	0	0	0	0	0	0	0	0	0	0	0	0	0	0	0	0	0	0	0	0
chr0,CCAGG,110958058-110958089,Not.included	CHG	0	0	0	0	163025758069775	0	0	0	0	0	0	0	0	0	0	0	0	0	0	0	0	0	0	0	0	0	0	0	0	0	0	0	0	0	0	0	0	0	0	0	0
chr0,CCAGG,110965514-110965545,Not.included	CHG	0	0	263650504890717	0	0	0	0	0	0	0	0	0	0	28958367520295	0	0	0	0	0	0	0	0	0	0	0	0	0	0	0	0	0	0	0	0	0	0	0	0	0	0	0
chr0,CCAGG,110973464-110973495,RTR.tag	CHG	0	0	0	0	0	0	0	0	0	0	0	0	0	0	0	292268523329523	0	0	0	0	0	0	0	0	0	0	0	0	0	0	0	0	0	0	0	0	0	0	0	0	0
chr0,CCAGG,110994465-110994496,Not.included	CHG	0	0	0	0	0	0	0	0	0	0	0	199312372315511	0	0	0	0	0	0	0	0	0	0	0	0	0	0	0	0	0	0	0	0	0	0	0	0	0	0	0	0	0
chr0,CCAGG,111001424-111001455,Not.included	CHG	0	0	0	0	97815454841865	0	120777114462197	0	0	0	0	0	0	772223133874533	110441358544964	162371401849735	0	0	665530827387925	63763891419202	0	156684554820009	0	0	0	0	0	0	0	0	0	0	162162162162162	0	0	0	0	0	0	364064415130517	0
chr0,CCAGG,111002084-111002115,Not.included	CHG	0	0	0	0	0	0	0	0	0	0	0	0	0	0	0	0	139831293544339	0	0	0	0	0	0	0	0	0	0	0	0	0	0	0	0	0	0	0	0	0	0	0	0
chr0,CCAGG,1110578-1110609,Not.included	CHG	0	0	0	0	0	0	0	0	0	0	0	0	0	0	174381092439417	0	0	0	0	0	0	0	0	0	0	0	0	0	0	0	0	0	0	0	0	0	0	0	0	0	0
chr0,CCAGG,111065363-111065394,Not.included	CHG	0	0	0	0	0	0	0	285225328009127	0	0	0	0	0	0	0	0	0	0	0	0	0	0	0	0	0	0	0	0	0	0	0	0	0	0	0	0	0	0	0	0	0
chr0,CCAGG,111084611-111084642,Not.included	CHG	0	0	0	0	0	0	0	0	0	0	0	0	0	0	0	422165644809311	0	0	0	0	0	0	0	0	0	0	0	0	0	0	0	0	0	0	0	0	0	0	0	0	0
chr0,CCAGG,111094573-111094604,Not.included	CHG	0	0	0	0	0	0	0	0	0	0	0	0	0	0	0	0	0	278720394668079	0	0	0	0	0	0	0	0	0	0	0	0	0	0	0	0	0	0	0	0	0	0	0
chr0,CCAGG,111114484-111114515,Not.included	CHG	0	0	0	0	0	0	0	0	0	0	0	0	0	0	0	0	0	0	0	0	0	0	0	0	0	0	140810363642764	0	0	0	0	0	0	0	0	0	0	0	0	0	0
chr0,CCAGG,111115508-111115539,Not.included	CHG	0	0	0	0	0	0	0	0	0	0	0	0	0	0	0	194845682219682	0	0	0	0	0	0	0	0	0	0	0	0	0	0	0	0	0	0	0	0	0	0	0	0	0
chr0,CCAGG,111124281-111124312,Not.included	CHG	454044973154591	0	0	0	0	0	0	0	0	0	0	0	0	0	0	0	0	0	0	0	0	0	0	0	0	0	0	0	0	0	0	0	0	0	0	0	0	0	0	0	0
chr0,CCAGG,111177298-111177329,Not.included	CHG	0	0	0	0	0	0	0	0	0	0	508091354825598	0	0	0	0	0	0	0	0	0	0	0	0	0	0	0	0	0	0	0	0	0	0	0	0	0	0	0	0	0	0
chr0,CCAGG,111219558-111219589,Not.included	CHG	227022486577295	0	0	0	0	0	0	0	0	0	0	0	0	0	0	194845682219682	489409527405186	0	0	0	0	0	0	0	0	0	0	0	0	0	0	778255540206627	0	252465748813411	565323082141444	0	0	0	0	0	0
chr0,CCAGG,111222216-111222247,Not.included	CHG	0	0	0	0	0	0	0	0	0	0	0	0	0	0	0	0	104873470158254	0	0	0	0	0	0	0	0	0	0	0	0	0	0	0	0	0	0	0	0	0	0	0	0
chr0,CCAGG,111225201-111225232,Not.included	CHG	113511243288648	0	0	0	0	0	0	0	0	0	0	0	0	0	0	0	0	0	0	0	0	0	0	0	0	0	0	0	0	0	0	0	0	0	0	0	0	0	0	0	0
chr0,CCAGG,111227137-111227168,Not.included	CHG	0	0	0	0	0	0	0	0	0	0	0	69759330310429	391190392363964	0	0	0	0	0	0	0	0	0	0	0	0	0	0	0	0	0	892844686876578	58369165515497	0	0	0	389185823257745	0	0	0	728128830261034	0
chr0,CCAGG,111232824-111232855,Not.included	CHG	658365211074157	0	0	0	0	0	0	0	0	0	0	847077582340924	0	0	0	357217084069417	139831293544339	0	0	0	0	0	0	0	0	0	0	0	0	0	0	0	0	0	0	0	0	0	0	0	0
chr0,CCAGG,111243055-111243086,RTR.tag	CHG	181617989261836	0	0	0	0	0	0	0	0	0	190534258059599	219243609547063	0	0	0	519588485919152	314620410474762	0	0	0	0	0	0	0	0	0	0	0	0	0	0	972819425258284	216216216216216	117817349446258	942205136902406	389185823257745	0	0	0	728128830261034	0
chr0,CCAGG,111373315-111373346,Not.included	CHG	0	0	0	0	0	0	0	0	0	0	0	0	0	0	0	0	244704763702593	0	0	0	0	0	0	0	0	0	0	0	0	0	0	0	0	0	0	0	0	0	0	0	0
chr0,CCAGG,111375720-111375751,RTR.tag	CHG	0	0	0	0	0	0	0	0	0	0	0	0	0	0	0	0	139831293544339	0	0	0	0	0	0	0	0	0	0	0	0	0	0	0	0	0	0	0	0	0	0	0	0
chr0,CCAGG,111376123-111376154,Not.included	CHG	0	0	0	0	0	0	0	0	0	0	0	0	0	0	0	0	174789116930423	0	0	0	0	0	0	0	0	0	0	0	0	0	0	0	0	0	0	0	0	0	0	0	0
chr0,CCAGG,111412203-111412234,Not.included	CHG	0	0	0	0	0	0	0	0	0	0	0	0	0	0	0	194845682219682	0	0	0	0	0	0	0	0	0	0	0	0	0	0	0	0	0	0	0	0	0	0	0	0	0
chr0,CCAGG,111419397-111419428,Not.included	CHG	0	0	0	0	0	0	0	0	548967940272288	0	0	0	0	0	0	0	0	0	0	0	0	0	0	0	0	0	0	0	0	0	0	0	0	0	0	0	0	0	0	0	0
chr0,CCAGG,111420873-111420904,Not.included	CHG	0	0	0	0	0	0	0	0	0	0	0	0	0	0	0	0	0	0	0	0	0	0	0	0	0	0	0	0	0	0	558027929297861	0	0	0	0	0	0	0	0	0	0
chr0,CCAGG,111435571-111435602,Not.included	CHG	49944947047005	0	0	0	0	0	0	0	0	0	0	0	0	0	0	0	0	0	612288361196891	0	0	0	0	0	0	0	0	0	0	0	0	0	0	0	0	0	0	0	0	0	0
chr0,CCAGG,111472704-111472735,Not.included	CHG	0	0	0	0	0	0	0	0	0	0	444579935472398	0	0	0	0	0	0	0	0	0	0	0	0	0	0	0	0	0	0	0	0	0	0	0	0	0	0	0	0	0	0
chr0,CCAGG,111481340-111481371,Not.included	CHG	0	0	0	0	0	976543426886194	0	0	0	0	0	0	0	0	0	0	0	0	0	0	0	0	0	0	0	0	0	0	0	0	0	0	0	0	0	0	0	0	0	0	0
chr0,CCAGG,111547907-111547938,Not.included	CHG	0	0	0	0	0	0	0	0	0	0	0	0	0	0	0	129897121479788	0	0	0	0	0	0	0	0	0	0	0	0	0	0	0	0	0	0	0	0	0	0	0	0	0
chr0,CCAGG,111554910-111554941,Not.included	CHG	0	0	0	0	97815454841865	0	0	0	0	0	0	0	0	0	0	292268523329523	0	0	239591097859653	0	0	0	0	0	0	0	0	0	0	0	0	0	0	0	0	0	0	0	0	0	0
chr0,CCAGG,111578975-111579006,RTR.tag	CHG	0	0	0	0	0	0	0	0	0	0	0	0	0	0	0	227319962589629	0	0	0	0	0	0	0	0	0	0	0	0	0	0	0	0	0	0	0	0	0	0	0	0	0
chr0,CCAGG,11160615-11160646,Not.included	CHG	0	0	0	0	0	0	0	0	0	0	0	0	0	0	0	259794242959576	0	0	0	0	0	0	0	0	0	0	0	0	0	0	0	0	0	0	0	0	0	0	0	0	0
chr0,CCAGG,111641750-111641781,Not.included	CHG	908089946309182	0	0	0	0	0	0	0	0	0	0	0	0	0	58127030813139	0	0	0	0	0	0	0	0	0	0	0	0	0	0	0	0	0	0	0	0	0	0	0	0	0	0
chr0,CCAGG,111669095-111669126,Not.included	CHG	0	0	0	0	97815454841865	0	0	0	0	0	0	0	0	0	0	0	0	0	0	0	0	0	0	0	0	0	0	0	0	0	0	0	0	0	0	0	0	0	0	0	0
chr0,CCAGG,11168164-11168195,Not.included	CHG	158915740604107	0	0	0	0	0	0	0	0	0	0	0	0	0	0	0	0	0	0	0	0	0	0	0	0	168258107937576	0	0	0	0	0	0	0	0	0	77837164651549	0	0	0	0	0
chr0,CCAGG,111693528-111693559,Not.included	CHG	158915740604107	0	0	0	0	0	0	0	0	0	0	0	0	0	0	0	0	209040296001059	0	0	0	0	0	0	0	0	0	0	0	0	0	58369165515497	0	0	0	0	0	0	0	0	0
chr0,CCAGG,111695110-111695141,Not.included	CHG	0	0	0	0	0	0	0	0	0	0	317557096765999	69759330310429	0	0	0	0	0	0	0	0	0	0	0	0	0	0	0	0	0	0	0	0	0	0	0	0	0	0	0	0	0
chr0,CCAGG,111697086-111697117,RTR.tag	CHG	0	0	0	0	0	0	0	0	0	0	0	0	0	0	0	0	139831293544339	0	0	0	0	0	0	0	0	0	0	0	0	0	0	0	0	0	0	0	0	0	0	0	0
chr0,CCAGG,111708339-111708370,RTR.tag	CHG	0	0	0	0	0	0	0	0	0	0	0	0	0	0	0	0	104873470158254	0	0	0	0	0	0	0	0	0	0	0	0	0	0	0	0	252465748813411	0	0	0	0	0	0	0
chr0,CCAGG,111719358-111719389,Not.included	CHG	681067459731886	0	0	0	0	0	0	0	0	0	0	0	0	0	0	0	0	0	0	0	0	0	0	0	0	0	0	0	0	0	0	0	0	0	0	0	0	0	0	0	0
chr0,CCAGG,111732589-111732620,Not.included	CHG	0	0	0	0	0	0	0	0	0	0	762137032238396	0	0	0	0	97422841109841	0	0	0	0	0	0	0	0	0	0	0	0	0	0	0	0	0	0	0	0	0	0	0	0	0
chr0,CCAGG,111774185-111774216,Not.included	CHG	227022486577295	0	0	0	0	0	0	0	0	0	0	0	0	0	0	0	0	766481085337217	0	0	0	0	0	0	0	0	0	0	0	0	558027929297861	0	0	0	0	0	0	0	0	0	0
chr0,CCAGG,111777124-111777155,RTR.tag	CHG	0	0	0	0	0	0	0	0	0	0	0	0	0	0	0	97422841109841	174789116930423	0	0	0	0	0	0	0	0	0	0	0	0	0	0	0	0	0	0	0	0	0	0	0	0
chr0,CCAGG,111804919-111804950,Not.included	CHG	0	0	0	0	0	0	0	0	0	0	254045677412799	0	0	0	0	0	0	0	0	0	0	0	0	0	0	0	0	0	0	0	0	0	0	0	0	0	0	0	0	0	0
chr0,CCAGG,111867755-111867786,Not.included	CHG	172537089798745	0	351534006520956	0	0	0	0	0	0	0	0	348796651552145	0	0	0	422165644809311	13633551120573	627120888003177	0	0	0	0	0	0	0	0	0	0	0	0	0	0	0	252465748813411	188441027380481	103782886202065	0	0	0	0	0
chr0,CCAGG,111894560-111894591,RTR.tag	CHG	0	0	0	132399670471931	0	0	0	0	0	0	0	0	0	386111566937266	0	0	0	0	0	0	0	0	0	0	0	0	0	0	0	0	0	0	0	0	0	0	0	0	0	0	0
chr0,CCAGG,111908742-111908773,Not.included	CHG	0	0	0	0	0	0	0	0	0	0	0	0	0	0	0	0	0	209040296001059	0	0	0	0	0	0	0	0	0	0	0	0	0	0	0	0	0	0	0	0	0	0	0
chr0,CCAGG,111938254-111938285,Not.included	CHG	0	0	263650504890717	0	0	0	0	0	0	0	0	0	0	0	0	0	0	0	0	0	0	0	0	0	0	0	0	0	0	0	0	0	0	0	0	0	0	0	0	0	0
chr0,CCAGG,11194825-11194856,Not.included	CHG	0	0	0	0	0	0	0	0	0	0	0	0	391190392363964	0	0	0	0	0	0	0	0	0	0	0	0	0	0	0	0	0	0	0	0	0	0	0	0	0	0	0	0
chr0,CCAGG,111960012-111960043,RTR.tag	CHG	0	0	0	0	0	0	0	0	0	0	0	0	0	0	0	0	279662587088678	0	0	0	0	0	0	0	0	0	0	0	0	0	0	0	0	0	0	0	0	0	0	0	0
chr0,CCAGG,111961710-111961741,Not.included	CHG	0	0	0	0	0	0	0	0	0	0	0	0	0	0	0	0	209746940316508	0	0	0	0	0	0	0	0	0	0	0	0	0	0	0	0	0	0	0	0	0	0	0	0
chr0,CCAGG,11197070-11197101,Not.included	CHG	0	0	0	0	0	0	0	0	0	0	0	0	0	0	0	97422841109841	0	0	0	0	0	0	0	0	967024465718983	0	0	0	0	0	0	0	0	252465748813411	0	518914431010326	0	0	0	0	0
chr0,CCAGG,11197438-11197469,RTR.tag	CHG	0	0	0	0	0	0	0	0	0	0	0	0	0	0	0	0	0	0	0	0	0	0	0	0	0	0	0	0	0	0	0	0	0	336620998417881	0	0	0	0	0	0	0
chr0,CCAGG,111986091-111986122,Not.included	CHG	0	0	0	0	0	0	0	0	0	0	0	0	0	0	0	0	0	0	0	0	0	0	0	0	0	0	0	0	0	0	0	0	0	0	0	0	0	0	0	606774025217528	0
chr0,CCAGG,11207785-11207816,RTR.tag	CHG	0	0	0	0	0	0	0	0	0	0	184183116124279	249140465394389	0	0	0	97422841109841	0	0	0	0	0	0	0	0	0	0	0	0	0	0	0	0	0	0	0	0	0	0	189190893611654	0	0
chr0,CCAGG,112101681-112101712,Not.included	CHG	0	0	0	0	0	0	0	0	109793588054458	0	0	0	0	0	0	0	0	0	0	0	0	0	0	0	0	0	0	0	0	0	0	0	0	0	0	0	0	0	0	0	0
chr0,CCAGG,11216700-11216731,RTR.tag	CHG	0	0	0	0	0	0	0	0	0	0	0	0	0	0	0	0	0	0	79863699286551	0	0	0	0	0	0	0	0	0	0	0	0	0	0	0	0	0	0	0	0	0	0
chr0,CCAGG,11218939-11218970,Not.included	CHG	317831481208214	0	0	0	0	0	0	0	0	0	0	0	0	0	0	0	209746940316508	627120888003177	0	0	0	0	0	0	0	0	0	0	0	0	0	0	0	252465748813411	0	0	881497370199512	0	0	0	0
chr0,CCAGG,112219543-112219574,Not.included	CHG	0	0	0	0	0	0	0	0	0	0	0	0	0	0	0	0	0	0	0	0	0	0	0	0	0	0	0	0	0	0	0	0	0	0	0	908100254268071	0	0	0	0	0
chr0,CCAGG,112280440-112280471,Not.included	CHG	0	0	0	441332234906438	0	0	0	0	0	0	0	0	0	0	0	0	0	0	0	0	0	0	0	0	0	0	0	0	0	0	0	0	0	0	0	0	0	0	0	0	0
chr0,CCAGG,112285792-112285823,Not.included	CHG	0	0	0	0	0	0	0	0	0	0	0	0	0	0	139504873951534	0	0	0	0	0	0	0	0	0	0	0	0	0	0	0	0	0	0	0	0	0	0	0	0	0	0
chr0,CCAGG,112296166-112296197,Not.included	CHG	681067459731886	0	0	0	0	0	0	0	0	0	0	0	0	0	0	0	0	0	0	0	0	0	0	0	0	0	0	0	0	0	0	0	0	0	0	0	0	0	0	0	0
chr0,CCAGG,112336469-112336500,Not.included	CHG	908089946309182	0	0	0	0	0	0	0	0	0	0	0	0	0	0	0	0	0	0	0	0	0	0	0	0	0	0	0	0	0	0	0	0	0	0	0	0	0	0	0	0
chr0,CCAGG,112364863-112364894,Not.included	CHG	0	0	0	0	0	0	0	0	0	0	0	0	0	0	0	0	0	278720394668079	0	0	0	0	0	0	0	0	0	0	0	0	0	0	0	0	0	0	0	0	0	0	0
chr0,CCAGG,112366926-112366957,Not.included	CHG	908089946309182	0	0	0	0	0	0	0	0	0	0	0	0	0	0	97422841109841	104873470158254	0	0	0	0	0	0	0	0	0	0	0	0	0	0	0	0	0	0	0	0	0	0	0	0
chr0,CCAGG,112390441-112390472,Not.included	CHG	113511243288648	0	0	0	0	0	0	0	0	0	0	0	0	0	0	0	0	0	0	0	0	0	0	0	0	0	0	0	0	0	0	0	0	0	0	0	0	0	0	0	0
chr0,CCAGG,112406622-112406653,Not.included	CHG	0	0	0	0	0	976543426886194	0	0	0	0	0	0	0	0	0	0	0	0	0	0	0	0	0	0	0	0	0	0	0	0	0	0	0	0	0	0	0	0	0	0	0
chr0,CCAGG,112481848-112481879,Not.included	CHG	0	0	0	0	0	0	0	0	0	0	0	0	0	0	0	0	0	0	0	0	0	0	0	0	0	0	0	0	0	0	0	0	0	252465748813411	0	0	0	0	0	0	0
chr0,CCAGG,112535458-112535489,Not.included	CHG	0	203252032520325	0	0	0	0	120777114462197	0	0	159948816378759	0	0	136916637327387	482639458671583	988159523823364	0	139831293544339	0	0	273273820368009	0	0	0	0	0	0	0	0	0	0	0	0	0	0	0	0	0	0	0	0	0
chr0,CCAGG,112540139-112540170,Not.included	CHG	158915740604107	0	0	0	0	0	0	0	0	0	0	0	0	386111566937266	0	0	0	278720394668079	0	0	0	0	0	0	0	0	0	0	0	0	0	0	0	420776248022352	0	0	0	0	0	0	0
chr0,CCAGG,112569269-112569300,Not.included	CHG	227022486577295	894308943089431	527301009781434	58844297987525	815128790348875	664049530282612	414092963870389	136500692690082	266641570989397	186606952441885	0	0	273833274654774	23166694016236	162755686276789	97422841109841	384536057246932	146328207200741	465871579171547	464565494625615	970496894409938	117513416115006	0	135385170810957	967024465718983	673032431750305	774457000035203	55420084238528	354452813469207	0	0	778255540206627	0	504931497626822	565323082141444	0	0	0	0	728128830261034	0
chr0,CCAGG,112569733-112569764,Not.included	CHG	195239338456474	134146341463415	105020784448136	144168530069436	238017606781872	148434600886701	351979019289831	136500692690082	627391931739758	651124973341864	593831770952417	883452090288505	229824355513829	177611320791143	378406970593535	153765717551699	165385462439567	123821535331294	742732403364924	172162506831846	271739130434783	493556347683027	162509141139189	482873775892414	148921767720723	176671013334455	700531559122751	199512303258701	700044306601684	431880643894778	976548876271257	116932894916046	104864864864865	176473558420574	175815478545989	20198744227077	158375694179179	124120044460911	90811628933594	560659199300996	158423330671933
chr0,CCAGG,112602383-112602414,Not.included	CHG	0	0	0	0	0	0	0	0	0	0	0	0	0	0	0	0	0	0	0	0	0	0	487527423417567	0	0	0	0	0	0	0	244137219067814	58369165515497	0	0	0	0	0	0	0	0	0
chr0,CCAGG,112609323-112609354,Not.included	CHG	0	0	0	0	0	0	0	0	0	0	0	0	0	0	0	194845682219682	419493880633016	0	0	0	0	0	0	0	0	0	0	0	0	0	0	0	0	0	0	0	0	0	0	0	0
chr0,CCAGG,112616797-112616828,Not.included	CHG	0	0	0	0	0	0	0	0	0	86638942205161	0	0	0	0	0	0	0	0	0	0	0	0	0	0	0	0	0	0	0	0	0	0	0	0	0	0	0	0	0	0	0
chr0,CCAGG,112638035-112638066,Not.included	CHG	0	0	0	0	0	0	0	0	0	0	0	0	0	0	0	0	0	0	0	63763891419202	0	0	0	0	0	0	0	0	0	0	0	0	0	0	0	0	0	0	0	0	0
chr0,CCAGG,112681240-112681271,Not.included	CHG	431342724496861	0	966718517932628	0	0	0	0	0	0	0	0	0	0	675695242140216	523143277318251	357217084069417	384536057246932	278720394668079	0	0	0	0	0	0	0	0	105607772732073	0	0	0	0	0	0	252465748813411	113064616428289	129728607752582	881497370199512	0	0	364064415130517	0
chr0,CCAGG,112681825-112681856,RTR.tag	CHG	0	0	0	0	0	0	0	0	0	0	0	0	0	0	0	0	0	0	0	0	0	0	0	0	0	0	105607772732073	0	0	0	0	0	0	0	0	0	0	0	0	0	0
chr0,CCAGG,112682002-112682033,Not.included	CHG	106700568691329	0	703068013041912	0	0	976543426886194	155284861451396	0	0	0	127022838706399	144501469928746	0	0	151130280114161	584537046659046	454451704019101	836161184004237	0	0	0	0	0	0	0	0	246418136374837	0	0	0	0	0	162162162162162	841552496044703	188441027380481	0	0	0	189190893611654	0	0
chr0,CCAGG,112682844-112682875,Not.included	CHG	0	0	0	0	0	0	517616204837986	0	0	0	0	0	0	0	0	0	0	0	0	0	0	0	0	0	0	0	0	0	0	0	0	0	0	0	0	0	0	0	0	0	0
chr0,CCAGG,112682854-112682885,Not.included	CHG	0	0	0	0	0	0	0	0	0	0	0	0	0	0	0	0	0	0	0	0	0	0	0	0	0	0	0	0	0	0	0	0	0	0	0	0	0	0	0	0	126066310879523
chr0,CCAGG,112683334-112683365,Not.included	CHG	233833161174614	0	193343703586526	0	0	0	0	0	0	0	762137032238396	249140465394389	0	0	0	149381689701756	734114291107778	160264226934145	931743158343094	364365093824012	0	156684554820009	0	0	161170744286497	0	105607772732073	0	0	0	0	58369165515497	27027027027027	100986299525364	169596924642433	272430076280421	20568271971322	0	0	0	126066310879523
chr0,CCAGG,112684244-112684275,Not.included	CHG	0	0	0	0	0	781234741508955	0	0	0	0	0	0	0	0	988159523823364	0	244704763702593	0	0	0	0	0	0	0	0	0	0	0	0	0	0	0	0	0	0	0	0	0	0	0	0
chr0,CCAGG,112684944-112684975,Not.included	CHG	0	0	0	0	0	0	0	0	0	0	0	0	0	0	0	0	0	0	79863699286551	0	0	0	0	0	0	0	0	0	0	0	0	0	0	0	0	0	0	0	0	0	0
chr0,CCAGG,11280302-11280333,Not.included	CHG	0	0	0	0	0	0	0	0	0	0	0	0	0	0	0	0	0	0	0	0	0	0	0	0	0	0	0	0	0	0	0	0	0	336620998417881	0	0	0	0	0	0	0
chr0,CCAGG,112811679-112811710,Not.included	CHG	0	0	0	0	0	0	0	0	0	0	0	0	0	0	0	0	139831293544339	0	0	0	0	0	0	0	0	0	0	0	0	0	0	0	0	0	0	0	0	0	0	0	0
chr0,CCAGG,11285182-11285213,Not.included	CHG	181617989261836	0	0	0	0	0	0	0	0	0	381068516119198	0	0	0	0	0	0	0	0	0	0	0	0	0	0	0	0	0	0	0	0	0	0	0	0	0	0	0	0	0	0
chr0,CCAGG,112871939-112871970,Not.included	CHG	0	0	0	0	0	585926056131716	0	0	0	0	0	0	0	0	0	0	0	0	0	0	0	0	0	0	0	0	0	0	0	0	0	0	0	0	0	0	0	0	0	0	0
chr0,CCAGG,112881323-112881354,Not.included	CHG	703769708389616	0	615184511411673	0	0	0	0	0	0	0	0	149484279236634	0	0	465016246505112	97422841109841	279662587088678	0	0	0	0	0	0	0	0	0	0	0	0	0	0	0	0	252465748813411	0	0	0	0	0	606774025217528	0
chr0,CCAGG,112953337-112953368,RTR.tag	CHG	0	0	0	0	0	0	0	0	0	306568564725954	0	0	0	0	0	0	0	0	0	0	0	0	0	0	0	0	0	0	0	0	0	0	0	0	0	0	0	0	0	0	0
chr0,CCAGG,112982730-112982761,Not.included	CHG	0	0	0	0	0	0	0	0	0	0	0	0	782380784727927	0	0	0	0	0	0	0	0	0	0	0	0	0	0	0	0	0	0	0	0	0	0	0	0	0	0	0	0
chr0,CCAGG,112984959-112984990,Not.included	CHG	0	0	0	0	0	312493896603582	0	0	0	0	381068516119198	0	0	0	0	0	0	0	0	0	0	0	0	0	0	0	0	0	0	0	0	0	0	0	0	0	0	0	0	0	0
chr0,CCAGG,113015141-113015172,Not.included	CHG	0	0	0	0	0	0	0	0	0	0	0	0	0	0	0	0	0	0	0	0	0	0	0	0	0	0	0	0	0	0	0	0	0	0	0	389185823257745	0	0	0	0	0
chr0,CCAGG,113020022-113020053,Not.included	CHG	0	0	0	0	0	0	0	0	0	0	0	0	0	0	406889215691973	0	0	0	0	0	0	0	0	0	0	0	0	0	0	0	0	0	0	0	0	0	0	0	0	0	0
chr0,CCAGG,113025026-113025057,Not.included	CHG	113511243288648	0	0	0	0	0	0	0	0	0	0	0	0	0	0	194845682219682	209746940316508	0	0	0	0	0	0	0	0	0	0	0	0	0	0	0	0	0	0	0	0	0	0	0	0
chr0,CCAGG,11312461-11312492,Not.included	CHG	0	0	0	0	0	0	0	0	0	213265088505012	0	0	0	0	0	0	0	0	0	0	0	0	0	0	0	0	0	0	0	0	0	0	0	0	0	389185823257745	0	0	0	0	0
chr0,CCAGG,113195257-113195288,RTR.tag	CHG	0	0	0	0	0	0	0	0	0	0	0	0	586785588545945	0	0	0	0	0	0	0	0	0	0	0	0	0	0	0	0	0	0	0	0	0	0	0	0	0	0	0	0
chr0,CCAGG,113232455-113232486,Not.included	CHG	408640475839132	0	439417508151195	0	0	0	0	0	0	999680102367242	10796941290044	597937116946534	0	0	0	0	244704763702593	557440789336158	0	0	0	0	0	0	128936595429198	0	0	0	0	0	0	0	0	252465748813411	0	0	0	0	0	0	0
chr0,CCAGG,113235484-113235515,Not.included	CHG	0	0	0	0	0	0	0	0	0	0	0	0	0	0	232508123252556	0	0	0	0	0	0	0	0	0	0	0	0	0	0	0	0	0	0	0	0	0	0	0	0	0	0
chr0,CCAGG,113260981-113261012,Not.included	CHG	136213491946377	0	0	0	0	0	0	0	0	0	0	0	0	0	0	0	0	0	0	0	0	0	0	0	0	0	0	0	0	0	0	0	0	0	0	0	0	0	0	0	0
chr0,CCAGG,113307044-113307075,Not.included	CHG	0	0	0	0	0	0	0	0	156847982934939	0	0	298968558473267	0	0	0	0	0	0	0	0	0	0	0	0	0	0	0	0	0	0	0	0	0	0	0	0	0	0	0	0	0
chr0,CCAGG,113326291-113326322,Not.included	CHG	0	0	0	0	0	0	0	0	0	0	0	0	0	0	0	0	0	209040296001059	0	0	0	0	0	0	0	0	0	0	0	0	0	0	0	0	0	0	0	0	0	0	0
chr0,CCAGG,113330133-113330164,RTR.tag	CHG	0	0	439417508151195	0	0	0	0	0	0	0	0	0	0	0	0	32474280369947	0	0	0	0	0	0	121881855854392	0	0	126193580953182	0	0	0	0	0	0	0	0	0	0	0	0	0	0	0
chr0,CCAGG,113332517-113332548,Not.included	CHG	0	0	0	0	0	0	0	0	0	0	0	548109023867657	0	0	0	0	104873470158254	557440789336158	0	0	0	0	0	0	0	0	0	0	0	0	0	0	0	0	0	0	0	0	0	0	0
chr0,CCAGG,113356846-113356877,Not.included	CHG	0	0	703068013041912	0	0	0	0	0	0	0	190534258059599	548109023867657	0	0	0	0	0	0	0	0	0	0	0	0	0	0	0	0	0	0	0	0	0	420776248022352	0	0	0	0	0	0	0
chr0,CCAGG,113401921-113401952,Not.included	CHG	0	0	0	0	0	0	0	0	0	0	825648451591596	0	0	0	0	0	0	0	0	0	0	0	0	0	0	0	0	0	0	0	0	0	0	0	0	0	0	0	0	0	0
chr0,CCAGG,113404775-113404806,Not.included	CHG	0	0	0	0	0	0	0	0	0	0	0	0	0	0	0	0	0	209040296001059	0	0	0	0	0	0	0	0	0	0	0	0	0	0	0	0	0	0	0	0	0	0	0
chr0,CCAGG,11343088-11343119,Not.included	CHG	0	0	0	0	0	0	0	0	0	0	0	0	0	0	0	0	0	0	159727398573102	0	0	0	0	0	0	0	0	0	0	0	0	0	0	0	0	0	0	0	0	0	0
chr0,CCAGG,11344406-11344437,Not.included	CHG	0	0	0	0	0	0	0	0	0	0	0	0	684583186636936	0	0	0	0	0	0	0	0	0	0	0	0	0	0	0	0	0	0	0	0	0	0	0	0	0	0	0	0
chr0,CCAGG,113475095-113475126,Not.included	CHG	158915740604107	0	0	0	0	0	0	0	0	0	0	0	0	0	0	389691364439364	209746940316508	153296217067443	399318496432755	0	0	0	0	0	0	0	0	0	0	0	0	0	0	0	0	0	0	0	0	0	0
chr0,CCAGG,113491964-113491995,Not.included	CHG	0	0	0	0	0	0	0	0	0	0	0	0	0	0	58127030813139	0	0	0	0	0	0	0	0	0	0	0	0	0	0	0	0	0	0	0	0	0	0	0	0	0	0
chr0,CCAGG,113518395-113518426,Not.included	CHG	0	0	0	0	0	0	0	0	0	0	0	0	0	0	0	0	314620410474762	0	0	0	0	0	0	0	0	0	0	0	0	0	0	0	0	336620998417881	0	0	0	0	0	0	0
chr0,CCAGG,113544335-113544366,Not.included	CHG	158915740604107	0	140613602608382	0	97815454841865	0	0	0	0	0	317557096765999	38367631670736	488987990454954	386111566937266	13369217087022	22082510651564	16080598757599	146328207200741	931743158343094	0	0	0	0	0	967024465718983	0	0	0	177226406734603	0	0	155651108041325	162162162162162	244050223852964	131908719166337	168647190078356	352598948079805	0	0	728128830261034	252132621759045
chr0,CCAGG,113545362-113545393,Not.included	CHG	0	0	0	0	0	0	0	0	0	0	0	0	0	0	0	97422841109841	0	0	0	0	0	0	0	0	0	0	0	0	0	0	0	0	0	0	0	0	0	0	0	0	0
chr0,CCAGG,113570744-113570775,Not.included	CHG	0	0	0	0	0	0	0	0	0	0	0	0	0	0	0	0	0	0	399318496432755	0	0	0	0	0	0	0	0	0	0	0	0	0	0	0	0	0	0	0	0	0	0
chr0,CCAGG,113601683-113601714,Not.included	CHG	0	0	0	0	0	0	0	0	0	0	0	0	0	0	0	0	0	0	0	0	0	0	0	0	0	0	0	0	0	0	976548876271257	0	0	0	0	0	0	0	0	0	0
chr0,CCAGG,113607297-113607328,Not.included	CHG	0	0	263650504890717	0	0	0	0	0	0	0	0	0	0	0	0	0	0	0	0	0	0	0	0	0	0	0	0	0	0	0	0	0	0	0	0	0	0	0	0	0	0
chr0,CCAGG,11362653-11362684,Not.included	CHG	0	0	0	0	0	0	0	0	0	0	0	0	0	0	0	0	0	0	0	0	0	0	0	0	0	0	0	0	177226406734603	0	0	0	0	0	0	0	0	0	0	0	0
chr0,CCAGG,113651726-113651757,Not.included	CHG	0	0	351534006520956	0	0	0	0	0	0	0	0	0	0	0	0	0	0	0	0	0	0	0	0	0	0	0	0	0	0	0	0	0	0	0	0	0	0	0	0	0	0
chr0,CCAGG,113660071-113660102,Not.included	CHG	0	0	0	0	0	0	0	0	0	0	444579935472398	0	0	0	0	0	0	0	0	0	0	0	0	0	0	0	0	0	0	0	0	0	0	0	0	0	0	0	0	0	0
chr0,CCAGG,113687407-113687438,Not.included	CHG	0	0	0	0	0	0	0	0	0	0	0	0	0	0	0	0	0	487760690669138	0	0	0	0	0	0	0	0	0	0	0	0	0	0	0	0	0	0	0	0	0	0	0
chr0,CCAGG,113688526-113688557,Not.included	CHG	0	0	0	0	0	0	0	0	0	0	0	0	0	0	0	0	0	348400493335099	0	0	0	0	0	0	0	0	0	0	0	0	0	0	0	0	0	0	0	0	0	0	0
chr0,CCAGG,113692807-113692838,Not.included	CHG	113511243288648	0	0	0	0	0	0	0	0	0	0	0	0	0	0	0	0	0	0	0	0	0	0	0	0	0	0	0	0	0	0	0	0	0	0	0	0	0	0	0	0
chr0,CCAGG,113698353-113698384,Not.included	CHG	0	0	0	0	0	0	0	0	0	0	0	0	0	0	0	0	0	0	0	0	0	0	0	0	0	0	0	0	0	0	0	778255540206627	0	0	0	0	0	0	0	0	0
chr0,CCAGG,113715588-113715619,RTR.tag	CHG	0	0	0	0	0	0	0	0	0	0	0	0	0	0	0	0	0	0	0	0	0	0	0	0	0	0	0	0	0	0	418520946973396	0	0	0	0	0	0	0	0	0	0
chr0,CCAGG,113716911-113716942,Not.included	CHG	0	0	0	0	0	0	0	0	0	0	0	0	0	0	0	0	0	0	0	0	0	0	0	0	0	0	105607772732073	0	0	0	0	0	0	0	0	0	0	0	0	0	0
chr0,CCAGG,113838798-113838829,Not.included	CHG	635662962416427	0	0	0	0	0	0	0	0	0	0	0	0	0	0	0	0	418080592002118	0	0	0	0	0	0	0	0	0	0	0	0	0	0	0	0	0	0	0	0	0	0	0
chr0,CCAGG,113919997-113920028,Not.included	CHG	0	0	0	0	0	0	0	0	0	0	0	597937116946534	0	0	0	129897121479788	0	0	0	0	0	0	0	0	0	0	0	0	0	0	0	0	0	0	0	0	0	0	0	0	0
chr0,CCAGG,113920648-113920679,Not.included	CHG	0	0	0	0	0	0	0	0	0	0	0	0	0	0	290635154065695	0	0	0	0	0	0	0	0	0	0	0	0	0	0	0	0	0	0	0	0	0	0	0	0	0	0
chr0,CCAGG,113923681-113923712,Not.included	CHG	0	0	0	0	0	0	0	0	0	0	0	0	0	0	0	0	0	0	53242466191034	0	0	0	0	0	0	0	0	0	0	0	0	0	0	0	0	0	0	0	0	0	0
chr0,CCAGG,113939819-113939850,Not.included	CHG	249724735235025	0	0	0	0	0	0	0	0	0	0	0	0	0	0	0	0	0	0	0	0	0	0	0	0	0	0	0	0	0	0	0	0	0	0	0	0	0	0	0	0
chr0,CCAGG,113944837-113944868,Not.included	CHG	0	0	0	0	0	0	0	0	0	0	0	0	0	0	0	0	0	0	0	0	0	0	0	0	0	126193580953182	0	0	0	0	0	0	0	0	0	0	0	0	0	0	0
chr0,CCAGG,113953347-113953378,Not.included	CHG	0	0	0	0	0	0	0	0	0	0	0	0	0	0	0	0	104873470158254	418080592002118	0	0	0	117513416115006	0	0	0	0	0	0	0	0	0	0	0	0	0	0	0	0	0	0	126066310879523
chr0,CCAGG,113966023-113966054,Not.included	CHG	136213491946377	0	0	0	0	0	0	0	0	0	0	0	0	0	0	0	0	0	0	0	0	0	0	0	0	0	0	0	0	0	0	0	0	0	0	0	0	0	0	0	0
chr0,CCAGG,114009319-114009350,Not.included	CHG	0	0	0	0	0	0	0	0	0	0	0	0	0	0	0	162371401849735	0	0	0	0	0	0	0	0	0	0	0	0	0	0	0	0	0	0	0	0	0	0	0	0	0
chr0,CCAGG,114032893-114032924,Not.included	CHG	0	0	0	0	0	0	0	0	0	0	0	0	0	0	0	0	0	487760690669138	0	0	0	0	0	0	0	0	0	0	0	0	0	0	0	0	0	0	0	0	0	0	0
chr0,CCAGG,11406389-11406420,Not.included	CHG	681067459731886	0	0	0	0	0	0	0	0	0	0	0	0	0	0	0	0	0	0	0	0	0	0	0	0	0	0	0	0	0	0	0	0	0	0	0	0	0	0	0	0
chr0,CCAGG,114143201-114143232,Not.included	CHG	0	0	0	0	0	0	0	0	0	0	0	0	0	0	0	0	0	0	0	0	0	0	0	0	0	0	0	0	0	0	0	0	0	0	0	0	0	0	0	364064415130517	0
chr0,CCAGG,114220088-114220119,Not.included	CHG	0	0	0	0	0	0	0	0	0	0	0	0	0	0	0	0	0	0	0	364365093824012	0	0	0	0	0	0	0	0	0	0	0	0	0	0	0	0	0	0	0	0	0
chr0,CCAGG,114222885-114222916,Not.included	CHG	0	0	0	0	0	0	0	0	0	0	0	0	0	0	0	0	0	0	0	0	0	0	0	0	0	0	0	0	0	0	823091195714346	0	0	0	0	0	0	0	0	0	0
chr0,CCAGG,114222994-114223025,Not.included	CHG	0	0	0	0	0	0	0	0	0	0	0	0	0	0	0	0	0	0	0	0	0	0	0	0	0	0	246418136374837	0	0	0	0	0	0	0	0	0	0	0	0	0	0
chr0,CCAGG,114236761-114236792,RTR.tag	CHG	363235978523673	0	0	0	0	0	0	0	0	0	0	0	0	0	0	0	0	0	0	0	0	0	0	0	0	0	0	0	0	0	0	0	0	252465748813411	0	389185823257745	0	0	0	0	0
chr0,CCAGG,114238184-114238215,Not.included	CHG	681067459731886	0	0	0	0	0	0	0	0	0	0	0	0	0	0	0	0	0	0	0	0	0	0	0	0	0	0	0	0	0	0	0	0	0	0	0	0	0	0	0	0
chr0,CCAGG,114254929-114254960,Not.included	CHG	0	0	0	0	0	0	0	0	0	0	0	0	0	0	232508123252556	0	0	0	0	0	0	0	0	0	0	0	0	0	0	0	0	0	0	0	0	0	0	0	0	0	0
chr0,CCAGG,114281810-114281841,Not.included	CHG	0	0	0	0	0	0	0	0	0	0	0	0	0	0	0	0	0	209040296001059	0	0	0	0	0	0	0	0	0	0	0	0	0	0	0	0	0	0	0	0	0	0	0
chr0,CCAGG,114313158-114313189,Not.included	CHG	0	0	0	0	0	0	0	0	0	0	0	0	0	106180680907748	0	0	209746940316508	0	0	0	0	0	0	0	0	0	0	0	0	0	0	0	0	0	0	0	0	0	0	0	0
chr0,CCAGG,114348089-114348120,Not.included	CHG	0	0	0	0	0	0	0	0	0	0	0	0	0	0	0	0	0	0	79863699286551	0	0	0	0	0	0	0	0	0	0	0	0	0	0	0	0	0	0	0	0	0	0
chr0,CCAGG,11444895-11444926,Not.included	CHG	0	0	0	0	0	0	0	0	0	0	0	0	0	0	0	0	0	0	0	0	0	0	0	0	0	0	0	0	0	0	418520946973396	0	0	0	0	0	0	0	0	0	0
chr0,CCAGG,114481712-114481743,Not.included	CHG	0	0	0	0	0	0	0	0	0	0	0	0	0	0	0	0	0	0	665530827387925	0	0	0	0	0	0	0	0	0	0	0	0	0	0	0	0	0	0	0	0	0	0
chr0,CCAGG,11453662-11453693,Not.included	CHG	0	0	263650504890717	0	0	0	0	0	0	0	0	0	0	0	0	0	0	0	0	0	0	0	0	0	0	0	0	0	0	0	0	0	0	0	0	0	0	0	0	0	0
chr0,CCAGG,114559978-114560009,RTR.tag	CHG	113511243288648	0	0	0	0	0	517616204837986	0	0	179942418426104	0	0	0	0	0	0	0	0	0	0	0	0	0	0	0	0	0	0	0	0	0	0	0	0	0	0	0	0	0	0	0
chr0,CCAGG,11457799-11457830,Not.included	CHG	136213491946377	0	0	0	0	0	0	0	0	0	381068516119198	0	0	0	0	0	0	0	0	0	0	0	0	0	0	0	0	0	0	0	0	0	0	0	0	0	0	0	0	0	0
chr0,CCAGG,114596800-114596831,Not.included	CHG	0	0	351534006520956	0	0	0	0	0	0	0	0	0	0	0	0	0	0	278720394668079	0	0	0	0	0	0	0	0	0	0	0	0	0	0	0	0	0	0	0	0	0	0	0
chr0,CCAGG,114633782-114633813,Not.included	CHG	113511243288648	0	0	0	0	0	0	0	0	0	0	0	0	0	0	0	0	0	0	0	0	0	0	0	0	0	0	0	0	0	0	0	0	0	0	0	0	0	0	0	0
chr0,CCAGG,114694976-114695007,Not.included	CHG	0	0	0	0	0	0	0	0	0	0	0	0	0	0	0	0	0	0	0	0	0	0	0	0	0	0	0	0	0	0	418520946973396	0	0	0	0	0	0	0	0	0	0
chr0,CCAGG,11479589-11479620,Not.included	CHG	0	0	0	0	0	0	0	0	0	153284282362977	0	0	0	0	290635154065695	0	0	0	0	0	0	0	0	0	0	0	0	0	0	0	0	0	0	0	0	0	0	0	0	0	0
chr0,CCAGG,114863672-114863703,RTR.tag	CHG	249724735235025	0	0	0	0	0	0	0	0	0	0	0	0	0	0	0	0	0	0	0	0	0	0	0	0	0	0	0	0	0	0	0	0	0	0	0	0	0	0	0	0
chr0,CCAGG,114868417-114868448,Not.included	CHG	0	0	0	0	0	0	0	0	0	0	0	0	0	0	0	0	0	209040296001059	0	0	0	0	0	0	0	0	0	0	0	0	0	0	0	0	0	0	0	0	0	0	0
chr0,CCAGG,114896824-114896855,Not.included	CHG	0	0	351534006520956	0	26084121291164	0	0	0	0	0	0	0	0	0	0	0	0	0	0	0	0	0	0	0	0	0	0	0	0	0	0	0	0	0	0	0	0	0	0	0	0
chr0,CCAGG,114942315-114942346,Not.included	CHG	181617989261836	0	114248552119311	0	0	0	0	0	0	0	825648451591596	249140465394389	0	0	697524369757668	487114205549205	489409527405186	132392187467337	0	173073419566406	0	117513416115006	203136426423986	0	0	0	140810363642764	0	132919805050953	0	837041893946792	116738331030994	162162162162162	0	169596924642433	518914431010326	117532982693268	277880696554279	0	364064415130517	0
chr0,CCAGG,114951086-114951117,Not.included	CHG	908089946309182	0	0	0	0	0	0	183359139434439	0	0	0	199312372315511	0	0	0	259794242959576	0	0	0	455456367280015	0	0	0	180513561081276	0	0	0	0	0	0	0	0	0	0	0	0	0	0	0	0	0
chr0,CCAGG,114952800-114952831,Not.included	CHG	272426983892755	0	0	0	358656667753505	0	0	0	0	0	0	0	0	0	0	0	0	0	0	0	0	0	0	0	0	0	0	0	0	0	0	0	0	0	0	0	0	0	0	0	0
chr0,CCAGG,114954564-114954595,Not.included	CHG	794578703020534	0	0	0	0	0	0	0	0	0	0	0	0	0	0	0	0	0	0	0	0	0	0	0	0	0	0	0	0	0	0	0	0	0	0	0	0	0	0	485419220174023	0
chr0,CCAGG,114955535-114955566,Not.included	CHG	0	121951219512195	0	0	0	0	0	0	0	0	0	0	0	0	0	0	0	0	0	0	0	0	0	0	0	0	0	0	0	0	0	0	0	0	0	0	0	0	0	0	0
chr0,CCAGG,114955963-114955994,Not.included	CHG	0	0	0	0	163025758069775	0	0	0	0	0	0	0	0	0	0	0	0	0	0	0	0	0	0	0	0	0	0	0	0	0	0	0	0	0	0	0	0	0	0	0	0
chr0,CCAGG,114956383-114956414,Not.included	CHG	749174205705075	0	20213205374955	0	0	0	862693674729977	0	0	0	0	0	0	0	0	0	139831293544339	278720394668079	0	0	0	0	0	0	0	0	0	0	0	0	0	0	0	0	0	0	0	0	0	0	0
chr0,CCAGG,114959677-114959708,Not.included	CHG	118051693020194	0	0	0	0	0	0	0	0	0	0	0	0	0	0	0	0	0	0	0	0	0	0	0	0	0	0	0	0	0	0	0	0	0	0	0	0	0	0	0	0
chr0,CCAGG,114968179-114968210,Not.included	CHG	181617989261836	0	0	0	0	0	0	0	0	0	0	0	0	0	0	0	0	0	0	0	0	0	0	0	0	0	0	0	0	0	0	0	0	0	0	0	0	0	0	0	0
chr0,CCAGG,115028217-115028248,Not.included	CHG	0	0	0	0	0	0	0	0	0	0	0	0	0	0	0	32474280369947	314620410474762	0	0	0	0	0	0	0	0	0	0	0	0	0	0	0	0	0	0	0	0	0	0	0	0
chr0,CCAGG,115070247-115070278,Not.included	CHG	431342724496861	0	0	0	32605151613955	0	103523240967597	325971803439003	0	0	381068516119198	0	0	28958367520295	465016246505112	227319962589629	314620410474762	487760690669138	0	0	0	0	0	0	0	0	0	0	0	0	0	0	0	0	0	0	0	0	0	0	0
chr0,CCAGG,115143400-115143431,Not.included	CHG	0	0	0	0	0	0	0	0	0	0	0	0	0	0	0	0	0	0	106484932382068	0	0	0	0	0	0	0	0	0	0	0	0	0	0	0	0	0	0	0	0	0	0
chr0,CCAGG,115154466-115154497,Not.included	CHG	0	0	0	0	0	0	0	0	0	0	0	0	0	0	0	0	0	0	0	0	0	0	0	135385170810957	0	0	0	0	0	0	0	0	0	0	0	0	0	0	0	0	0
chr0,CCAGG,11515822-11515853,Not.included	CHG	0	0	0	0	0	0	0	0	0	0	0	0	488987990454954	0	0	0	0	0	0	0	0	0	0	0	0	0	0	0	0	0	0	0	0	0	0	0	0	0	0	0	0
chr0,CCAGG,115173744-115173775,Not.included	CHG	0	0	0	0	0	0	0	0	0	0	0	0	0	0	0	97422841109841	209746940316508	0	0	0	0	0	0	0	0	0	0	0	0	0	0	0	0	0	0	0	0	0	0	0	0
chr0,CCAGG,115202780-115202811,Not.included	CHG	0	0	0	0	0	0	0	0	0	0	0	0	488987990454954	0	0	0	0	0	0	0	0	0	0	0	0	0	0	0	0	0	0	0	0	0	0	0	0	0	0	0	0
chr0,CCAGG,115225206-115225237,Not.included	CHG	0	0	0	0	0	0	0	0	0	0	0	0	391190392363964	0	0	0	0	0	0	0	0	0	0	0	0	0	0	0	0	0	0	0	0	0	0	0	0	0	0	0	0
chr0,CCAGG,115252128-115252159,Not.included	CHG	0	0	0	0	0	0	0	0	0	0	0	0	0	0	0	0	0	627120888003177	0	0	0	0	0	0	0	0	0	0	0	0	0	0	0	0	0	0	0	0	0	0	0
chr0,CCAGG,115261178-115261209,Not.included	CHG	0	0	0	0	0	0	0	0	0	0	0	0	0	0	0	0	0	209040296001059	0	0	0	0	0	0	0	0	0	0	0	0	0	0	0	0	0	0	0	0	0	0	0
chr0,CCAGG,115273916-115273947,Not.included	CHG	0	121951219512195	0	0	0	0	0	0	0	0	0	0	0	0	0	0	0	0	0	0	0	0	0	0	0	0	0	0	0	0	0	0	0	0	0	0	0	0	0	0	0
chr0,CCAGG,115326038-115326069,Not.included	CHG	0	0	0	0	0	0	0	0	0	0	0	0	0	0	0	0	0	0	0	0	0	0	0	0	0	0	0	0	0	0	558027929297861	0	0	0	0	0	0	0	0	0	0
chr0,CCAGG,115354089-115354120,Not.included	CHG	0	0	0	0	0	0	0	0	0	0	0	0	0	0	0	0	104873470158254	0	0	0	0	0	0	0	0	0	0	0	0	0	0	0	0	0	0	0	0	0	0	364064415130517	0
chr0,CCAGG,115359828-115359859,Not.included	CHG	0	0	0	0	0	0	0	0	0	0	0	0	0	0	0	0	0	0	0	0	0	0	0	0	0	0	0	0	0	0	558027929297861	0	0	0	0	0	0	0	0	0	0
chr0,CCAGG,115375084-115375115,RTR.tag	CHG	0	0	0	0	0	0	0	0	0	0	0	0	0	0	0	162371401849735	0	0	0	0	0	0	0	0	0	0	0	0	0	0	0	0	0	0	0	0	0	0	0	0	0
chr0,CCAGG,115393909-115393940,Not.included	CHG	0	0	0	0	0	0	0	0	0	0	0	0	0	28958367520295	0	0	0	0	0	0	0	0	0	0	0	0	0	0	0	0	0	0	0	0	0	0	0	0	0	0	0
chr0,CCAGG,115408891-115408922,RTR.tag	CHG	681067459731886	0	0	0	0	0	0	0	0	0	0	0	0	0	0	0	0	0	0	0	0	0	0	0	0	0	0	0	0	0	0	0	0	0	0	0	0	0	0	0	0
chr0,CCAGG,115423521-115423552,Not.included	CHG	0	0	0	0	0	0	0	0	0	0	0	0	0	0	0	0	104873470158254	0	0	0	0	0	0	0	0	0	0	0	0	0	0	0	0	0	0	0	0	0	0	485419220174023	0
chr0,CCAGG,115451742-115451773,Not.included	CHG	0	0	0	0	0	0	0	0	0	0	0	0	0	86875102560885	0	0	0	0	0	0	0	0	0	0	0	0	0	0	0	0	0	0	0	0	0	0	0	0	0	0	0
chr0,CCAGG,115489267-115489298,Not.included	CHG	0	0	0	0	0	0	0	0	0	0	0	0	0	0	0	0	0	0	106484932382068	0	0	0	0	0	0	0	0	0	0	0	0	0	0	0	0	0	0	0	0	0	0
chr0,CCAGG,115519365-115519396,Not.included	CHG	0	0	0	0	0	0	0	0	0	0	0	0	0	0	0	0	174789116930423	0	0	0	0	0	0	0	0	0	0	0	0	0	0	0	0	0	0	0	117532982693268	0	0	0	0
chr0,CCAGG,115524915-115524946,RTR.tag	CHG	0	0	0	0	0	0	0	0	0	0	0	0	0	0	0	0	0	0	0	0	0	0	203136426423986	0	0	0	0	0	0	0	0	0	0	0	0	0	0	0	0	0	0
chr0,CCAGG,115560475-115560506,RTR.tag	CHG	0	0	0	0	0	0	0	0	0	0	0	0	0	0	0	0	0	0	0	0	0	0	0	0	0	168258107937576	0	0	0	0	0	0	0	0	0	0	0	0	0	0	0
chr0,CCAGG,115573318-115573349,Not.included	CHG	0	0	0	0	0	0	0	0	0	0	0	0	0	0	0	0	0	0	0	0	0	0	0	0	0	0	0	0	0	0	0	0	0	252465748813411	0	0	0	0	0	0	0
chr0,CCAGG,115586774-115586805,Not.included	CHG	113511243288648	0	0	0	0	0	0	0	0	0	0	0	0	0	0	0	0	0	0	0	0	0	0	0	0	0	0	0	0	0	0	0	0	0	0	0	0	0	0	0	0
chr0,CCAGG,115586815-115586846,Not.included	CHG	108970793557102	0	703068013041912	0	0	332024765141306	0	0	0	219929622520793	0	69759330310429	0	0	0	97422841109841	943861231424287	766481085337217	106484932382068	163964292220805	0	117513416115006	0	0	0	0	140810363642764	0	132919805050953	0	0	58369165515497	0	841552496044703	565323082141444	648643038762908	881497370199512	0	0	121354805043506	0
chr0,CCAGG,1156251-1156282,RTR.tag	CHG	204320237919566	0	439417508151195	0	0	0	0	0	0	0	317557096765999	847077582340924	391190392363964	0	0	876805569988569	118856599512688	0	0	0	0	0	0	0	0	0	0	0	0	0	0	0	0	185141549129835	150752821904385	389185823257745	146916228366585	0	0	485419220174023	252132621759045
chr0,CCAGG,115640070-115640101,Not.included	CHG	0	0	0	0	0	0	0	0	0	0	571602774178797	0	0	0	0	0	0	0	0	0	0	0	0	0	0	0	0	0	0	0	0	0	0	0	0	0	0	0	0	485419220174023	0
chr0,CCAGG,115676806-115676837,Not.included	CHG	0	0	0	0	0	0	0	0	0	0	0	0	0	0	0	0	0	0	0	0	0	0	0	0	0	0	176012954553455	0	0	0	0	0	0	0	0	0	0	0	0	0	0
chr0,CCAGG,115677053-115677084,Not.included	CHG	0	0	0	0	0	0	0	0	0	0	0	0	0	772223133874533	0	0	0	0	0	0	0	0	0	0	0	0	0	0	0	0	0	0	0	0	0	0	0	0	0	0	0
chr0,CCAGG,115683785-115683816,RTR.tag	CHG	0	0	0	735553724844063	13042060645582	0	0	0	0	0	0	597937116946534	10757735790009	154444626774907	0	0	209746940316508	557440789336158	79863699286551	0	0	0	0	0	0	21032263492197	211215545464146	0	0	0	0	0	0	252465748813411	0	0	0	277880696554279	0	0	0
chr0,CCAGG,115684550-115684581,RTR.tag	CHG	0	0	0	0	0	0	0	0	0	0	0	0	0	0	0	0	174789116930423	0	0	0	0	0	0	0	0	0	0	0	0	0	0	0	0	0	0	0	0	0	0	0	0
chr0,CCAGG,115699287-115699318,Not.included	CHG	0	0	0	0	0	0	0	0	0	0	0	0	0	675695242140216	0	0	0	0	0	0	0	0	0	0	0	0	0	0	0	0	0	0	0	0	0	0	0	0	0	0	0
chr0,CCAGG,115741550-115741581,Not.included	CHG	0	0	0	0	0	0	0	0	0	0	0	0	0	0	0	0	0	0	0	0	0	0	0	0	0	0	0	0	0	0	0	0	0	0	0	389185823257745	0	0	0	0	0
chr0,CCAGG,115757592-115757623,Not.included	CHG	0	0	0	0	0	0	0	0	0	0	0	0	0	0	0	129897121479788	0	0	0	0	0	0	0	0	0	0	0	0	0	0	0	0	0	0	0	0	0	0	0	0	0
chr0,CCAGG,115767002-115767033,Not.included	CHG	0	0	0	0	0	0	0	0	0	0	762137032238396	0	0	0	0	0	174789116930423	0	0	0	0	0	0	0	0	0	0	0	0	0	0	0	0	0	0	0	0	0	0	0	0
chr0,CCAGG,115771511-115771542,Not.included	CHG	908089946309182	0	0	0	0	0	0	0	0	0	0	0	0	0	0	0	0	0	0	0	0	0	0	0	0	0	0	0	0	0	0	0	0	0	0	0	0	0	0	0	0
chr0,CCAGG,115778668-115778699,RTR.tag	CHG	0	0	0	0	0	0	0	0	0	0	0	0	0	0	697524369757668	0	0	0	0	0	0	0	0	0	0	0	0	0	0	0	0	0	0	0	0	0	0	0	0	0	0
chr0,CCAGG,115912185-115912216,Not.included	CHG	0	0	0	0	0	0	0	0	141163184641445	0	0	0	0	0	0	0	0	0	0	0	0	0	0	0	0	0	0	0	0	0	0	0	0	0	0	0	0	0	0	0	0
chr0,CCAGG,115984-116015,Not.included	CHG	0	0	0	0	0	0	0	0	0	0	0	0	0	386111566937266	0	0	0	0	0	0	0	0	0	0	0	0	0	0	0	0	0	0	0	0	0	0	0	0	0	0	0
chr0,CCAGG,115993649-115993680,Not.included	CHG	0	0	0	0	0	0	0	0	0	0	0	0	0	0	0	227319962589629	0	0	0	0	0	0	0	0	0	0	0	0	0	0	0	0	0	0	0	0	0	0	0	0	0
chr0,CCAGG,116011653-116011684,Not.included	CHG	0	0	0	0	0	0	0	0	0	0	0	0	0	0	0	0	139831293544339	0	0	0	0	0	0	0	0	0	0	0	0	0	0	0	0	0	0	0	0	0	0	0	0
chr0,CCAGG,116016833-116016864,Not.included	CHG	0	0	0	0	0	0	0	0	0	0	0	0	0	0	0	0	0	0	0	0	0	0	0	0	0	0	0	0	0	0	0	0	0	0	0	389185823257745	0	0	0	0	0
chr0,CCAGG,116019779-116019810,Not.included	CHG	0	0	0	0	0	0	517616204837986	0	0	0	0	0	0	0	0	0	0	0	0	0	0	0	0	0	0	0	0	0	0	0	0	0	0	0	0	0	0	0	0	0	0
chr0,CCAGG,116020055-116020086,RTR.tag	CHG	136213491946377	0	790951514672151	0	0	0	0	0	0	126626146299851	0	498280930788779	0	0	0	162371401849735	0	348400493335099	0	0	0	0	0	0	0	0	0	0	0	0	0	0	0	0	0	0	0	0	0	364064415130517	0
chr0,CCAGG,116021015-116021046,Not.included	CHG	0	0	0	0	0	0	0	0	0	0	0	0	0	0	232508123252556	0	0	0	0	0	0	0	0	0	0	0	0	0	0	0	0	0	0	0	0	0	0	0	0	0	0
chr0,CCAGG,116063719-116063750,Not.included	CHG	0	0	0	0	0	0	0	0	0	0	0	0	0	0	0	0	0	0	0	0	0	0	0	0	0	0	0	0	0	0	0	58369165515497	0	0	0	0	0	0	0	0	0
chr0,CCAGG,116067473-116067504,Not.included	CHG	0	0	0	0	0	0	0	0	0	0	0	0	0	0	0	0	209746940316508	0	0	0	0	0	0	0	0	0	0	0	0	0	0	0	0	0	0	0	0	0	0	0	0
chr0,CCAGG,116070293-116070324,Not.included	CHG	0	0	0	0	0	0	0	0	0	0	0	0	0	0	0	0	0	0	0	364365093824012	0	0	0	0	0	0	0	0	0	0	0	0	0	0	0	0	0	0	0	0	0
chr0,CCAGG,116095186-116095217,Not.included	CHG	0	0	0	0	0	0	0	0	0	0	0	0	0	0	0	0	0	0	0	109309528147203	0	0	0	0	0	0	0	0	0	0	0	0	0	0	0	0	0	0	0	0	0
chr0,CCAGG,116108141-116108172,Not.included	CHG	0	0	0	0	0	0	0	0	0	0	0	548109023867657	0	0	0	0	0	209040296001059	0	0	0	0	0	0	0	0	0	0	0	0	0	0	0	0	0	0	0	0	0	0	0
chr0,CCAGG,116242154-116242185,Not.included	CHG	227022486577295	0	0	0	0	0	0	0	0	0	0	0	0	0	0	0	0	0	0	0	0	0	0	0	0	0	0	0	0	0	0	0	0	0	0	0	0	0	0	0	0
chr0,CCAGG,116264299-116264330,Not.included	CHG	204320237919566	0	0	0	0	0	0	0	0	0	0	647765210025412	0	0	0	129897121479788	0	0	0	0	0	0	0	0	0	0	0	0	0	0	0	0	0	252465748813411	0	518914431010326	0	0	0	0	0
chr0,CCAGG,116362588-116362619,Not.included	CHG	0	0	263650504890717	0	0	0	0	0	0	346555768820644	0	0	146696397136486	0	0	162371401849735	0	0	0	0	0	0	0	0	0	0	0	0	0	0	0	0	216216216216216	0	0	0	0	0	0	606774025217528	0
chr0,CCAGG,116369109-116369140,Not.included	CHG	0	0	0	0	0	0	0	0	0	0	0	0	782380784727927	0	0	0	0	0	0	0	0	0	0	0	0	0	0	0	0	0	0	0	0	0	0	0	0	0	0	0	0
chr0,CCAGG,116394178-116394209,Not.included	CHG	0	0	0	0	0	0	0	0	0	0	0	0	488987990454954	0	0	0	0	0	0	0	0	0	0	0	0	0	0	0	0	0	0	0	0	0	0	0	0	0	0	0	0
chr0,CCAGG,116409838-116409869,RTR.tag	CHG	0	0	263650504890717	0	0	0	0	0	0	0	190534258059599	0	0	0	523143277318251	0	0	0	0	0	0	0	0	0	0	0	0	0	0	0	0	0	0	0	565323082141444	0	0	0	0	0	0
chr0,CCAGG,11651047-11651078,Not.included	CHG	0	0	263650504890717	0	0	0	0	0	0	0	0	0	0	0	0	0	0	0	0	0	0	0	0	0	0	0	0	0	0	0	0	0	0	0	0	0	0	0	0	0	0
chr0,CCAGG,116525743-116525774,Not.included	CHG	0	0	0	0	0	0	0	0	0	0	0	0	0	0	0	0	0	0	0	0	0	195855693525011	89380027626554	0	0	0	0	0	0	0	697534911622327	0	0	0	0	0	0	0	0	0	0
chr0,CCAGG,116539414-116539445,Not.included	CHG	0	0	0	0	0	0	0	0	0	0	0	0	0	0	0	0	209746940316508	0	0	0	0	0	0	0	0	0	0	0	0	0	0	0	0	0	0	0	0	0	0	0	0
chr0,CCAGG,116556841-116556872,Not.included	CHG	0	0	0	0	0	0	517616204837986	0	0	0	0	0	0	0	0	0	0	0	0	0	0	0	0	0	0	0	0	0	0	0	0	0	0	0	0	0	0	0	0	0	0
chr0,CCAGG,116603140-116603171,Not.included	CHG	0	0	0	0	0	0	0	0	0	0	0	0	0	0	0	0	0	0	665530827387925	0	0	0	0	0	0	0	0	0	0	0	0	0	0	0	0	0	0	0	0	0	0
chr0,CCAGG,116648620-116648651,Not.included	CHG	167996640067199	0	137977097559475	220666117453219	104336485164656	156246948301791	120777114462197	0	0	10863190445724	303584584508295	250635308186756	635684387591441	965278917343166	337136778716206	1841291696976	230721634348159	295443618348164	781333191353423	273273820368009	582298136645963	411296956402523	0	157949365946117	909002997775844	715096958734699	704051818213821	133008202172467	230394328754984	981546917942678	418520946973396	348269354242466	151351351351351	374490860739893	133793129440142	307456800373618	129286280962595	213041867358281	126127262407769	138344477749596	218514938857839
chr0,CCAGG,11671369-11671400,Not.included	CHG	0	0	0	0	0	0	0	0	0	0	0	0	0	482639458671583	0	97422841109841	0	0	0	0	0	0	0	0	0	0	0	0	0	0	0	0	0	0	0	0	0	0	0	0	0
chr0,CCAGG,116715757-116715788,Not.included	CHG	0	0	0	0	0	0	517616204837986	0	0	0	0	0	0	0	0	0	0	0	0	0	0	0	0	0	0	0	0	0	0	0	0	0	0	0	0	0	0	0	0	0	0
chr0,CCAGG,116726984-116727015,Not.included	CHG	0	0	0	0	0	0	0	0	0	0	0	0	0	772223133874533	0	0	0	0	0	0	0	0	0	0	0	0	0	0	0	0	0	0	0	0	0	0	0	0	0	0	0
chr0,CCAGG,116761797-116761828,Not.included	CHG	181617989261836	0	0	0	0	0	0	0	0	0	0	0	0	0	0	0	0	0	0	0	0	0	0	0	0	0	0	0	0	0	0	0	0	252465748813411	0	0	0	0	0	0	0
chr0,CCAGG,116769755-116769786,Not.included	CHG	0	0	0	0	0	585926056131716	0	0	0	0	0	0	0	0	0	0	0	0	0	0	0	0	0	0	0	0	0	0	0	0	0	0	0	0	0	0	0	0	0	0	0
chr0,CCAGG,116783828-116783859,RTR.tag	CHG	0	0	0	0	0	0	0	0	0	0	444579935472398	0	0	0	0	0	0	0	0	0	0	0	0	0	0	0	0	0	0	0	0	0	0	0	0	0	0	0	0	0	0
chr0,CCAGG,116784480-116784511,Not.included	CHG	0	0	0	0	0	0	0	0	0	0	0	0	0	482639458671583	0	0	0	0	0	0	0	0	0	0	0	0	0	0	0	0	0	0	0	0	0	0	0	0	0	0	0
chr0,CCAGG,116797713-116797744,Not.included	CHG	227022486577295	16260162601626	703068013041912	0	0	585926056131716	862693674729977	0	0	0	0	0	293392794272973	482639458671583	0	0	0	0	399318496432755	0	0	0	0	0	0	0	0	0	0	0	0	0	0	0	0	518914431010326	0	0	0	0	0
chr0,CCAGG,116801047-116801078,Not.included	CHG	295129232550484	0	0	0	0	0	0	0	0	0	0	0	0	0	0	97422841109841	0	418080592002118	0	0	0	0	0	0	0	0	0	0	0	0	0	58369165515497	0	0	753764109521925	389185823257745	0	0	0	0	0
chr0,CCAGG,116801125-116801156,Not.included	CHG	113511243288648	0	0	0	0	0	0	0	0	0	0	0	0	0	0	0	0	0	0	0	0	0	0	0	0	0	0	0	0	0	0	0	0	0	0	0	0	0	0	0	0
chr0,CCAGG,116827209-116827240,Not.included	CHG	0	0	0	0	0	0	0	0	0	0	0	0	0	0	0	0	0	278720394668079	0	0	0	0	0	0	0	0	0	0	0	0	0	0	0	0	0	0	0	0	0	0	0
chr0,CCAGG,116850008-116850039,Not.included	CHG	113511243288648	0	439417508151195	0	0	0	0	0	0	0	254045677412799	298968558473267	0	0	0	0	0	0	0	0	0	0	0	0	0	0	0	0	0	0	0	0	0	0	565323082141444	0	0	0	0	0	0
chr0,CCAGG,116855399-116855430,Not.included	CHG	0	0	0	0	0	0	0	0	0	0	0	0	0	0	0	0	104873470158254	0	0	0	0	0	0	0	0	0	0	0	0	0	0	0	0	504931497626822	0	0	0	0	0	0	0
chr0,CCAGG,116861004-116861035,Not.included	CHG	0	0	0	0	0	0	0	0	0	0	0	0	0	0	0	357217084069417	209746940316508	0	0	273273820368009	0	0	0	0	0	0	0	0	0	0	0	0	0	673241996835763	0	0	0	0	0	0	0
chr0,CCAGG,116864113-116864144,Not.included	CHG	0	0	0	0	0	0	0	0	0	0	0	0	0	0	0	0	0	0	0	0	0	0	162509141139189	0	0	0	0	0	0	0	697534911622327	0	0	0	0	0	0	0	0	0	0
chr0,CCAGG,116873300-116873331,Not.included	CHG	0	0	0	0	0	0	0	0	0	0	0	0	0	0	0	0	0	0	0	273273820368009	0	0	0	0	0	0	0	0	0	0	0	0	0	0	0	0	0	0	0	0	0
chr0,CCAGG,116908298-116908329,Not.included	CHG	908089946309182	0	0	0	0	0	0	0	0	0	0	0	0	0	0	0	0	0	0	0	0	0	0	180513561081276	0	0	0	0	0	0	0	0	0	0	0	0	0	0	0	0	0
chr0,CCAGG,116995208-116995239,Not.included	CHG	0	0	0	0	0	0	0	0	0	0	190534258059599	0	0	0	0	0	0	209040296001059	0	0	0	0	0	0	0	0	0	0	0	0	0	0	0	252465748813411	0	0	0	0	0	0	0
chr0,CCAGG,1170628-1170659,RTR.tag	CHG	0	0	0	0	0	0	0	0	0	0	0	0	0	0	0	129897121479788	0	0	0	0	0	0	0	0	0	0	0	0	0	0	0	0	0	0	0	0	0	0	0	0	0
chr0,CCAGG,117068756-117068787,Not.included	CHG	0	0	0	573731905378369	228236061297685	439444542098787	0	651943606878005	0	0	292152529024719	103642433604066	0	0	0	0	0	836161184004237	0	0	0	0	0	0	0	0	0	0	0	0	0	0	0	0	0	0	0	0	630636312038847	606774025217528	0
chr0,CCAGG,117090408-117090439,Not.included	CHG	0	0	0	0	0	0	0	0	0	0	0	0	0	0	0	0	0	0	0	0	0	0	0	0	0	0	0	0	0	0	0	0	0	252465748813411	0	0	0	0	0	0	0
chr0,CCAGG,11709988-11710019,Not.included	CHG	0	0	0	0	0	0	0	0	0	0	0	0	0	0	0	0	104873470158254	0	0	0	0	0	0	0	0	0	0	0	0	0	0	0	0	0	0	0	0	0	0	0	0
chr0,CCAGG,117135834-117135865,RTR.tag	CHG	385938227181402	0	0	0	0	117185211226343	0	0	0	0	889159870944796	896905675419802	0	0	290635154065695	116907409331809	279662587088678	557440789336158	0	0	0	0	0	0	0	0	0	0	0	0	0	58369165515497	0	100986299525364	753764109521925	0	0	0	0	485419220174023	0
chr0,CCAGG,117173204-117173235,Not.included	CHG	0	0	0	0	0	0	0	0	0	0	0	298968558473267	0	0	0	0	0	0	0	0	0	0	0	0	0	0	0	0	0	0	0	0	0	0	0	0	0	0	0	0	0
chr0,CCAGG,117193378-117193409,RTR.tag	CHG	0	0	0	0	0	0	0	0	0	0	0	0	0	0	0	0	0	0	0	0	0	0	0	0	0	0	0	0	0	0	0	0	0	252465748813411	0	0	0	0	0	0	0
chr0,CCAGG,117193419-117193450,Not.included	CHG	681067459731886	0	0	0	0	0	0	0	0	0	0	0	0	0	0	0	0	0	0	0	0	0	0	0	0	0	0	0	0	0	0	0	0	0	0	0	0	0	0	0	0
chr0,CCAGG,117200822-117200853,Not.included	CHG	0	0	0	0	0	0	0	0	0	0	0	199312372315511	0	0	0	0	0	0	0	0	0	0	0	0	0	0	0	0	0	0	0	0	0	0	0	0	0	0	0	0	0
chr0,CCAGG,117252239-117252270,Not.included	CHG	113511243288648	0	0	0	0	0	0	0	0	0	0	0	0	0	0	0	0	0	0	0	0	0	0	0	0	0	0	0	0	0	0	0	0	0	0	0	0	0	0	0	0
chr0,CCAGG,117268898-117268929,Not.included	CHG	0	0	0	0	0	0	0	0	0	0	0	0	0	0	0	0	139831293544339	0	0	0	0	0	0	0	0	0	0	0	0	0	0	0	0	0	0	518914431010326	0	0	0	0	0
chr0,CCAGG,117269499-117269530,Not.included	CHG	0	0	0	0	0	0	0	0	0	0	190534258059599	0	0	0	0	0	0	0	0	0	0	0	0	0	0	0	0	0	0	0	0	0	0	0	0	0	0	0	0	0	0
chr0,CCAGG,117282424-117282455,Not.included	CHG	0	0	0	0	0	0	690154939783981	0	0	0	0	0	0	386111566937266	0	0	0	0	0	0	0	0	0	0	0	0	0	0	0	0	0	0	0	0	0	0	0	0	0	0	0
chr0,CCAGG,117282755-117282786,Not.included	CHG	0	0	0	0	0	0	0	0	0	0	0	498280930788779	0	0	0	0	0	0	0	0	0	0	0	0	0	0	0	0	0	0	0	0	0	0	0	0	0	0	0	0	0
chr0,CCAGG,117299995-117300026,Not.included	CHG	227022486577295	0	0	0	0	0	0	0	0	0	0	0	0	0	0	0	0	0	0	0	0	0	0	0	0	0	0	0	0	0	0	0	0	0	0	0	0	0	0	0	0
chr0,CCAGG,117307374-117307405,Not.included	CHG	0	0	0	0	0	0	0	0	0	0	254045677412799	0	0	0	0	0	0	0	0	0	0	0	0	0	0	0	0	0	0	0	0	0	0	0	0	0	0	0	0	0	0
chr0,CCAGG,117313724-117313755,Not.included	CHG	0	0	0	0	0	0	517616204837986	0	0	0	0	0	0	0	0	0	0	209040296001059	0	0	0	0	0	0	0	0	211215545464146	0	0	0	0	0	0	0	0	0	0	0	0	0	0
chr0,CCAGG,117374058-117374089,Not.included	CHG	0	0	0	0	0	0	0	0	0	0	0	0	0	0	0	0	0	0	0	0	0	0	0	0	0	0	0	0	0	0	0	0	0	0	0	0	0	0	0	364064415130517	0
chr0,CCAGG,117384980-117385011,Not.included	CHG	0	0	0	0	0	0	0	0	0	0	0	0	0	0	0	0	0	0	0	0	0	0	121881855854392	0	0	0	0	0	0	0	0	0	0	0	0	0	0	0	0	0	0
chr0,CCAGG,117442468-117442499,Not.included	CHG	0	0	0	0	0	0	0	0	0	0	0	0	0	0	0	0	0	0	0	0	0	0	0	0	967024465718983	0	0	0	0	0	0	0	0	0	0	0	0	0	0	0	0
chr0,CCAGG,11746216-11746247,Not.included	CHG	0	0	0	0	0	0	0	0	0	0	0	0	0	0	0	0	0	0	0	0	0	156684554820009	0	0	0	0	0	0	0	0	0	0	0	0	0	0	0	0	0	0	0
chr0,CCAGG,117480131-117480162,Not.included	CHG	0	0	0	0	0	0	0	0	0	0	0	0	0	0	639397338944529	0	0	0	0	0	0	0	0	0	0	0	0	0	0	0	0	0	0	0	0	0	0	0	0	0	0
chr0,CCAGG,117512285-117512316,Not.included	CHG	0	0	0	0	0	0	0	0	0	0	0	0	0	0	0	97422841109841	139831293544339	0	0	0	0	0	0	0	0	0	0	0	0	0	0	0	0	252465748813411	0	0	0	0	0	0	0
chr0,CCAGG,117512571-117512602,Not.included	CHG	0	0	0	0	0	0	0	0	0	0	0	0	0	0	0	227319962589629	0	0	0	0	0	0	0	0	967024465718983	0	0	0	0	0	0	0	0	0	0	0	0	0	0	0	0
chr0,CCAGG,117520148-117520179,Not.included	CHG	272426983892755	0	0	0	0	0	0	0	0	0	0	0	0	0	0	97422841109841	0	0	0	0	0	0	0	0	0	0	0	0	0	0	0	0	0	0	0	0	0	0	0	0	0
chr0,CCAGG,117533461-117533492,Not.included	CHG	794578703020534	0	263650504890717	0	0	0	0	0	0	0	381068516119198	114604614081419	0	0	0	64948560739894	559325174177355	696800986670197	0	0	0	0	0	0	0	0	0	0	0	0	0	972819425258284	0	420776248022352	753764109521925	0	0	0	0	0	0
chr0,CCAGG,117558466-117558497,Not.included	CHG	0	0	0	0	0	0	0	0	0	0	0	0	0	0	58127030813139	0	0	0	0	0	0	0	0	0	0	0	0	0	0	0	0	0	0	0	0	0	0	0	0	0	0
chr0,CCAGG,117567663-117567694,Not.included	CHG	0	0	0	0	0	0	0	0	0	0	0	0	0	0	0	0	0	0	0	0	0	0	121881855854392	0	0	0	0	0	0	0	0	0	0	0	0	0	0	0	0	0	0
chr0,CCAGG,117573134-117573165,Not.included	CHG	0	0	0	0	0	0	155284861451396	0	0	0	0	0	0	0	0	0	0	0	0	0	0	0	0	0	0	0	0	0	0	0	0	0	0	0	0	0	0	0	0	0	0
chr0,CCAGG,117589223-117589254,Not.included	CHG	0	0	0	882664469812875	0	0	0	0	0	0	0	0	0	0	0	0	0	0	0	0	0	0	0	0	0	0	0	0	0	0	0	0	0	0	0	0	0	0	0	0	0
chr0,CCAGG,117681234-117681265,Not.included	CHG	0	0	0	0	0	0	0	0	0	0	0	0	0	0	0	0	0	0	0	0	0	0	0	0	967024465718983	0	0	0	0	0	0	0	0	0	0	0	0	0	0	0	0
chr0,CCAGG,117744413-117744444,Not.included	CHG	0	0	0	0	0	0	0	0	0	0	0	0	0	0	697524369757668	0	0	0	0	0	0	0	0	0	0	0	0	0	0	0	0	0	0	0	0	0	0	0	0	0	0
chr0,CCAGG,117785220-117785251,RTR.tag	CHG	0	0	0	0	0	0	0	0	0	0	0	0	0	0	0	0	0	0	0	0	0	0	0	0	0	0	0	0	0	0	0	58369165515497	0	0	0	0	0	0	0	0	0
chr0,CCAGG,117788932-117788963,Not.included	CHG	0	0	0	0	0	0	0	0	0	0	0	0	0	0	0	0	0	0	0	0	0	0	0	0	0	0	176012954553455	0	0	0	0	0	0	0	0	0	0	0	0	0	0
chr0,CCAGG,117796506-117796537,Not.included	CHG	113511243288648	0	703068013041912	0	0	0	0	0	0	466517381104713	0	747421396183168	0	0	0	32474280369947	244704763702593	278720394668079	133106165477585	0	0	0	0	0	128936595429198	0	0	0	0	0	0	13619471953616	0	589086747231292	753764109521925	648643038762908	146916228366585	0	315318156019424	728128830261034	0
chr0,CCAGG,117796545-117796576,Not.included	CHG	136213491946377	0	0	0	0	0	0	0	0	0	0	0	0	0	0	0	0	0	0	0	0	0	0	0	0	0	0	0	0	0	0	0	0	0	0	0	0	0	0	0	0
chr0,CCAGG,117805067-117805098,Not.included	CHG	0	0	0	0	0	0	0	0	0	0	0	0	0	0	0	129897121479788	0	0	0	0	0	0	0	0	0	0	0	0	0	0	0	0	0	0	0	0	0	0	0	0	0
chr0,CCAGG,117813213-117813244,Not.included	CHG	0	0	0	0	0	0	0	0	0	0	0	0	0	0	0	0	0	0	0	0	0	0	0	0	0	0	0	0	0	0	0	0	0	0	0	0	117532982693268	0	0	0	0
chr0,CCAGG,117819694-117819725,Not.included	CHG	0	0	0	0	0	0	517616204837986	0	0	0	0	0	0	0	0	0	0	0	0	0	0	0	0	0	0	0	0	0	0	0	0	0	0	0	0	0	0	0	0	0	0
chr0,CCAGG,117832424-117832455,Not.included	CHG	204320237919566	0	263650504890717	0	0	0	0	0	0	0	0	0	0	0	0	357217084069417	0	0	0	0	0	0	0	0	0	0	0	0	0	0	0	0	0	252465748813411	0	0	0	0	0	0	0
chr0,CCAGG,117938895-117938926,Not.included	CHG	0	0	0	0	0	0	0	0	0	0	0	149484279236634	0	0	0	0	0	0	0	0	0	0	0	0	0	0	0	0	0	0	0	0	0	0	0	0	0	0	0	0	0
chr0,CCAGG,117977274-117977305,Not.included	CHG	0	0	0	0	0	0	0	0	0	0	0	0	0	0	0	0	0	0	0	0	0	0	0	180513561081276	0	0	0	0	0	0	0	0	0	0	0	0	0	0	0	0	0
chr0,CCAGG,117981079-117981110,Not.included	CHG	0	0	0	0	0	0	0	0	0	0	0	0	0	0	0	0	0	0	0	0	0	0	0	0	0	0	0	0	0	0	418520946973396	0	0	0	0	0	0	0	0	0	0
chr0,CCAGG,1179947-1179978,Not.included	CHG	681067459731886	0	351534006520956	0	0	0	0	0	0	0	0	0	0	0	174381092439417	0	209746940316508	0	0	0	0	0	0	0	0	0	0	0	0	0	0	778255540206627	0	0	0	0	0	0	0	0	0
chr0,CCAGG,118003413-118003444,Not.included	CHG	0	0	0	0	0	0	0	0	0	0	0	0	0	0	0	129897121479788	0	0	0	0	0	0	0	0	0	0	0	0	0	0	0	0	0	252465748813411	0	0	881497370199512	0	0	0	0
chr0,CCAGG,118018109-118018140,Not.included	CHG	0	0	0	0	0	0	0	0	0	0	0	298968558473267	0	0	0	617011327028993	0	0	0	0	0	0	0	0	0	0	0	0	0	0	0	0	0	0	0	0	0	0	0	0	0
chr0,CCAGG,118057184-118057215,Not.included	CHG	0	0	0	735553724844063	0	0	0	0	0	0	0	0	0	0	0	0	0	0	0	0	0	0	0	0	0	0	0	0	0	0	0	0	0	0	0	0	0	0	0	0	0
chr0,CCAGG,118057397-118057428,Not.included	CHG	0	0	0	0	0	0	0	0	0	0	0	0	0	0	0	194845682219682	0	0	0	0	0	0	0	0	0	0	0	0	0	0	0	0	0	0	0	0	0	0	0	0	0
chr0,CCAGG,118057891-118057922,Not.included	CHG	113511243288648	0	0	0	0	0	0	0	0	0	0	0	0	0	0	162371401849735	209746940316508	0	0	0	0	0	0	0	0	0	0	0	0	0	0	0	0	0	0	648643038762908	0	0	0	0	0
chr0,CCAGG,118074645-118074676,Not.included	CHG	0	0	0	0	0	0	0	0	0	0	0	0	0	0	0	0	0	0	0	0	582298136645963	0	0	0	0	0	0	0	0	0	0	0	0	0	0	0	0	0	0	0	0
chr0,CCAGG,118086338-118086369,Not.included	CHG	0	0	0	0	0	0	0	0	0	0	0	0	0	0	0	0	0	418080592002118	0	0	0	0	0	0	0	0	0	0	0	0	0	0	0	0	0	0	0	0	0	0	0
chr0,CCAGG,118116515-118116546,Not.included	CHG	0	0	0	0	97815454841865	0	0	0	0	0	0	0	0	0	0	0	0	0	0	0	0	0	0	0	0	0	0	0	0	0	0	0	0	0	0	0	0	0	0	0	0
chr0,CCAGG,118149014-118149045,Not.included	CHG	0	0	0	0	0	0	0	0	0	0	0	249140465394389	0	0	0	194845682219682	174789116930423	0	0	0	0	0	0	0	0	0	0	0	0	0	0	0	0	0	0	0	0	0	0	0	0
chr0,CCAGG,118180320-118180351,Not.included	CHG	0	0	0	0	0	0	0	0	0	0	0	0	0	0	0	0	0	0	0	0	0	0	0	0	0	0	0	0	0	0	0	0	0	0	0	0	0	0	0	606774025217528	0
chr0,CCAGG,11819148-11819179,Not.included	CHG	0	0	0	0	0	0	0	814929508597506	0	0	0	0	0	144791837601475	58127030813139	0	0	0	0	0	0	0	0	0	0	0	0	0	0	0	0	0	0	0	0	0	0	0	0	0	0
chr0,CCAGG,118201729-118201760,Not.included	CHG	0	0	0	0	0	0	0	0	0	0	0	0	0	0	0	129897121479788	0	0	0	0	0	0	0	0	0	0	0	0	0	0	0	0	0	0	0	0	0	0	0	0	0
chr0,CCAGG,118205811-118205842,Not.included	CHG	136213491946377	0	0	0	0	0	0	0	0	0	0	0	0	0	0	0	0	278720394668079	0	0	0	0	0	0	0	0	0	0	0	0	0	0	0	0	0	0	0	0	0	0	0
chr0,CCAGG,118222270-118222301,Not.included	CHG	0	0	0	0	0	0	0	0	0	0	0	0	0	0	0	0	0	0	0	0	0	0	0	0	0	0	0	0	0	0	0	0	0	336620998417881	0	0	0	0	0	0	0
chr0,CCAGG,118229063-118229094,Not.included	CHG	681067459731886	0	0	0	0	0	0	0	0	0	0	0	0	0	0	0	0	0	0	0	0	0	0	0	0	0	0	0	0	0	0	0	0	0	0	0	0	0	0	0	0
chr0,CCAGG,1182580-1182611,Not.included	CHG	0	0	0	0	0	0	0	0	0	0	0	0	0	0	0	0	0	487760690669138	0	0	0	0	0	0	0	0	0	0	0	0	0	0	0	0	0	0	0	0	0	0	0
chr0,CCAGG,118339549-118339580,Not.included	CHG	0	0	0	0	0	0	0	0	0	0	0	0	0	0	0	0	0	0	0	0	0	0	0	0	0	0	0	0	0	0	0	0	0	0	0	0	881497370199512	0	0	0	0
chr0,CCAGG,118418350-118418381,Not.included	CHG	0	0	0	0	0	0	0	0	0	0	190534258059599	0	0	0	0	0	0	348400493335099	0	0	0	0	0	0	0	0	0	0	0	0	0	0	0	0	0	0	0	0	0	0	0
chr0,CCAGG,118424634-118424665,RTR.tag	CHG	158915740604107	0	0	0	0	0	0	0	0	0	0	0	0	0	0	129897121479788	174789116930423	0	0	0	0	0	0	0	0	0	0	0	0	0	0	0	0	0	0	389185823257745	0	0	0	0	210110518132538
chr0,CCAGG,11846815-11846846,Not.included	CHG	0	0	0	0	0	0	0	0	0	0	0	0	0	0	0	0	279662587088678	0	0	0	0	0	0	0	0	0	0	0	0	0	0	0	0	0	0	0	0	0	0	0	0
chr0,CCAGG,118478824-118478855,Not.included	CHG	0	0	0	0	0	0	0	0	0	0	0	0	0	0	0	97422841109841	0	0	0	0	0	0	0	0	0	0	0	0	0	0	0	0	0	0	0	0	0	0	0	0	0
chr0,CCAGG,118505113-118505144,Not.included	CHG	0	0	0	0	0	0	0	0	0	0	0	0	0	0	0	0	0	0	0	0	0	0	0	0	0	0	0	0	0	0	418520946973396	0	0	0	0	0	0	0	0	0	0
chr0,CCAGG,118538681-118538712,Not.included	CHG	0	0	0	0	0	0	0	0	0	0	0	0	0	0	0	0	0	0	665530827387925	0	0	0	0	0	0	0	0	0	0	0	0	0	0	0	0	0	0	0	0	0	0
chr0,CCAGG,118589442-118589473,Not.included	CHG	0	0	0	0	0	0	0	0	0	0	0	0	0	0	0	0	349578233860847	209040296001059	0	0	0	0	0	0	0	0	0	0	0	0	0	0	0	0	0	0	0	0	0	0	0
chr0,CCAGG,118616124-118616155,Not.included	CHG	0	0	0	0	97815454841865	0	0	0	0	0	0	0	0	0	0	0	0	0	0	0	0	0	0	0	0	0	0	0	0	0	0	0	0	0	0	0	0	0	0	0	0
chr0,CCAGG,118674266-118674297,Not.included	CHG	0	0	0	0	0	0	0	122239426289626	282326369282891	0	0	0	977975980909909	0	0	0	0	0	0	0	0	0	0	0	0	0	0	0	0	0	0	0	0	0	0	0	0	0	0	0	0
chr0,CCAGG,118681730-118681761,Not.included	CHG	0	0	0	0	0	0	0	0	0	0	0	0	0	0	0	0	0	0	0	0	0	0	0	0	0	0	0	0	0	0	0	0	0	336620998417881	0	0	0	0	0	0	0
chr0,CCAGG,118694284-118694315,Not.included	CHG	158915740604107	0	0	0	0	0	0	0	0	0	0	0	0	0	0	0	0	0	0	0	0	0	0	0	0	0	0	0	0	0	0	0	0	0	0	0	0	0	0	0	0
chr0,CCAGG,118696549-118696580,Not.included	CHG	249724735235025	0	0	0	0	0	0	0	0	0	127022838706399	0	0	0	0	0	0	0	0	0	0	0	0	0	0	0	0	0	0	0	0	778255540206627	0	0	565323082141444	518914431010326	146916228366585	0	0	0	0
chr0,CCAGG,118717117-118717148,Not.included	CHG	0	0	0	0	0	0	0	0	0	0	0	0	0	0	0	97422841109841	0	0	0	0	0	0	0	0	0	0	0	0	0	0	0	0	0	0	0	0	0	0	0	0	0
chr0,CCAGG,1187318-1187349,Not.included	CHG	431342724496861	0	263650504890717	0	0	0	0	0	0	0	0	149484279236634	0	0	0	97422841109841	209746940316508	0	0	0	0	0	0	0	967024465718983	0	0	0	0	0	0	0	0	0	0	0	0	0	0	0	0
chr0,CCAGG,11874112-11874143,Not.included	CHG	0	0	0	0	0	0	0	0	0	0	0	0	0	0	0	0	0	0	0	0	0	0	0	0	0	0	0	0	0	0	0	0	0	0	0	0	0	0	0	364064415130517	0
chr0,CCAGG,118773985-118774016,Not.included	CHG	0	0	0	0	0	0	0	0	0	0	0	0	0	0	0	97422841109841	0	0	0	0	0	0	0	0	0	0	0	0	0	0	348767455811163	0	0	0	0	0	0	0	0	0	0
chr0,CCAGG,118799573-118799604,Not.included	CHG	181617989261836	0	0	0	0	0	0	0	0	0	0	0	0	0	0	0	0	0	0	0	0	0	0	0	0	0	0	0	0	0	0	0	0	0	0	0	0	0	0	0	0
chr0,CCAGG,118805566-118805597,Not.included	CHG	249724735235025	0	0	0	0	0	517616204837986	0	0	0	0	0	0	482639458671583	0	0	0	0	0	0	0	0	0	0	0	0	0	0	0	0	0	0	0	0	0	0	0	0	0	0	0
chr0,CCAGG,118879741-118879772,Not.included	CHG	0	0	0	0	0	0	155284861451396	0	0	0	0	0	0	0	0	0	0	0	0	0	0	0	0	0	0	0	0	0	0	0	0	0	0	0	0	0	0	0	0	0	0
chr0,CCAGG,11888582-11888613,Not.included	CHG	0	0	0	0	0	0	0	0	0	0	0	0	0	0	0	0	244704763702593	0	0	0	0	0	0	0	0	0	0	0	0	0	0	0	0	0	0	0	0	0	0	0	0
chr0,CCAGG,118910546-118910577,Not.included	CHG	0	0	0	0	97815454841865	0	103523240967597	0	0	0	0	0	391190392363964	106180680907748	523143277318251	97422841109841	139831293544339	0	0	0	0	0	0	0	0	0	0	0	0	0	0	0	0	0	0	0	0	0	0	0	0
chr0,CCAGG,118961312-118961343,RTR.tag	CHG	0	0	0	0	0	0	0	0	0	0	0	0	0	0	0	0	0	0	0	0	0	0	0	0	0	0	0	0	0	0	0	0	0	252465748813411	0	0	0	0	0	0	0
chr0,CCAGG,118984415-118984446,Not.included	CHG	0	0	0	0	0	0	0	0	0	0	0	0	0	0	0	0	244704763702593	0	0	0	0	0	0	0	0	0	0	0	0	0	0	0	0	0	0	0	0	0	0	0	0
chr0,CCAGG,118993178-118993209,Not.included	CHG	0	0	0	0	0	0	0	0	0	0	0	0	0	0	0	0	0	0	0	910912734560029	0	0	0	0	0	0	0	0	0	0	0	0	0	0	0	0	0	0	0	0	0
chr0,CCAGG,118995051-118995082,Not.included	CHG	0	0	0	0	0	0	0	0	0	0	0	0	0	0	0	0	0	0	0	910912734560029	0	0	0	0	0	0	0	0	0	0	0	0	0	0	0	0	0	0	0	0	0
chr0,CCAGG,118997971-118998002,Not.included	CHG	908089946309182	0	0	0	0	0	0	0	0	0	0	0	0	0	0	0	0	0	0	0	0	0	0	0	0	0	0	0	0	0	0	0	0	0	0	0	0	0	0	0	0
chr0,CCAGG,119043337-119043368,Not.included	CHG	0	0	0	0	0	0	0	0	0	0	0	0	0	0	0	0	0	487760690669138	0	0	0	0	0	0	0	0	0	0	0	0	0	0	0	0	0	0	0	0	0	0	0
chr0,CCAGG,119092132-119092163,RTR.tag	CHG	158915740604107	0	0	0	0	0	0	0	0	0	0	0	0	0	0	0	0	0	0	0	0	0	0	0	0	0	0	0	0	0	0	0	0	0	0	0	0	0	0	0	0
chr0,CCAGG,119131260-119131291,Not.included	CHG	363235978523673	0	0	0	0	0	0	0	0	0	0	0	0	0	0	0	0	0	0	0	0	0	0	0	0	0	0	0	0	0	0	0	0	0	0	0	0	0	0	0	0
chr0,CCAGG,119134397-119134428,Not.included	CHG	0	0	0	0	0	0	0	0	0	0	0	0	0	0	0	97422841109841	0	0	0	0	0	0	0	0	0	0	0	0	0	0	0	0	0	0	0	0	0	0	0	0	0
chr0,CCAGG,119151777-119151808,Not.included	CHG	113511243288648	0	0	0	0	0	0	0	0	0	0	0	0	0	0	0	0	209040296001059	0	0	0	0	0	0	0	0	0	0	0	0	0	0	0	0	0	0	0	0	0	0	0
chr0,CCAGG,11915751-11915782,RTR.tag	CHG	0	0	0	0	0	0	0	0	0	0	0	0	0	0	0	0	104873470158254	0	0	0	0	0	0	0	0	0	0	0	0	0	0	0	0	0	0	0	0	0	0	0	0
chr0,CCAGG,119174768-119174799,RTR.tag	CHG	0	0	0	0	0	0	0	0	0	0	0	0	0	0	0	0	0	0	0	0	0	156684554820009	0	0	0	0	0	0	0	0	0	0	0	0	0	0	0	0	0	0	0
chr0,CCAGG,119208414-119208445,Not.included	CHG	0	0	0	0	0	0	0	0	0	0	0	0	0	0	406889215691973	0	0	0	0	0	0	0	0	0	0	0	0	0	0	0	0	0	0	0	0	0	0	0	0	0	0
chr0,CCAGG,119224846-119224877,Not.included	CHG	0	0	0	0	0	0	0	0	0	0	0	0	0	0	0	0	0	418080592002118	0	0	0	0	0	0	0	0	0	0	0	0	0	0	0	0	0	0	0	0	0	0	0
chr0,CCAGG,119234610-119234641,Not.included	CHG	0	0	0	0	0	0	0	0	0	0	0	0	0	0	0	0	0	0	0	0	0	0	0	0	0	0	105607772732073	0	0	0	0	0	0	0	0	0	0	0	0	0	0
chr0,CCAGG,119237156-119237187,Not.included	CHG	113511243288648	0	0	0	0	0	0	0	0	0	0	0	0	0	0	0	0	209040296001059	0	0	0	0	0	0	0	0	0	0	0	0	0	0	0	0	0	0	0	0	0	0	0
chr0,CCAGG,119244247-119244278,Not.included	CHG	908089946309182	0	0	0	0	0	0	0	0	0	0	0	0	0	0	0	139831293544339	0	0	0	0	0	0	0	0	0	0	0	0	0	0	0	0	0	0	0	0	0	0	0	0
chr0,CCAGG,119303501-119303532,Not.included	CHG	0	0	0	0	0	0	0	0	0	0	0	0	586785588545945	0	0	0	0	0	79863699286551	0	0	0	0	0	0	0	0	0	0	0	0	0	0	0	0	0	0	0	0	0	0
chr0,CCAGG,119306164-119306195,RTR.tag	CHG	635662962416427	0	0	0	0	0	0	0	0	0	190534258059599	448452837709901	0	0	0	519588485919152	279662587088678	418080592002118	0	0	0	0	0	0	0	0	0	0	0	0	292964662881377	175107496546491	0	673241996835763	150752821904385	908100254268071	0	0	0	364064415130517	0
chr0,CCAGG,119322074-119322105,Not.included	CHG	0	0	0	0	0	0	0	0	0	0	0	0	0	0	0	0	0	0	0	0	0	0	0	315898731892233	0	0	0	0	132919805050953	981546917942678	0	0	0	0	0	0	0	0	0	0	0
chr0,CCAGG,119336559-119336590,RTR.tag	CHG	0	0	0	0	0	0	0	0	0	0	0	0	10757735790009	0	0	0	0	0	0	0	0	0	0	0	0	0	0	0	0	0	0	0	0	0	0	0	0	0	0	0	0
chr0,CCAGG,119344170-119344201,Not.included	CHG	0	0	0	0	0	0	0	0	0	0	0	0	0	0	0	0	0	0	0	0	0	0	121881855854392	0	0	0	0	0	0	0	0	0	0	0	0	0	0	0	0	0	0
chr0,CCAGG,119399495-119399526,Not.included	CHG	272426983892755	0	0	0	0	0	0	0	0	0	0	0	0	0	0	0	0	0	0	0	0	0	0	0	0	0	0	0	0	0	0	0	0	0	0	0	0	0	0	0	0
chr0,CCAGG,119433659-119433690,Not.included	CHG	181617989261836	0	0	0	0	0	0	0	0	0	0	0	0	0	0	0	0	0	0	0	0	0	0	0	0	0	0	0	0	0	0	0	0	0	0	0	0	0	0	0	0
chr0,CCAGG,119451278-119451309,Not.included	CHG	136213491946377	0	87883501630239	0	0	0	0	0	0	0	0	0	0	0	0	194845682219682	0	0	0	0	0	0	0	0	0	0	0	0	0	0	0	0	0	252465748813411	0	0	0	0	0	0	0
chr0,CCAGG,119488392-119488423,RTR.tag	CHG	0	0	0	0	0	0	0	0	0	0	0	0	0	0	0	0	0	209040296001059	0	0	0	0	0	0	0	0	0	0	0	0	0	0	0	0	0	0	0	0	0	0	0
chr0,CCAGG,119535721-119535752,Not.included	CHG	0	0	0	0	0	0	0	0	0	0	0	0	0	0	0	0	0	0	0	0	0	0	0	0	0	0	0	0	0	0	181359077021805	0	0	0	0	0	0	0	0	0	0
chr0,CCAGG,119544998-119545029,Not.included	CHG	0	0	0	0	0	0	0	0	0	0	0	0	0	0	348762184878834	0	0	0	0	0	0	0	0	0	0	0	0	0	0	0	0	0	0	0	0	0	0	0	0	0	0
chr0,CCAGG,119613032-119613063,Not.included	CHG	124862367617513	0	790951514672151	0	0	0	0	0	0	0	762137032238396	194329563007624	0	0	0	876805569988569	195763810962074	188136266400953	665530827387925	0	0	0	0	0	0	0	105607772732073	0	0	0	0	0	0	100986299525364	113064616428289	77837164651549	176299474039902	0	0	0	294154725385553
chr0,CCAGG,119702214-119702245,Not.included	CHG	0	0	0	0	0	0	0	0	0	0	0	0	0	0	0	0	0	0	0	0	0	0	0	0	0	0	0	0	0	0	0	58369165515497	0	0	0	0	0	0	0	0	0
chr0,CCAGG,119712057-119712088,Not.included	CHG	0	203252032520325	0	0	13042060645582	0	0	122239426289626	0	0	0	0	391190392363964	0	348762184878834	194845682219682	314620410474762	348400493335099	146416782025343	0	0	0	0	0	0	0	0	0	0	0	0	0	0	0	0	0	0	0	0	0	0
chr0,CCAGG,119792683-119792714,Not.included	CHG	0	0	0	0	0	0	0	0	0	0	0	0	0	0	0	0	0	0	931743158343094	0	0	0	0	0	0	0	0	0	0	0	0	0	0	0	0	0	0	0	0	0	0
chr0,CCAGG,11985233-11985264,Not.included	CHG	0	0	0	0	0	0	0	0	0	0	0	0	0	0	0	0	104873470158254	0	0	0	0	0	0	0	0	0	0	0	0	0	0	0	0	0	0	0	0	0	0	0	0
chr0,CCAGG,119868041-119868072,Not.included	CHG	0	0	0	0	0	0	0	0	0	0	0	0	0	0	0	0	0	0	0	0	0	0	121881855854392	0	0	0	0	0	0	0	0	0	0	0	0	0	0	0	0	0	0
chr0,CCAGG,119879893-119879924,Not.included	CHG	0	0	439417508151195	0	0	0	0	0	0	0	0	0	0	0	0	0	0	0	0	0	0	0	0	0	0	0	0	0	0	0	0	0	0	0	0	0	0	0	0	0	0
chr0,CCAGG,119967977-119968008,Not.included	CHG	0	0	0	0	0	0	0	0	0	0	0	0	0	0	0	0	209746940316508	0	0	0	0	0	0	0	0	0	0	0	0	0	0	0	0	0	0	0	0	0	0	0	0
chr0,CCAGG,119971362-119971393,RTR.tag	CHG	0	0	0	0	0	0	0	0	0	0	0	0	0	0	0	97422841109841	0	0	0	0	0	0	0	0	0	0	0	0	0	0	0	0	0	336620998417881	0	0	0	0	0	0	0
chr0,CCAGG,119972779-119972810,Not.included	CHG	0	0	0	0	0	0	0	0	0	0	0	0	0	0	0	0	104873470158254	0	0	0	0	0	0	0	0	0	0	0	0	0	0	0	0	0	0	0	0	0	0	0	0
chr0,CCAGG,12000730-12000761,Not.included	CHG	0	0	0	0	0	0	0	183359139434439	470543948804818	106632544252506	0	0	0	0	0	0	0	0	0	819821461104026	0	0	0	0	0	0	0	0	0	0	0	0	0	0	0	0	0	0	0	0	0
chr0,CCAGG,120018893-120018924,Not.included	CHG	0	0	0	0	0	0	0	0	0	0	0	0	0	0	0	0	279662587088678	0	0	0	0	0	0	0	0	0	0	0	0	0	0	0	0	0	0	0	0	0	0	0	0
chr0,CCAGG,120032813-120032844,Not.included	CHG	0	0	0	0	0	156246948301791	0	0	0	0	254045677412799	0	21515471580018	675695242140216	180193795520731	0	0	0	0	0	0	0	0	0	0	0	176012954553455	0	0	0	0	0	0	0	0	0	0	0	0	0	0
chr0,CCAGG,120115692-120115723,Not.included	CHG	908089946309182	0	0	0	0	0	0	0	0	0	0	0	0	0	0	0	0	0	0	0	0	0	0	0	0	0	0	0	0	0	0	0	0	0	0	0	0	0	0	0	0
chr0,CCAGG,120127922-120127953,Not.included	CHG	0	0	0	0	0	0	0	0	0	0	0	0	0	0	0	0	0	0	0	0	0	0	365645567563175	0	0	0	0	0	0	0	418520946973396	0	0	0	0	0	0	0	0	0	0
chr0,CCAGG,120149494-120149525,RTR.tag	CHG	0	0	0	0	0	0	0	0	0	0	762137032238396	0	0	0	0	0	174789116930423	0	0	0	0	0	0	0	0	0	0	0	0	0	0	0	0	0	0	0	0	0	0	0	0
chr0,CCAGG,120150821-120150852,Not.included	CHG	0	0	0	0	0	976543426886194	0	0	470543948804818	0	0	0	0	0	0	0	0	0	0	0	0	0	0	0	0	0	0	0	0	0	0	0	0	0	0	0	0	0	0	0	0
chr0,CCAGG,120164084-120164115,Not.included	CHG	0	0	0	0	0	0	0	0	0	0	0	0	0	0	406889215691973	0	0	0	0	0	0	0	0	0	0	0	0	0	0	0	0	0	0	0	0	0	0	0	0	0	0
chr0,CCAGG,120215354-120215385,Not.included	CHG	158915740604107	0	0	0	0	0	0	0	0	0	0	0	0	0	0	0	0	0	0	0	0	0	0	0	0	0	0	0	0	0	0	0	0	0	0	0	0	0	0	0	0
chr0,CCAGG,120215470-120215501,RTR.tag	CHG	0	0	0	0	0	0	0	0	0	0	0	0	0	0	0	97422841109841	0	0	0	0	0	0	0	0	0	0	0	0	0	0	0	0	0	0	0	0	0	0	0	0	0
chr0,CCAGG,120227416-120227447,Not.included	CHG	0	0	0	0	0	0	0	0	0	0	0	0	0	0	0	0	0	0	931743158343094	0	0	0	0	0	0	0	0	0	0	0	0	0	0	0	0	0	0	0	0	0	0
chr0,CCAGG,120282275-120282306,RTR.tag	CHG	0	0	0	0	0	0	0	0	0	0	190534258059599	398624744631023	0	0	0	129897121479788	0	0	0	0	0	0	0	0	0	0	0	0	0	0	0	0	0	0	0	0	0	0	0	0	0
chr0,CCAGG,120283958-120283989,RTR.tag	CHG	227022486577295	0	0	0	0	0	0	0	0	0	0	0	0	0	0	0	209746940316508	209040296001059	0	0	0	0	0	0	0	0	0	0	0	0	0	0	0	0	0	0	0	0	0	0	0
chr0,CCAGG,120298835-120298866,Not.included	CHG	0	0	0	0	0	0	0	0	0	0	0	0	0	0	0	0	0	0	0	0	0	0	121881855854392	0	0	0	0	0	0	0	0	0	0	0	0	0	0	0	0	0	0
chr0,CCAGG,120310107-120310138,Not.included	CHG	0	0	0	11768859597505	0	0	0	0	0	0	0	0	0	0	0	0	0	0	0	0	0	0	0	135385170810957	0	0	0	0	0	0	0	0	0	0	0	0	0	0	0	0	0
chr0,CCAGG,120314126-120314157,Not.included	CHG	0	0	0	0	0	0	0	0	0	0	0	0	0	86875102560885	0	0	0	0	0	0	0	0	0	0	0	0	0	0	0	0	0	0	0	0	0	0	0	0	0	0	0
chr0,CCAGG,120333090-120333121,Not.included	CHG	0	0	0	0	0	0	0	0	0	0	0	0	0	0	0	0	209746940316508	0	0	0	0	0	0	0	0	0	0	0	0	0	0	0	0	0	0	0	0	0	0	0	0
chr0,CCAGG,120381939-120381970,Not.included	CHG	0	0	0	0	0	0	0	0	0	0	0	0	0	86875102560885	0	0	0	0	0	0	0	0	0	0	0	0	0	0	0	0	0	0	0	0	0	0	0	0	0	0	0
chr0,CCAGG,120418426-120418457,Not.included	CHG	0	0	0	0	0	0	0	0	0	0	0	0	0	0	348762184878834	0	0	0	0	455456367280015	0	0	0	0	0	0	0	0	0	0	0	58369165515497	0	0	0	0	0	0	0	0	0
chr0,CCAGG,120460677-120460708,Not.included	CHG	0	0	0	58844297987525	13042060645582	0	0	0	0	0	0	0	586785588545945	0	0	129897121479788	0	0	0	0	0	0	0	0	0	0	0	0	0	0	0	0	0	0	0	0	0	0	0	0	0
chr0,CCAGG,120464370-120464401,Not.included	CHG	0	0	0	0	0	0	0	0	0	0	0	0	880178382818918	0	0	0	0	0	0	0	0	0	0	0	0	0	0	0	0	0	0	0	0	0	0	0	0	0	0	0	0
chr0,CCAGG,120515347-120515378,Not.included	CHG	0	0	0	0	0	0	0	0	0	0	0	0	0	0	0	0	0	0	0	0	0	0	121881855854392	0	0	0	0	0	0	0	0	0	0	0	0	0	0	0	0	0	0
chr0,CCAGG,120561849-120561880,Not.included	CHG	0	0	0	0	0	0	0	0	0	0	762137032238396	0	0	0	0	0	0	348400493335099	0	0	0	0	0	0	0	0	0	0	0	0	0	0	0	0	0	0	0	0	0	0	0
chr0,CCAGG,120580322-120580353,Not.included	CHG	0	0	0	2353771919501	0	0	0	0	0	0	0	0	0	0	0	0	0	0	0	0	0	0	0	0	0	0	0	0	0	0	0	0	0	0	0	0	0	0	0	0	0
chr0,CCAGG,120584741-120584772,Not.included	CHG	0	0	0	0	0	0	0	0	0	0	0	0	0	0	0	0	0	0	0	0	0	0	0	0	0	0	0	0	0	0	0	0	0	0	0	0	0	0	0	364064415130517	0
chr0,CCAGG,120585817-120585848,RTR.tag	CHG	0	0	0	0	0	781234741508955	0	0	0	0	0	0	0	0	0	0	0	0	0	0	0	0	0	0	0	0	0	0	0	0	0	0	0	0	0	0	0	0	0	0	0
chr0,CCAGG,120632689-120632720,Not.included	CHG	0	0	0	0	0	0	517616204837986	0	0	0	0	0	0	0	0	0	0	0	0	0	0	0	0	0	0	0	0	0	0	0	0	0	0	0	0	0	0	0	0	0	0
chr0,CCAGG,120636894-120636925,RTR.tag	CHG	0	121951219512195	0	0	0	0	0	0	0	0	0	0	0	0	406889215691973	0	209746940316508	0	0	0	0	0	0	0	0	0	0	0	0	0	0	0	0	0	0	0	0	0	0	0	0
chr0,CCAGG,120660116-120660147,Not.included	CHG	908089946309182	0	0	0	0	0	0	0	0	0	0	0	0	0	0	0	0	0	0	0	0	0	0	0	0	0	0	0	0	0	0	0	0	0	0	0	0	0	0	0	0
chr0,CCAGG,120693612-120693643,Not.included	CHG	0	0	0	0	0	0	0	0	0	0	381068516119198	0	0	482639458671583	465016246505112	129897121479788	0	209040296001059	0	0	0	0	0	135385170810957	0	0	0	0	0	0	0	0	0	0	0	0	0	0	0	0	0
chr0,CCAGG,120714527-120714558,Not.included	CHG	136213491946377	0	0	0	0	0	0	0	0	0	0	0	0	0	0	0	0	0	0	0	0	0	0	0	0	0	0	0	0	0	0	0	0	0	0	0	0	0	0	0	0
chr0,CCAGG,120719632-120719663,Not.included	CHG	0	0	0	0	0	0	0	0	0	0	508091354825598	0	0	0	0	0	0	0	0	0	0	0	0	0	0	0	0	0	0	0	0	0	0	0	0	0	0	0	0	0	0
chr0,CCAGG,120726647-120726678,Not.included	CHG	0	0	0	0	0	0	0	0	0	0	0	0	0	0	0	194845682219682	0	0	0	546547640736017	0	0	0	0	0	0	0	0	0	0	0	0	0	0	0	0	0	0	0	0	0
chr0,CCAGG,120756016-120756047,RTR.tag	CHG	295129232550484	0	0	0	0	0	0	0	0	0	0	0	0	0	0	0	0	0	0	0	0	0	0	0	0	0	0	0	0	0	0	0	0	0	0	0	0	0	0	0	0
chr0,CCAGG,120773344-120773375,Not.included	CHG	681067459731886	0	0	0	0	0	0	0	0	0	0	0	0	0	0	0	0	0	0	0	0	0	0	0	0	0	0	0	0	0	0	0	0	0	0	0	0	0	0	0	0
chr0,CCAGG,120784219-120784250,Not.included	CHG	0	0	0	0	0	0	0	0	0	0	0	199312372315511	0	0	0	0	0	0	0	0	0	0	0	0	0	0	0	0	0	0	0	0	0	0	0	0	0	0	0	0	0
chr0,CCAGG,120788949-120788980,Not.included	CHG	0	0	0	0	0	0	0	0	0	0	0	0	0	0	116254061626278	0	0	0	79863699286551	0	0	0	0	0	0	0	0	0	0	0	0	0	0	0	0	0	0	0	0	0	0
chr0,CCAGG,120800409-120800440,Not.included	CHG	0	0	0	0	0	0	0	0	0	0	0	0	0	0	0	0	489409527405186	348400493335099	0	0	0	0	0	0	0	0	0	0	0	0	837041893946792	0	0	0	0	518914431010326	0	0	0	0	0
chr0,CCAGG,120801204-120801235,RTR.tag	CHG	0	0	0	0	0	0	0	0	0	0	0	149484279236634	0	0	0	0	0	0	0	0	0	0	0	0	0	0	0	0	0	0	0	0	0	0	0	0	0	0	0	0	0
chr0,CCAGG,120805819-120805850,RTR.tag	CHG	0	0	263650504890717	0	0	0	0	0	0	0	0	0	0	0	0	129897121479788	0	0	0	0	0	0	0	0	0	0	0	0	0	0	0	0	0	0	0	0	0	0	0	0	0
chr0,CCAGG,120806763-120806794,Not.included	CHG	0	0	0	0	0	0	0	0	0	0	0	249140465394389	0	0	0	0	0	0	0	0	0	0	0	0	0	0	0	0	0	0	0	0	0	0	0	0	0	0	0	0	0
chr0,CCAGG,120822259-120822290,Not.included	CHG	0	0	263650504890717	0	0	0	0	0	0	0	0	0	0	0	0	0	0	0	0	0	0	0	0	0	0	0	0	0	0	0	0	0	0	0	0	0	0	0	0	0	0
chr0,CCAGG,120834192-120834223,Not.included	CHG	0	0	0	0	0	0	0	0	0	0	0	0	0	0	0	0	0	0	0	0	582298136645963	0	0	0	0	0	0	0	0	0	0	0	0	336620998417881	0	0	0	0	0	0	0
chr0,CCAGG,120840562-120840593,Not.included	CHG	0	0	0	0	0	0	0	0	0	0	0	0	0	0	0	0	104873470158254	0	0	0	0	0	0	0	0	0	0	0	0	0	0	0	0	0	0	0	0	0	0	0	0
chr0,CCAGG,120872556-120872587,RTR.tag	CHG	0	0	0	0	0	0	0	0	0	0	0	0	0	0	0	0	0	0	0	0	0	0	0	0	0	0	0	0	0	0	0	0	0	252465748813411	0	0	0	0	0	0	0
chr0,CCAGG,120873244-120873275,Not.included	CHG	0	0	0	0	0	0	0	0	0	0	0	0	0	0	0	0	0	278720394668079	0	0	0	0	0	0	0	0	0	0	0	0	0	0	0	0	0	0	0	0	0	0	0
chr0,CCAGG,120873519-120873550,RTR.tag	CHG	0	0	0	0	0	0	0	0	0	0	0	0	0	0	0	0	0	0	0	0	0	0	0	0	0	0	0	0	0	0	558027929297861	0	0	0	0	0	0	0	0	0	0
chr0,CCAGG,120883795-120883826,Not.included	CHG	0	0	0	0	0	0	0	0	0	0	0	0	0	0	0	357217084069417	0	278720394668079	0	0	0	0	0	0	0	0	0	0	0	0	0	0	0	0	0	0	0	0	0	0	0
chr0,CCAGG,120894986-120895017,Not.included	CHG	0	0	0	0	0	0	0	0	0	0	0	0	0	0	0	0	0	0	0	0	0	0	0	0	0	0	0	0	0	0	0	0	0	0	0	0	0	0	0	364064415130517	0
chr0,CCAGG,120901115-120901146,Not.included	CHG	0	0	0	0	0	0	0	0	235271974402409	0	0	0	0	28958367520295	0	0	0	487760690669138	0	0	0	0	0	0	0	0	211215545464146	0	0	0	0	0	0	0	0	0	0	0	0	364064415130517	0
chr0,CCAGG,120901533-120901564,Not.included	CHG	0	0	0	0	0	136716079764067	0	0	0	0	0	0	0	0	697524369757668	0	0	0	0	0	0	0	0	0	0	0	0	0	0	0	0	0	0	0	0	0	0	0	0	0	0
chr0,CCAGG,120902858-120902889,Not.included	CHG	681067459731887	24390243902439	105460201956287	0	0	0	0	0	0	0	0	0	0	0	930032493010224	227319962589629	314620410474762	0	0	0	0	117513416115006	0	0	225639042001096	0	0	0	0	0	0	155651108041325	0	100986299525364	753764109521925	129728607752582	117532982693268	0	189190893611654	109219324539155	0
chr0,CCAGG,120932036-120932067,Not.included	CHG	0	0	0	0	0	0	0	0	0	0	0	0	0	0	0	0	0	0	931743158343094	0	0	0	0	0	0	0	0	0	0	0	0	0	0	0	0	0	0	0	0	0	0
chr0,CCAGG,120945062-120945093,Not.included	CHG	0	0	0	0	0	0	0	0	784239914674697	0	0	0	0	0	0	0	0	0	0	0	0	0	0	0	0	0	0	0	0	0	0	0	0	0	0	0	0	0	0	0	0
chr0,CCAGG,120945311-120945342,Not.included	CHG	0	0	0	0	0	0	0	0	0	0	0	0	0	106180680907748	0	0	0	0	0	0	0	0	0	0	0	0	0	0	0	0	0	0	0	0	0	0	0	0	0	0	0
chr0,CCAGG,12095382-12095413,Not.included	CHG	0	0	0	0	0	0	0	0	0	0	0	0	0	0	0	0	0	0	399318496432755	0	0	0	0	0	128936595429198	0	0	0	0	0	0	0	0	0	0	0	0	0	0	0	0
chr0,CCAGG,120955481-120955512,Not.included	CHG	0	16260162601626	0	0	0	0	0	0	0	0	0	0	0	5791673504059	0	0	0	209040296001059	0	0	0	0	0	0	0	0	0	0	0	588928150765607	0	0	0	0	0	0	0	0	0	364064415130517	0
chr0,CCAGG,121025688-121025719,RTR.tag	CHG	0	0	0	0	0	0	0	0	0	0	0	0	0	0	0	0	0	0	0	0	0	0	0	0	161170744286497	0	0	0	0	0	0	0	0	0	0	0	0	0	0	0	16808841450603
chr0,CCAGG,121031325-121031356,Not.included	CHG	0	0	0	0	0	0	0	0	0	0	0	0	0	0	0	0	0	0	119795548929826	0	0	0	0	0	0	0	0	0	0	0	0	0	0	0	0	0	0	0	0	0	0
chr0,CCAGG,121132733-121132764,Not.included	CHG	0	0	0	0	0	0	862693674729977	0	0	0	0	0	0	482639458671583	0	0	0	0	0	0	0	0	0	0	0	0	0	0	0	0	0	0	0	0	0	0	0	0	0	0	0
chr0,CCAGG,121152427-121152458,Not.included	CHG	0	0	0	0	0	0	0	0	0	0	0	0	0	0	0	0	0	209040296001059	0	0	0	0	0	0	0	0	0	0	0	0	0	0	0	0	0	0	0	0	0	0	0
chr0,CCAGG,121152478-121152509,Not.included	CHG	0	0	0	0	0	0	0	0	0	0	0	0	0	0	0	0	0	0	0	819821461104026	0	0	0	0	0	0	0	0	0	0	0	0	0	0	0	0	0	0	0	0	0
chr0,CCAGG,121171868-121171899,Not.included	CHG	0	0	0	0	0	0	0	0	0	0	0	0	0	0	0	0	0	0	0	0	0	0	0	0	967024465718983	0	0	0	0	0	0	0	0	0	0	0	0	0	0	0	0
chr0,CCAGG,121179182-121179213,Not.included	CHG	136213491946377	0	0	0	0	0	0	0	0	0	0	0	0	0	0	0	349578233860847	0	0	0	0	0	0	0	0	0	0	0	0	0	0	0	0	252465748813411	0	0	0	0	0	0	0
chr0,CCAGG,121182561-121182592,Not.included	CHG	681067459731886	0	0	0	0	0	0	0	0	0	0	0	0	0	0	0	0	0	0	0	0	0	0	0	0	0	0	0	0	0	0	0	0	0	0	0	0	0	0	0	0
chr0,CCAGG,121183523-121183554,Not.included	CHG	181617989261836	0	0	0	0	0	0	0	0	0	0	0	0	0	0	0	0	0	0	0	0	0	0	0	0	0	0	0	0	0	0	0	0	0	0	389185823257745	0	0	0	0	0
chr0,CCAGG,121196095-121196126,Not.included	CHG	0	0	0	0	0	0	0	0	0	0	0	0	0	0	348762184878834	0	0	0	0	0	0	0	0	0	0	0	0	0	0	0	0	0	0	0	0	0	0	0	0	0	0
chr0,CCAGG,121240450-121240481,Not.included	CHG	0	0	0	0	0	0	0	0	0	0	0	0	0	11583347008118	0	0	0	0	0	0	0	0	0	0	0	0	0	0	0	0	0	0	0	0	0	0	0	0	0	0	0
chr0,CCAGG,121252597-121252628,Not.included	CHG	0	0	0	0	0	0	0	0	0	0	0	0	586785588545945	0	0	0	0	0	0	0	0	0	0	0	0	0	0	0	0	0	0	0	0	0	0	0	0	0	0	0	0
chr0,CCAGG,121291590-121291621,Not.included	CHG	0	0	0	0	0	0	0	0	0	0	0	298968558473267	0	0	0	0	0	0	0	0	0	0	0	0	0	0	0	0	0	0	0	0	0	0	0	0	0	0	0	0	0
chr0,CCAGG,121291612-121291643,Not.included	CHG	113511243288648	0	790951514672151	0	0	0	0	0	0	0	0	0	0	0	232508123252556	0	0	278720394668079	0	0	0	0	0	0	0	0	0	0	0	0	0	0	0	252465748813411	565323082141444	0	0	0	0	0	0
chr0,CCAGG,121349730-121349761,Not.included	CHG	0	0	0	0	0	0	0	0	0	0	254045677412799	0	0	0	406889215691973	0	0	0	0	0	0	0	0	0	0	0	0	0	0	0	0	0	0	252465748813411	0	0	0	0	0	0	0
chr0,CCAGG,121362798-121362829,Not.included	CHG	0	0	0	0	0	0	0	0	0	0	0	0	0	0	58127030813139	0	0	0	0	0	0	0	0	0	0	0	0	0	0	0	0	0	0	0	0	0	0	0	0	0	0
chr0,CCAGG,121393636-121393667,Not.included	CHG	272426983892755	182926829268293	246073804564669	441332234906438	684708183893055	644518661744888	345077469891991	448211229728628	564652738565782	0	635114193531997	398624744631023	166255916754685	135139048428043	244133529415184	107165125220825	349578233860847	118456167733934	199659248216377	455456367280015	116459627329193	587567080575032	0	225641951351595	257873190858395	799226012703487	140810363642764	155176235867879	575985821887461	255202198665096	0	13619471953616	972972972972973	925707745649174	282661541070722	116755746977323	323215702406488	741015190811412	132433625528158	570367583704477	462243139891583
chr0,CCAGG,121429161-121429192,Not.included	CHG	0	0	0	0	0	0	0	0	0	0	0	0	0	0	0	0	279662587088678	0	0	0	0	0	0	0	0	0	0	0	0	0	0	0	0	0	0	0	0	0	0	0	0
chr0,CCAGG,121431674-121431705,Not.included	CHG	0	0	0	0	0	0	0	0	0	0	0	199312372315511	0	0	0	0	0	0	0	0	0	0	0	0	0	0	0	0	0	0	0	0	0	0	0	0	0	0	0	0	0
chr0,CCAGG,121443962-121443993,Not.included	CHG	0	0	0	0	0	0	0	0	0	0	0	0	0	0	0	0	104873470158254	0	0	0	0	0	0	0	0	0	0	0	0	0	0	0	0	0	0	0	0	0	0	0	0
chr0,CCAGG,121450778-121450809,RTR.tag	CHG	0	0	0	0	0	0	0	0	0	0	0	0	0	0	0	129897121479788	0	0	0	0	0	0	0	0	0	0	0	0	0	0	0	0	0	0	0	0	0	0	0	0	0
chr0,CCAGG,121479877-121479908,Not.included	CHG	0	0	0	0	0	0	0	0	0	0	0	0	0	0	0	0	139831293544339	0	0	0	0	0	0	0	0	0	0	0	0	0	0	0	0	0	0	0	0	0	0	0	0
chr0,CCAGG,121486821-121486852,Not.included	CHG	129402817349058	0	0	0	0	0	0	0	0	0	0	0	0	0	232508123252556	941754130728463	873945584652117	10452014800053	0	0	0	0	0	0	0	0	0	0	0	0	0	0	0	757397246440233	0	103782886202065	0	0	189190893611654	0	0
chr0,CCAGG,121511283-121511314,Not.included	CHG	0	0	0	0	0	0	0	0	0	0	0	0	0	675695242140216	0	0	0	0	0	0	0	0	0	0	0	0	0	0	0	0	0	0	0	0	0	0	0	0	0	0	0
chr0,CCAGG,121516467-121516498,Not.included	CHG	0	0	0	0	0	0	0	0	0	0	0	0	0	0	0	0	139831293544339	0	0	0	0	0	0	0	0	0	0	0	0	0	0	0	0	0	0	0	0	0	0	0	0
chr0,CCAGG,121537161-121537192,Not.included	CHG	0	0	0	0	0	0	0	0	0	0	0	0	0	0	0	0	0	0	0	0	0	0	0	0	0	0	0	0	0	0	0	0	0	0	753764109521925	0	0	0	0	0	0
chr0,CCAGG,121555685-121555716,Not.included	CHG	0	0	0	0	0	0	0	0	0	0	0	0	0	0	0	97422841109841	0	0	0	0	0	0	0	0	0	0	0	0	0	0	0	0	0	0	0	0	0	0	0	0	0
chr0,CCAGG,121555704-121555735,Not.included	CHG	0	0	263650504890717	0	0	0	0	0	0	0	0	0	0	0	0	0	0	0	0	0	0	0	0	0	0	0	0	0	0	0	0	0	0	0	0	0	0	0	0	0	0
chr0,CCAGG,121582792-121582823,Not.included	CHG	0	0	0	0	0	0	0	0	0	0	0	0	0	0	0	97422841109841	0	0	0	0	0	0	0	0	0	0	0	0	0	0	0	0	0	0	0	0	0	0	0	0	0
chr0,CCAGG,121616592-121616623,Not.included	CHG	272426983892755	0	0	0	0	0	0	0	0	0	825648451591596	249140465394389	0	0	465016246505112	129897121479788	0	0	0	0	0	0	0	0	0	0	0	0	0	0	0	58369165515497	0	0	0	389185823257745	0	0	0	0	126066310879523
chr0,CCAGG,121624716-121624747,Not.included	CHG	0	0	263650504890717	0	0	0	0	0	0	0	0	0	0	0	0	0	0	0	0	0	0	0	0	0	0	0	0	0	0	0	0	0	0	0	0	0	0	0	0	0	0
chr0,CCAGG,12163266-12163297,RTR.tag	CHG	0	0	0	0	13042060645582	0	0	0	0	0	0	0	0	0	0	0	0	0	0	0	0	0	0	0	0	0	0	0	0	0	0	0	0	0	0	0	0	0	0	0	0
chr0,CCAGG,121653058-121653089,Not.included	CHG	0	0	0	0	0	0	0	0	0	0	0	0	0	0	0	0	0	0	931743158343094	0	0	0	0	0	0	0	0	0	0	0	0	0	0	0	0	0	0	0	0	0	0
chr0,CCAGG,12165618-12165649,Not.included	CHG	0	0	0	0	0	0	0	0	0	0	0	0	0	0	0	129897121479788	0	0	0	0	0	0	0	0	0	0	0	0	0	0	0	0	0	0	0	0	0	0	0	0	0
chr0,CCAGG,121671739-121671770,Not.included	CHG	0	0	0	0	0	0	517616204837986	0	0	0	0	0	0	0	0	0	0	0	0	0	0	0	0	0	0	0	0	0	0	0	0	0	0	0	0	0	0	0	0	0	0
chr0,CCAGG,121672885-121672916,Not.included	CHG	0	0	0	0	0	0	0	0	0	0	0	0	0	0	0	0	0	0	0	0	0	0	0	135385170810957	0	0	0	0	0	0	0	0	0	0	0	0	0	0	0	0	0
chr0,CCAGG,121674396-121674427,Not.included	CHG	0	0	0	0	0	0	0	0	0	0	0	0	0	0	290635154065695	0	0	0	0	0	0	0	0	0	0	0	0	0	0	0	0	0	0	0	0	0	0	0	0	0	0
chr0,CCAGG,121710561-121710592,Not.included	CHG	0	0	0	0	0	0	0	0	0	0	0	0	0	0	0	0	0	0	0	0	0	0	0	0	0	0	0	0	0	0	0	0	0	336620998417881	0	389185823257745	0	0	0	0	0
chr0,CCAGG,121712173-121712204,Not.included	CHG	204320237919566	0	0	0	0	0	690154939783981	0	0	0	0	0	0	0	0	0	0	0	0	364365093824012	0	0	0	0	0	0	0	0	0	0	0	0	0	252465748813411	0	0	0	0	0	0	0
chr0,CCAGG,121713333-121713364,Not.included	CHG	0	0	0	0	0	0	0	0	0	0	0	0	0	0	523143277318251	0	0	0	0	0	0	0	0	0	0	0	0	0	0	0	0	0	0	0	0	0	0	0	0	0	0
chr0,CCAGG,121754083-121754114,Not.included	CHG	0	0	0	0	0	0	0	0	0	0	0	0	0	5791673504059	58127030813139	0	0	0	0	109309528147203	0	0	0	0	0	0	0	0	0	0	0	0	0	0	0	0	0	0	0	0	0
chr0,CCAGG,121762090-121762121,Not.included	CHG	0	0	0	0	0	0	120777114462197	244478852579252	329380764163373	0	0	0	0	0	0	97422841109841	0	0	0	0	0	0	0	0	0	0	0	0	0	0	0	0	0	0	0	0	0	0	0	0	0
chr0,CCAGG,121800611-121800642,Not.included	CHG	131673042214831	0	527301009781434	0	0	0	0	0	0	0	120671696771079	448452837709901	0	0	0	357217084069417	873945584652117	0	0	0	0	0	0	0	0	0	0	0	0	0	0	0	0	504931497626822	565323082141444	518914431010326	881497370199512	0	0	485419220174023	0
chr0,CCAGG,1218199-1218230,Not.included	CHG	0	0	0	0	0	0	0	0	0	0	0	0	0	0	0	97422841109841	0	0	0	0	0	0	0	0	0	0	0	0	0	0	0	0	0	0	0	0	0	0	0	0	0
chr0,CCAGG,121829304-121829335,Not.included	CHG	908089946309182	0	0	0	0	0	0	0	0	0	0	0	0	0	0	0	0	0	0	0	0	0	0	0	0	0	0	0	0	0	0	0	0	0	0	0	0	0	0	0	0
chr0,CCAGG,121842595-121842626,Not.included	CHG	681067459731886	0	0	0	0	0	0	0	0	0	0	0	0	0	0	0	0	0	0	0	0	0	0	0	0	0	0	0	0	0	0	0	0	0	0	0	0	0	0	0	0
chr0,CCAGG,121861084-121861115,Not.included	CHG	136213491946377	0	0	0	0	0	0	0	0	0	0	298968558473267	0	0	0	0	104873470158254	0	0	0	0	0	0	0	0	0	0	0	0	0	0	0	0	0	0	0	0	0	0	0	0
chr0,CCAGG,121877495-121877526,Not.included	CHG	681067459731886	0	0	0	0	0	0	0	0	0	0	0	0	0	0	0	0	0	0	0	0	0	0	0	0	0	0	0	0	0	0	0	0	0	0	0	0	0	0	0	0
chr0,CCAGG,121877521-121877552,Not.included	CHG	0	0	0	0	0	0	0	0	0	0	0	0	0	28958367520295	0	129897121479788	0	0	0	0	0	0	0	0	0	0	0	0	0	0	0	0	0	0	0	0	0	0	0	0	0
chr0,CCAGG,121887234-121887265,Not.included	CHG	771876454362805	0	351534006520956	0	0	0	0	0	0	0	190534258059599	797249489262046	0	0	0	0	489409527405186	836161184004237	0	0	0	0	0	0	0	0	0	0	0	0	0	778255540206627	0	0	0	648643038762908	0	277880696554279	252254524815539	0	0
chr0,CCAGG,121951788-121951819,Not.included	CHG	0	0	0	0	0	0	0	0	0	0	0	0	0	0	0	0	139831293544339	0	0	910912734560029	0	0	0	0	0	0	0	0	0	0	0	0	0	0	0	0	0	0	0	0	0
chr0,CCAGG,122037206-122037237,Not.included	CHG	0	0	0	0	0	0	0	0	0	0	0	0	127136877518288	0	0	0	0	0	0	0	0	0	0	0	0	0	0	0	0	0	0	0	0	0	0	0	0	0	0	0	0
chr0,CCAGG,122093612-122093643,Not.included	CHG	0	0	0	0	0	0	0	0	0	0	0	0	293392794272973	0	0	0	0	0	0	0	0	0	0	0	0	0	0	0	0	0	0	0	0	0	0	0	0	0	0	0	0
chr0,CCAGG,122150106-122150137,Not.included	CHG	0	0	0	0	0	0	0	0	0	253252292599701	0	0	0	0	0	0	0	0	0	0	0	0	0	0	0	0	0	0	0	0	0	0	0	0	0	0	0	0	0	0	0
chr0,CCAGG,122154393-122154424,Not.included	CHG	204320237919566	0	0	0	0	0	120777114462197	0	0	0	0	0	0	0	0	0	0	0	0	0	0	0	0	0	0	0	0	0	0	0	0	0	0	0	0	0	0	0	0	0	0
chr0,CCAGG,122159393-122159424,Not.included	CHG	0	0	0	0	0	0	0	0	0	0	0	348796651552145	0	0	0	0	0	0	0	546547640736017	0	0	0	0	0	0	0	0	0	0	0	0	0	0	0	0	0	0	0	0	0
chr0,CCAGG,122178653-122178684,Not.included	CHG	0	0	0	0	0	0	0	0	0	0	0	448452837709901	0	0	0	0	0	0	0	0	0	0	0	0	0	0	0	0	0	0	0	0	0	0	942205136902406	0	0	0	0	0	0
chr0,CCAGG,122202983-122203014,Not.included	CHG	0	0	0	0	0	0	0	0	0	0	0	0	0	0	0	0	0	0	0	0	0	0	0	0	0	0	0	0	0	0	697534911622327	0	0	0	0	0	0	0	0	0	0
chr0,CCAGG,122211077-122211108,Not.included	CHG	0	0	0	0	0	0	0	0	0	0	0	0	0	0	0	97422841109841	0	0	0	0	0	0	0	0	0	0	0	0	0	0	0	0	0	0	0	0	0	0	0	0	0
chr0,CCAGG,122252426-122252457,Not.included	CHG	0	0	0	0	0	0	0	0	0	0	0	0	0	0	0	0	0	0	0	0	0	0	0	0	0	0	0	0	0	0	0	0	0	0	565323082141444	0	0	0	0	0	0
chr0,CCAGG,122285291-122285322,Not.included	CHG	0	0	0	0	0	0	0	0	0	0	0	0	0	0	697524369757668	0	0	0	0	0	0	0	0	0	0	0	0	0	0	0	0	0	0	0	0	0	0	0	0	0	0
chr0,CCAGG,12230038-12230069,Not.included	CHG	0	0	0	0	0	0	0	0	0	0	0	0	0	0	0	97422841109841	0	0	0	0	0	0	0	0	0	0	0	0	0	0	0	0	0	0	0	0	0	0	0	0	0
chr0,CCAGG,12231226-12231257,Not.included	CHG	0	0	0	0	0	0	0	0	0	0	444579935472398	0	0	0	0	0	0	0	0	0	0	0	0	0	0	0	0	0	0	0	0	0	0	0	0	0	0	0	0	364064415130517	0
chr0,CCAGG,122318405-122318436,Not.included	CHG	0	0	0	0	0	0	0	0	0	0	0	298968558473267	0	0	0	0	0	0	0	0	0	0	0	0	0	0	0	0	0	0	0	0	0	0	0	0	0	0	0	0	0
chr0,CCAGG,122320218-122320249,Not.included	CHG	0	0	0	0	0	0	0	0	0	266581360631265	0	0	0	0	0	0	0	418080592002118	0	0	0	0	0	0	0	0	0	0	0	0	0	0	0	0	0	0	0	0	0	0	0
chr0,CCAGG,122327316-122327347,Not.included	CHG	113511243288648	0	0	0	97815454841865	0	0	0	0	0	190534258059599	298968558473267	0	0	139504873951534	0	209746940316508	0	0	0	0	0	0	0	0	0	0	0	0	0	0	13619471953616	0	0	0	0	0	0	0	364064415130517	0
chr0,CCAGG,122379278-122379309,Not.included	CHG	0	0	0	0	0	0	0	0	0	0	0	0	0	0	0	0	0	0	0	0	77639751552795	0	0	0	0	0	0	0	0	0	0	0	0	0	0	389185823257745	0	0	0	0	0
chr0,CCAGG,122387700-122387731,Not.included	CHG	136213491946377	0	0	0	0	0	0	0	0	0	0	0	0	0	0	0	314620410474762	348400493335099	0	0	0	0	0	0	0	0	0	0	0	0	0	0	0	252465748813411	0	0	0	0	0	0	0
chr0,CCAGG,12240948-12240979,Not.included	CHG	930792194966912	284552845528455	966718517932628	220666117453219	293446364525595	390617370754477	586631698816384	101866188574688	0	20660055448923	0	0	283613034463874	28958367520295	191819201683359	97422841109841	629240820949524	557440789336158	17303801512086	337037711787211	0	0	0	135385170810957	225639042001096	378580742859547	387228500017601	443360673908224	177226406734603	588928150765607	0	778255540206627	0	1430639243276	150752821904385	518914431010326	176299474039902	277880696554279	0	194167688069609	0
chr0,CCAGG,122423545-122423576,Not.included	CHG	0	0	0	0	0	0	0	0	0	0	0	0	0	0	0	97422841109841	0	0	0	0	0	0	0	0	0	0	0	0	0	0	0	0	0	0	0	0	0	0	0	0	0
chr0,CCAGG,12244217-12244248,Not.included	CHG	0	0	0	0	0	0	0	0	0	0	0	0	0	0	0	0	0	209040296001059	0	0	0	0	0	0	0	0	0	0	0	0	0	0	0	0	0	0	0	0	0	0	0
chr0,CCAGG,122460946-122460977,Not.included	CHG	158915740604107	0	0	0	0	0	0	0	0	0	0	0	0	0	0	0	0	0	0	0	0	0	0	0	0	0	0	0	0	0	0	0	0	0	0	0	0	0	0	0	0
chr0,CCAGG,1224625-1224656,Not.included	CHG	0	0	0	0	0	0	0	0	0	0	0	0	0	0	0	0	139831293544339	0	0	0	0	0	0	0	0	0	0	0	0	0	0	0	0	0	0	0	0	0	0	0	0
chr0,CCAGG,12247-12278,RTR.tag	CHG	0	0	0	0	0	0	0	0	0	0	0	0	0	0	0	32474280369947	0	0	0	0	0	0	0	0	0	0	0	0	0	0	0	0	0	0	0	0	0	0	0	0	0
chr0,CCAGG,122486681-122486712,Not.included	CHG	0	0	0	0	0	0	0	0	0	0	0	0	0	0	0	0	209746940316508	0	0	0	0	0	0	0	0	0	0	0	0	0	0	0	0	0	0	0	0	0	0	0	0
chr0,CCAGG,122525963-122525994,Not.included	CHG	0	0	351534006520956	0	0	0	0	0	0	0	0	0	0	0	0	0	0	0	0	0	0	0	0	0	0	0	0	0	0	0	0	0	0	0	0	0	0	0	0	0	0
chr0,CCAGG,122580411-122580442,Not.included	CHG	0	0	0	0	0	0	0	0	0	0	0	0	0	0	0	0	0	0	0	0	0	0	0	0	0	0	0	0	0	0	0	0	0	252465748813411	0	0	0	0	0	0	0
chr0,CCAGG,122612600-122612631,Not.included	CHG	0	0	0	0	0	0	0	0	0	0	0	0	0	0	0	227319962589629	0	0	0	0	0	0	0	0	0	0	0	0	0	0	0	0	0	0	0	0	0	0	0	0	0
chr0,CCAGG,122654501-122654532,Not.included	CHG	0	0	0	0	0	0	0	0	0	0	0	0	0	0	0	97422841109841	0	0	0	0	0	0	0	0	0	0	0	0	0	0	0	0	0	0	0	0	0	0	0	0	0
chr0,CCAGG,122665017-122665048,Not.included	CHG	0	0	0	0	0	0	0	0	0	0	0	0	0	482639458671583	0	0	0	0	0	0	0	0	0	0	0	0	0	0	0	0	0	0	0	0	0	0	0	0	0	0	0
chr0,CCAGG,122727014-122727045,Not.included	CHG	0	0	0	0	0	0	0	0	0	0	0	0	0	0	0	0	0	0	0	819821461104026	0	0	0	0	0	0	0	0	0	0	0	0	0	0	0	0	0	0	0	0	0
chr0,CCAGG,122730057-122730088,Not.included	CHG	0	0	0	0	0	0	0	0	0	0	0	0	0	0	0	0	139831293544339	0	0	0	0	0	0	0	0	0	0	0	0	0	0	0	0	0	0	0	0	0	0	0	0
chr0,CCAGG,122735511-122735542,Not.included	CHG	0	0	0	0	0	0	0	0	0	0	0	0	0	0	0	0	0	0	0	0	0	0	0	0	0	0	0	0	0	0	697534911622327	0	0	0	0	0	0	0	0	0	0
chr0,CCAGG,122735560-122735591,Not.included	CHG	0	0	0	0	0	0	0	0	0	0	0	0	0	0	0	0	0	0	0	0	0	0	0	135385170810957	0	0	0	0	0	0	0	0	0	0	0	0	0	0	0	0	0
chr0,CCAGG,122736073-122736104,RTR.tag	CHG	0	0	0	0	0	0	0	0	0	0	0	0	0	0	0	0	0	0	0	0	0	0	0	0	0	0	0	0	0	0	418520946973396	0	0	0	0	0	0	0	0	0	0
chr0,CCAGG,122736990-122737021,RTR.tag	CHG	0	0	0	0	0	0	0	0	0	0	0	0	0	0	0	0	0	0	0	455456367280015	0	0	0	0	0	0	0	0	0	0	0	0	0	0	0	0	0	0	0	0	0
chr0,CCAGG,122785849-122785880,Not.included	CHG	0	0	0	0	0	0	0	0	0	0	0	0	0	0	0	0	0	0	0	63763891419202	0	0	0	0	0	0	0	0	0	0	0	0	0	0	0	0	0	0	0	0	0
chr0,CCAGG,122797121-122797152,Not.included	CHG	0	0	351534006520956	0	0	0	0	0	0	0	0	0	0	772223133874533	0	0	0	0	0	0	0	0	0	0	0	0	0	0	0	0	0	0	0	0	0	0	0	0	0	0	0
chr0,CCAGG,122797734-122797765,Not.included	CHG	0	0	0	0	0	0	0	0	0	0	0	0	0	0	0	0	279662587088678	0	0	0	0	0	0	0	0	0	0	0	0	0	0	0	0	0	0	0	0	0	0	0	0
chr0,CCAGG,122800088-122800119,Not.included	CHG	0	0	0	0	0	0	0	0	0	0	0	0	0	0	0	0	0	0	0	0	0	0	0	0	0	0	0	0	0	0	0	0	0	0	0	0	0	0	0	364064415130517	0
chr0,CCAGG,122850038-122850069,Not.included	CHG	0	0	0	0	0	0	0	0	0	0	0	0	0	0	0	0	0	0	0	0	0	0	0	0	0	0	0	0	0	0	0	0	0	0	0	389185823257745	0	0	0	0	0
chr0,CCAGG,122852768-122852799,Not.included	CHG	0	0	0	0	0	0	0	0	0	0	0	0	0	0	0	0	0	0	0	0	0	0	0	0	0	0	0	0	0	0	837041893946792	0	0	0	0	0	0	0	0	0	0
chr0,CCAGG,122885262-122885293,Not.included	CHG	681067459731886	0	0	0	0	0	0	0	0	0	0	0	0	0	0	0	314620410474762	418080592002118	0	0	0	0	0	0	0	0	0	0	0	0	0	0	0	0	0	0	0	0	0	0	0
chr0,CCAGG,122886882-122886913,Not.included	CHG	0	0	0	0	0	0	0	0	0	0	0	0	0	0	0	0	0	0	53242466191034	0	0	0	0	0	0	0	0	0	0	0	418520946973396	0	0	0	0	0	0	0	0	0	0
chr0,CCAGG,122897584-122897615,Not.included	CHG	0	0	0	0	0	0	0	0	0	0	0	0	0	0	0	0	0	0	0	0	0	0	0	0	0	0	105607772732073	0	0	0	0	0	0	0	0	0	0	0	0	0	0
chr0,CCAGG,122897701-122897732,Not.included	CHG	295129232550484	0	0	0	0	0	0	0	0	0	0	0	0	0	0	0	0	0	0	0	0	0	0	0	0	0	0	0	0	0	0	0	0	0	0	0	0	0	0	0	0
chr0,CCAGG,122900195-122900226,Not.included	CHG	0	0	0	0	0	0	0	0	0	0	0	0	0	0	0	0	314620410474762	0	0	0	0	0	0	0	0	0	0	0	0	0	0	0	0	0	0	0	0	0	0	0	0
chr0,CCAGG,122928600-122928631,RTR.tag	CHG	0	0	0	0	0	117185211226343	0	0	0	0	0	0	0	28958367520295	0	0	0	0	0	0	0	0	0	0	0	0	105607772732073	0	0	0	0	0	0	0	0	0	0	0	0	0	0
chr0,CCAGG,122985501-122985532,Not.included	CHG	317831481208214	0	527301009781434	0	0	0	0	0	0	0	0	0	0	0	0	11041255325782	349578233860847	348400493335099	0	0	0	0	0	0	0	0	0	0	0	0	697534911622327	0	0	0	565323082141444	389185823257745	0	0	0	485419220174023	0
chr0,CCAGG,123026160-123026191,RTR.tag	CHG	0	0	0	0	0	0	0	0	0	0	0	149484279236634	0	0	0	0	0	0	0	0	0	0	0	0	0	0	0	0	0	0	0	0	0	0	0	0	0	0	0	0	0
chr0,CCAGG,123028213-123028244,Not.included	CHG	0	0	0	0	0	0	0	0	0	0	0	0	0	0	0	129897121479788	0	0	0	0	0	0	0	0	0	0	0	0	0	0	0	0	0	0	0	0	0	0	0	0	0
chr0,CCAGG,123038019-123038050,Not.included	CHG	0	0	0	2353771919501	0	0	0	0	0	0	0	0	0	0	0	0	0	0	0	0	0	0	0	0	0	0	0	0	0	0	0	0	0	0	0	0	0	0	0	0	0
chr0,CCAGG,123088885-123088916,Not.included	CHG	0	0	0	0	0	0	0	0	0	0	0	448452837709901	0	0	0	0	0	418080592002118	0	0	0	0	0	0	0	0	0	0	0	0	0	0	0	0	0	0	0	0	0	0	0
chr0,CCAGG,123090369-123090400,Not.included	CHG	0	0	0	0	0	0	0	0	0	0	0	0	0	0	0	0	0	0	0	0	0	0	0	0	0	0	0	0	0	0	0	0	0	0	0	0	0	0	0	364064415130517	0
chr0,CCAGG,123103223-123103254,Not.included	CHG	0	0	0	0	0	0	0	0	0	0	0	0	0	0	0	0	0	0	0	0	0	0	0	0	0	0	0	0	0	0	0	0	0	0	0	0	0	0	0	364064415130517	0
chr0,CCAGG,123112927-123112958,RTR.tag	CHG	0	0	0	0	0	0	0	0	0	0	0	0	0	0	0	0	0	0	0	0	0	117513416115006	0	0	0	0	0	0	0	0	0	0	0	0	0	0	0	0	0	0	0
chr0,CCAGG,123120936-123120967,RTR.tag	CHG	52215171912778	0	0	0	0	0	0	0	0	0	0	0	0	0	0	194845682219682	0	0	0	0	0	0	0	0	0	0	0	0	0	0	0	0	0	0	0	0	0	0	0	606774025217528	0
chr0,CCAGG,123134729-123134760,Not.included	CHG	0	0	0	0	0	0	0	0	0	0	0	0	0	0	0	0	0	209040296001059	0	0	0	0	0	0	0	0	0	0	0	0	0	0	0	0	0	0	0	0	0	0	0
chr0,CCAGG,12313512-12313543,RTR.tag	CHG	0	0	0	0	0	0	0	0	0	0	0	0	0	0	0	0	279662587088678	0	0	0	0	0	0	0	0	0	0	0	0	0	0	0	0	0	0	0	0	0	0	0	0
chr0,CCAGG,123149272-123149303,Not.included	CHG	0	0	0	0	0	0	0	0	0	0	0	199312372315511	0	0	0	97422841109841	0	0	0	0	0	0	0	0	0	0	0	0	0	0	0	0	0	0	0	0	0	0	0	0	0
chr0,CCAGG,123181050-123181081,RTR.tag	CHG	0	0	0	0	0	0	0	0	0	0	0	0	0	0	0	0	0	0	0	0	0	0	0	0	0	126193580953182	0	0	0	0	0	0	0	0	0	0	0	0	0	0	0
chr0,CCAGG,123211505-123211536,Not.included	CHG	0	0	0	0	0	0	0	0	0	0	0	149484279236634	0	0	0	0	0	0	0	0	0	0	0	0	0	0	0	0	0	0	0	0	0	0	0	0	0	0	0	0	0
chr0,CCAGG,123230748-123230779,Not.included	CHG	0	0	0	0	0	0	0	0	0	0	0	0	0	0	0	0	0	0	0	273273820368009	0	0	0	0	0	0	0	0	0	0	0	0	0	0	0	0	0	0	0	0	0
chr0,CCAGG,123318092-123318123,Not.included	CHG	0	0	0	0	0	0	0	0	0	0	508091354825598	0	0	0	0	0	0	0	0	0	0	0	0	0	0	0	0	0	0	0	0	0	0	0	0	0	0	0	0	0	0
chr0,CCAGG,123324877-123324908,RTR.tag	CHG	0	0	0	0	0	0	0	0	0	0	0	0	0	0	58127030813139	0	104873470158254	0	0	0	0	0	0	0	0	0	0	0	0	0	0	0	0	0	0	0	0	0	0	0	0
chr0,CCAGG,12339043-12339074,Not.included	CHG	0	0	0	0	0	0	0	0	0	0	0	0	0	0	0	0	0	0	53242466191034	0	0	0	0	0	0	0	0	0	0	0	0	0	0	0	0	0	0	0	0	0	0
chr0,CCAGG,123391554-123391585,Not.included	CHG	0	0	0	0	0	0	0	0	0	0	762137032238396	0	0	0	0	0	0	0	0	0	0	0	0	0	0	0	0	0	0	0	0	0	0	0	0	0	0	0	0	0	0
chr0,CCAGG,123394378-123394409,Not.included	CHG	0	0	0	0	0	0	0	0	0	0	0	0	0	0	0	0	0	0	0	0	0	0	325018282278378	0	0	0	0	0	0	0	129741493561753	778255540206627	0	0	0	0	0	0	0	0	0
chr0,CCAGG,123394802-123394833,Not.included	CHG	0	0	0	0	0	0	0	0	0	0	0	0	0	0	0	0	139831293544339	418080592002118	0	0	0	0	0	0	0	0	0	0	0	0	0	0	0	0	0	0	0	0	0	0	0
chr0,CCAGG,123395675-123395706,RTR.tag	CHG	0	0	0	0	0	0	0	0	0	0	0	0	0	0	0	0	0	0	0	0	0	0	0	0	0	0	0	0	0	0	558027929297861	0	0	0	0	0	0	0	0	0	0
chr0,CCAGG,123400588-123400619,Not.included	CHG	0	0	0	0	0	0	0	0	0	0	0	0	0	0	0	0	419493880633016	696800986670197	0	455456367280015	0	0	0	0	0	0	0	0	0	0	0	0	0	0	0	0	0	0	0	0	0
chr0,CCAGG,123417010-123417041,Not.included	CHG	0	0	0	0	0	0	0	0	0	0	0	0	0	0	697524369757668	0	0	0	0	0	0	0	0	0	0	0	0	0	0	0	0	0	0	0	0	0	0	0	0	0	0
chr0,CCAGG,123440530-123440561,Not.included	CHG	0	0	0	0	0	0	0	0	0	0	0	0	0	0	0	0	0	209040296001059	0	0	0	0	0	0	0	0	0	0	0	0	0	0	0	0	0	0	0	0	0	0	0
chr0,CCAGG,123466313-123466344,Not.included	CHG	0	0	0	0	0	0	0	0	0	0	0	0	0	0	0	129897121479788	0	0	0	0	0	0	0	0	0	0	0	0	0	0	0	0	0	420776248022352	0	0	0	0	0	364064415130517	0
chr0,CCAGG,123471827-123471858,Not.included	CHG	0	0	0	0	0	0	0	0	0	0	0	0	0	0	0	194845682219682	0	209040296001059	0	0	0	0	0	0	0	0	176012954553455	0	132919805050953	0	0	0	0	0	0	0	0	0	0	606774025217528	0
chr0,CCAGG,123489617-123489648,Not.included	CHG	0	121951219512195	0	0	0	0	0	0	0	0	0	0	0	0	0	0	0	0	0	0	0	0	0	0	0	0	0	0	0	0	0	0	0	0	0	0	0	0	0	0	0
chr0,CCAGG,123492060-123492091,Not.included	CHG	0	121951219512195	0	0	0	0	0	0	0	0	0	0	0	0	0	0	0	0	0	0	0	0	0	0	0	0	0	0	0	0	0	0	0	0	0	0	0	0	0	0	0
chr0,CCAGG,123497037-123497068,Not.included	CHG	0	0	0	0	0	0	0	0	0	0	0	0	0	0	0	0	0	0	0	0	0	0	0	0	0	0	0	0	0	0	418520946973396	0	0	0	0	0	0	0	0	0	0
chr0,CCAGG,123522022-123522053,Not.included	CHG	0	0	0	0	0	0	0	0	0	0	0	0	0	0	0	0	0	0	0	0	0	0	0	0	0	0	0	0	0	0	0	0	0	252465748813411	0	0	0	0	0	0	0
chr0,CCAGG,123537506-123537537,RTR.tag	CHG	385938227181402	0	0	0	0	0	0	0	0	0	190534258059599	847077582340924	0	0	0	0	0	348400493335099	0	0	0	0	0	0	0	0	0	0	0	0	0	0	0	420776248022352	0	0	881497370199512	0	0	0	16808841450603
chr0,CCAGG,123537798-123537829,RTR.tag	CHG	544853967785509	0	0	0	0	0	0	0	0	0	0	0	0	0	0	0	279662587088678	0	0	0	0	0	0	0	0	0	0	0	0	0	0	0	0	0	0	0	0	0	0	0	0
chr0,CCAGG,123626356-123626387,Not.included	CHG	0	0	0	0	0	0	0	0	0	0	0	0	0	0	0	0	104873470158254	0	0	0	0	0	0	0	0	0	0	0	0	0	0	0	0	0	0	0	0	0	0	0	0
chr0,CCAGG,123696317-123696348,Not.included	CHG	0	0	0	0	0	0	0	0	0	0	0	0	0	0	0	0	0	0	0	0	0	0	0	0	0	0	0	0	0	0	558027929297861	0	0	0	0	0	0	0	0	0	0
chr0,CCAGG,123717358-123717389,Not.included	CHG	0	0	0	0	0	0	0	0	0	0	0	0	0	0	0	0	0	0	0	0	0	0	0	0	0	0	0	0	0	0	0	0	0	0	0	0	0	0	0	606774025217528	0
chr0,CCAGG,123746189-123746220,Not.included	CHG	0	0	0	0	13042060645582	0	0	0	0	0	0	0	0	0	0	0	0	0	0	0	0	0	0	0	0	0	0	0	0	0	0	0	0	0	0	0	0	0	0	0	0
chr0,CCAGG,123757555-123757586,Not.included	CHG	181617989261836	0	0	0	0	0	0	0	0	0	0	0	0	0	0	0	0	0	0	0	0	0	0	0	0	0	0	0	0	0	0	0	0	0	0	0	0	0	0	0	0
chr0,CCAGG,123758232-123758263,RTR.tag	CHG	0	0	0	0	0	0	0	0	0	0	0	0	0	0	0	0	209746940316508	0	0	0	0	0	0	0	0	0	0	0	0	0	0	0	0	0	0	0	0	0	0	0	0
chr0,CCAGG,123758990-123759021,Not.included	CHG	0	121951219512195	0	0	0	0	0	0	0	0	0	0	0	0	0	0	0	0	0	0	0	0	0	0	0	0	0	0	0	0	0	0	0	0	0	0	0	0	0	0	0
chr0,CCAGG,123788373-123788404,Not.included	CHG	0	0	0	0	0	0	0	0	0	0	0	0	0	0	0	0	0	278720394668079	0	0	0	0	0	0	0	0	0	0	0	0	0	0	0	0	0	0	0	0	0	0	0
chr0,CCAGG,123810768-123810799,RTR.tag	CHG	0	0	0	0	0	0	0	0	0	0	0	149484279236634	0	0	0	0	0	0	0	0	0	0	0	0	0	0	0	0	0	0	0	0	0	0	0	0	0	0	0	0	0
chr0,CCAGG,123826776-123826807,Not.included	CHG	0	0	0	0	0	0	0	0	0	0	0	0	0	0	0	0	139831293544339	0	0	0	0	0	0	0	0	0	0	0	0	0	0	0	0	0	0	0	0	0	0	0	0
chr0,CCAGG,123832191-123832222,Not.included	CHG	0	0	0	0	0	0	0	0	0	0	0	0	0	0	0	0	0	0	106484932382068	0	0	0	0	0	0	0	0	0	0	0	0	0	0	0	0	0	0	0	0	0	0
chr0,CCAGG,12384233-12384264,Not.included	CHG	113511243288648	0	0	0	0	0	0	0	0	0	0	0	0	0	0	0	0	0	0	0	0	0	0	0	0	0	0	0	0	0	0	0	0	0	0	0	0	0	0	0	0
chr0,CCAGG,12387079-12387110,Not.included	CHG	0	0	0	0	0	0	0	0	0	0	0	0	0	0	0	227319962589629	0	0	0	0	0	0	0	0	0	0	0	0	0	0	0	0	0	0	0	0	0	0	0	0	0
chr0,CCAGG,123898288-123898319,Not.included	CHG	0	0	0	0	0	0	0	0	0	0	0	0	0	0	0	0	209746940316508	0	0	0	0	0	0	0	0	0	0	0	0	0	0	0	0	252465748813411	0	0	0	0	0	0	0
chr0,CCAGG,123911632-123911663,Not.included	CHG	908089946309182	0	0	0	0	0	0	0	0	0	0	0	0	0	0	0	0	0	0	0	0	0	0	0	0	0	0	0	0	0	0	0	0	0	0	0	0	0	0	0	0
chr0,CCAGG,123917358-123917389,Not.included	CHG	0	0	0	0	0	0	0	0	0	0	0	0	0	482639458671583	0	0	0	0	0	0	0	0	0	0	0	0	0	0	0	0	0	0	0	0	0	0	0	0	0	0	0
chr0,CCAGG,123922826-123922857,Not.included	CHG	0	0	0	0	0	0	0	0	0	0	0	0	0	0	0	0	0	0	79863699286551	0	0	0	0	0	0	0	0	0	0	0	0	0	0	0	0	0	0	0	0	0	0
chr0,CCAGG,123928266-123928297,Not.included	CHG	0	0	0	0	0	0	0	0	0	0	0	0	0	0	0	0	0	0	0	0	0	0	0	0	0	0	0	0	0	0	837041893946792	0	0	0	0	0	0	0	0	0	0
chr0,CCAGG,123928509-123928540,Not.included	CHG	681067459731886	0	0	0	0	0	0	0	0	0	0	0	0	0	0	0	0	0	0	0	0	0	0	0	0	0	0	0	0	0	0	0	0	0	0	0	0	0	0	0	0
chr0,CCAGG,123928581-123928612,Not.included	CHG	204320237919566	0	0	0	0	0	0	0	0	0	0	0	0	0	0	0	0	0	0	0	0	0	0	0	0	0	0	0	0	0	0	0	0	0	0	0	0	0	0	0	0
chr0,CCAGG,123928700-123928731,Not.included	CHG	0	0	0	0	0	0	0	0	0	0	0	0	0	0	0	0	0	0	0	0	0	0	0	0	0	0	0	0	0	0	837041893946792	0	0	0	0	0	0	0	0	0	0
chr0,CCAGG,123928748-123928779,Not.included	CHG	0	0	263650504890717	0	0	0	0	0	0	0	0	0	0	0	0	129897121479788	454451704019101	209040296001059	0	0	0	0	0	0	0	0	0	0	0	0	0	0	0	0	0	0	0	0	0	0	0
chr0,CCAGG,123928913-123928944,Not.included	CHG	0	0	0	0	0	0	0	0	0	0	0	0	0	0	0	0	0	0	0	0	0	0	0	0	0	0	0	0	0	0	237161869951591	0	0	0	0	0	0	0	0	0	0
chr0,CCAGG,123968960-123968991,Not.included	CHG	0	0	0	0	0	0	0	0	0	0	0	0	0	0	0	0	0	0	0	0	0	0	0	135385170810957	0	0	0	0	0	0	0	0	0	0	0	0	0	0	0	0	0
chr0,CCAGG,123973864-123973895,Not.included	CHG	181617989261836	0	351534006520956	0	0	0	0	0	0	0	0	0	0	0	0	292268523329523	104873470158254	0	0	0	0	0	0	0	0	0	0	0	132919805050953	0	0	0	0	504931497626822	0	518914431010326	0	0	0	0	0
chr0,CCAGG,123997065-123997096,Not.included	CHG	0	0	0	0	0	0	0	0	0	0	825648451591596	0	0	0	0	97422841109841	0	0	0	0	0	0	0	0	0	0	0	0	0	0	0	0	0	0	0	0	0	0	0	0	0
chr0,CCAGG,124097936-124097967,Not.included	CHG	385938227181402	0	0	0	0	0	0	0	0	0	0	0	0	0	0	681959887768887	279662587088678	348400493335099	0	0	0	117513416115006	0	0	0	126193580953182	0	0	0	0	0	0	0	252465748813411	942205136902406	648643038762908	0	0	0	0	0
chr0,CCAGG,124108937-124108968,Not.included	CHG	227022486577295	0	0	0	0	0	0	0	0	0	0	298968558473267	0	0	0	0	0	0	0	0	0	0	0	0	0	0	0	0	0	0	418520946973396	778255540206627	0	0	0	0	0	0	0	0	0
chr0,CCAGG,124137460-124137491,Not.included	CHG	0	0	0	0	0	0	0	0	0	0	0	0	0	0	0	162371401849735	0	0	0	0	0	0	0	0	0	0	0	0	0	0	0	0	0	0	0	0	0	0	0	0	0
chr0,CCAGG,124156433-124156464,Not.included	CHG	908089946309182	0	0	0	0	0	0	0	0	0	0	0	0	0	0	0	0	0	0	0	0	0	0	0	0	0	0	0	0	0	0	0	0	0	0	0	0	0	0	0	0
chr0,CCAGG,124164129-124164160,Not.included	CHG	0	0	0	0	0	0	0	0	0	0	0	0	0	0	465016246505112	0	0	0	0	0	0	0	0	0	0	21032263492197	0	0	0	0	0	0	0	0	0	0	0	0	0	0	0
chr0,CCAGG,124265881-124265912,RTR.tag	CHG	136213491946377	0	0	0	0	0	0	0	0	0	0	0	0	0	0	64948560739894	139831293544339	0	0	0	0	0	0	0	0	0	0	0	0	0	0	0	0	0	0	0	0	0	0	0	0
chr0,CCAGG,124268937-124268968,Not.included	CHG	0	0	0	0	0	0	0	0	0	0	0	0	0	0	0	0	0	0	0	455456367280015	0	0	0	0	0	0	0	0	0	0	0	0	0	0	0	0	0	0	0	0	0
chr0,CCAGG,124370743-124370774,Not.included	CHG	113511243288648	0	87883501630239	0	0	0	0	0	0	0	0	149484279236634	880178382818918	0	58127030813139	552062766289099	0	278720394668079	0	100200400801603	0	0	0	0	0	0	0	0	0	0	0	0	0	0	0	0	881497370199512	0	0	364064415130517	0
chr0,CCAGG,12437906-12437937,Not.included	CHG	340533729865943	0	0	0	0	0	0	0	0	0	0	0	0	0	0	0	0	0	0	0	0	0	0	0	0	0	0	0	0	0	0	0	0	0	0	0	0	0	0	0	0
chr0,CCAGG,124481126-124481157,Not.included	CHG	136213491946377	0	0	0	0	0	0	0	0	0	0	0	0	0	0	0	209746940316508	0	0	0	0	0	0	0	0	0	0	0	0	0	976548876271257	0	0	0	0	0	0	0	0	0	0
chr0,CCAGG,124487335-124487366,Not.included	CHG	317831481208214	0	263650504890717	0	0	0	0	0	0	0	10796941290044	0	0	0	0	0	104873470158254	348400493335099	0	109309528147203	0	0	0	0	0	0	0	0	0	0	0	0	0	0	0	0	881497370199512	0	0	0	0
chr0,CCAGG,124566989-124567020,Not.included	CHG	0	0	0	0	0	0	0	0	0	0	0	0	0	482639458671583	0	0	0	0	0	0	0	0	0	0	0	0	0	0	0	0	0	0	0	0	0	0	0	0	0	0	0
chr0,CCAGG,124577073-124577104,Not.included	CHG	0	0	0	0	0	0	0	0	0	0	0	298968558473267	0	0	0	0	0	0	0	0	0	0	0	0	0	0	0	0	0	0	0	0	0	0	0	0	0	0	0	0	0
chr0,CCAGG,124581013-124581044,Not.included	CHG	0	0	0	0	0	0	0	0	0	0	0	0	0	0	348762184878834	0	0	0	0	0	0	0	0	0	0	126193580953182	0	0	0	0	0	0	0	0	0	0	0	0	0	0	0
chr0,CCAGG,124585273-124585304,RTR.tag	CHG	0	0	0	0	0	0	0	0	0	0	0	0	0	0	0	97422841109841	104873470158254	0	0	0	0	0	0	0	0	0	0	0	0	0	0	0	0	0	0	0	0	0	189190893611654	0	0
chr0,CCAGG,124614450-124614481,Not.included	CHG	0	0	0	0	163025758069775	0	0	0	0	0	0	0	0	0	0	0	0	0	0	0	0	0	0	0	0	0	0	0	0	0	0	0	0	0	0	0	0	0	0	0	0
chr0,CCAGG,124615361-124615392,Not.included	CHG	681067459731886	0	0	0	0	0	0	0	0	0	0	0	0	0	0	0	0	0	0	0	0	0	0	0	0	0	0	0	0	0	0	0	0	0	0	0	0	0	0	0	0
chr0,CCAGG,124642661-124642692,RTR.tag	CHG	0	0	0	0	0	0	0	0	0	0	0	0	0	28958367520295	0	0	0	0	0	0	0	0	0	0	0	0	176012954553455	0	0	0	0	0	0	0	0	0	0	0	0	0	0
chr0,CCAGG,124654093-124654124,Not.included	CHG	0	0	0	0	0	0	0	0	0	0	0	0	0	0	0	0	0	0	665530827387925	0	0	0	0	0	0	0	0	0	0	0	0	0	0	0	0	0	0	0	0	0	0
chr0,CCAGG,124661085-124661116,Not.included	CHG	0	0	0	0	0	0	0	0	0	0	0	348796651552145	586785588545945	0	0	227319962589629	139831293544339	0	0	0	0	0	0	0	0	0	0	0	0	0	0	0	0	0	0	0	0	0	0	0	0
chr0,CCAGG,12466437-12466468,Not.included	CHG	0	0	0	0	0	0	0	0	0	0	381068516119198	0	0	0	0	0	0	0	0	0	0	0	0	0	0	0	0	0	0	0	0	0	0	0	565323082141444	0	0	0	0	0	0
chr0,CCAGG,12472747-12472778,Not.included	CHG	0	0	0	0	0	0	0	0	0	0	0	0	391190392363964	0	0	0	0	0	0	0	0	0	0	0	0	0	0	0	0	0	0	0	0	0	0	0	0	0	0	0	0
chr0,CCAGG,124757785-124757816,RTR.tag	CHG	0	0	0	0	0	0	0	0	0	0	0	0	0	0	0	162371401849735	0	0	0	0	0	0	0	0	0	0	0	0	0	0	0	0	0	0	0	0	0	0	0	0	0
chr0,CCAGG,124764743-124764774,Not.included	CHG	0	0	0	0	0	0	0	0	0	0	0	0	0	0	0	0	0	0	0	273273820368009	0	0	0	0	0	0	0	0	0	0	0	0	0	0	0	0	0	0	0	0	0
chr0,CCAGG,124764772-124764803,Not.included	CHG	0	0	0	0	0	0	0	0	0	0	0	0	0	0	0	259794242959576	0	0	0	0	0	0	0	0	0	0	0	0	0	0	0	0	0	0	0	0	0	0	0	0	0
chr0,CCAGG,124822708-124822739,Not.included	CHG	0	0	0	0	0	0	0	0	0	0	0	0	0	0	13369217087022	0	0	0	0	0	0	0	0	0	0	0	0	0	0	0	0	0	0	0	0	0	0	0	0	0	0
chr0,CCAGG,124823344-124823375,Not.included	CHG	0	0	0	0	0	0	0	0	0	0	0	0	0	0	697524369757668	0	0	0	0	0	0	0	0	0	0	0	0	0	0	0	0	0	0	0	0	0	0	0	0	0	0
chr0,CCAGG,124833695-124833726,Not.included	CHG	104430343825556	0	123036902282335	0	0	0	0	0	0	299904030710173	317557096765999	114604614081419	0	0	0	584537046659046	734114291107778	292656414401483	0	0	0	156684554820009	0	0	322341488572994	0	0	0	0	0	0	233476662061988	0	117817349446258	376882054760963	389185823257745	176299474039902	0	0	0	546287347144598
chr0,CCAGG,12490544-12490575,Not.included	CHG	0	0	0	0	0	0	517616204837986	0	0	0	508091354825598	0	0	386111566937266	0	0	0	209040296001059	0	0	0	0	0	0	0	0	0	0	0	0	0	0	0	0	0	0	0	0	0	0	0
chr0,CCAGG,124963583-124963614,Not.included	CHG	0	0	0	0	0	0	0	0	0	0	0	0	0	0	0	129897121479788	0	0	0	0	0	0	0	0	0	0	0	0	0	0	0	0	0	0	0	0	0	0	0	0	0
chr0,CCAGG,124977521-124977552,Not.included	CHG	0	0	0	0	0	0	0	0	0	0	0	199312372315511	0	0	0	0	0	0	0	0	0	0	0	0	0	0	0	0	0	0	0	0	0	0	0	0	0	0	0	0	0
chr0,CCAGG,124984038-124984069,Not.included	CHG	0	0	0	0	0	0	0	0	0	0	0	0	0	0	0	97422841109841	0	0	0	0	0	0	0	0	0	0	0	0	0	0	0	0	0	0	0	0	0	0	0	0	0
chr0,CCAGG,125074282-125074313,Not.included	CHG	295129232550484	0	0	0	0	0	0	0	0	0	0	0	0	0	0	0	104873470158254	209040296001059	0	0	0	0	0	0	0	0	0	0	0	0	418520946973396	0	0	504931497626822	0	0	0	0	0	0	0
chr0,CCAGG,125253266-125253297,Not.included	CHG	0	0	0	0	0	0	0	0	0	0	0	0	0	0	0	0	314620410474762	0	0	0	0	0	0	0	0	0	0	0	0	0	0	0	0	0	0	0	0	0	0	0	0
chr0,CCAGG,125261948-125261979,Not.included	CHG	0	0	0	0	228236061297685	0	0	0	0	0	190534258059599	597937116946534	0	0	0	0	0	0	0	0	0	0	0	0	0	0	0	0	0	0	0	0	0	0	0	0	0	0	0	0	0
chr0,CCAGG,125272307-125272338,Not.included	CHG	204320237919566	0	0	0	0	0	0	0	0	0	0	0	0	0	0	0	0	0	0	0	0	0	0	0	0	0	0	0	0	0	0	0	0	0	0	0	0	0	0	0	0
chr0,CCAGG,125275550-125275581,RTR.tag	CHG	0	0	0	0	0	0	0	0	0	0	0	0	0	0	0	0	0	278720394668079	0	0	0	0	0	0	0	0	0	0	0	0	0	0	0	0	0	0	0	0	0	0	0
chr0,CCAGG,125311432-125311463,Not.included	CHG	0	0	0	0	0	0	0	0	0	113297078268287	0	0	0	0	0	0	0	0	0	0	0	0	0	0	0	0	0	0	0	0	0	0	0	0	0	0	0	0	0	0	0
chr0,CCAGG,12536922-12536953,Not.included	CHG	0	0	0	0	0	0	0	0	0	0	0	0	0	11583347008118	0	0	0	0	0	0	0	0	0	0	0	0	0	0	0	0	0	0	0	0	0	0	0	0	0	0	0
chr0,CCAGG,125374390-125374421,Not.included	CHG	0	0	0	0	0	0	0	0	0	0	0	0	0	0	0	0	0	278720394668079	0	0	0	0	0	0	0	0	0	0	0	0	0	0	0	0	0	0	0	0	0	0	0
chr0,CCAGG,125390582-125390613,Not.included	CHG	0	0	0	0	0	0	0	0	0	0	0	0	0	0	0	227319962589629	0	0	0	0	0	0	0	0	0	0	0	0	0	0	0	0	0	0	0	0	0	0	0	0	0
chr0,CCAGG,125394210-125394241,Not.included	CHG	0	0	0	0	0	0	0	0	0	0	0	0	0	0	0	97422841109841	0	0	0	0	0	0	0	0	967024465718983	0	0	0	0	0	0	0	0	0	0	0	0	0	0	0	0
chr0,CCAGG,125403832-125403863,RTR.tag	CHG	0	0	0	0	0	0	0	0	0	0	0	0	0	0	0	194845682219682	0	209040296001059	0	0	0	0	0	180513561081276	0	0	0	0	0	0	0	0	0	0	0	0	0	0	0	0	0
chr0,CCAGG,125417487-125417518,Not.included	CHG	0	0	0	0	0	0	0	0	0	0	0	0	0	0	0	97422841109841	0	0	665530827387925	0	0	0	0	0	0	0	0	0	0	0	0	0	0	0	0	0	0	0	0	0	0
chr0,CCAGG,125422430-125422461,RTR.tag	CHG	0	0	0	0	0	0	0	0	0	0	0	0	0	0	0	0	314620410474762	0	0	0	0	0	0	0	0	0	0	0	0	0	0	0	0	0	0	0	0	0	0	0	0
chr0,CCAGG,125426467-125426498,Not.included	CHG	908089946309182	0	0	0	0	0	0	0	0	0	0	0	0	0	0	0	0	0	0	0	0	0	0	0	0	0	0	0	0	0	0	0	0	0	0	0	0	0	0	0	0
chr0,CCAGG,125439750-125439781,Not.included	CHG	0	0	0	0	0	0	0	0	0	0	0	0	0	0	0	0	0	0	0	0	0	0	0	0	0	0	0	0	0	0	0	0	0	252465748813411	0	0	0	0	0	0	0
chr0,CCAGG,125446539-125446570,Not.included	CHG	0	0	0	0	0	0	0	0	0	0	381068516119198	0	0	0	0	0	0	0	0	0	0	0	0	0	0	0	0	0	0	0	0	0	0	0	0	0	0	0	0	0	0
chr0,CCAGG,125460280-125460311,Not.included	CHG	0	0	0	0	0	0	0	0	0	0	0	298968558473267	0	0	0	0	0	0	0	0	0	0	0	0	0	0	0	0	0	0	0	0	0	0	0	0	0	0	0	0	0
chr0,CCAGG,1254779-1254810,Not.included	CHG	0	0	0	0	0	0	0	0	0	0	0	0	0	0	0	0	0	0	0	0	0	0	0	0	0	0	0	0	0	0	0	0	0	0	0	0	0	0	0	485419220174023	0
chr0,CCAGG,125511827-125511858,Not.included	CHG	0	0	0	0	0	976543426886194	0	0	0	0	0	0	0	0	0	0	0	0	0	0	0	0	0	0	0	0	0	0	0	0	0	0	0	0	0	0	0	0	0	0	0
chr0,CCAGG,125512637-125512668,Not.included	CHG	0	0	0	0	0	585926056131716	690154939783981	0	0	0	152427406447679	0	0	164097415948338	0	0	0	0	399318496432755	0	0	0	0	0	0	168258107937576	0	0	0	0	0	0	0	252465748813411	0	0	0	0	0	0	0
chr0,CCAGG,125535506-125535537,Not.included	CHG	0	0	0	0	0	0	0	0	0	0	0	0	0	0	813778431383947	0	0	0	0	0	0	0	0	0	0	0	0	0	0	0	0	0	0	0	0	0	0	0	0	0	0
chr0,CCAGG,125562065-125562096,Not.included	CHG	0	0	351534006520956	0	0	0	0	0	0	0	0	0	0	0	0	0	104873470158254	0	0	0	0	0	0	0	0	0	0	0	0	0	0	0	0	0	0	0	0	0	0	0	0
chr0,CCAGG,125563854-125563885,Not.included	CHG	0	0	0	0	0	0	0	0	0	0	0	0	0	0	0	0	0	0	0	364365093824012	0	0	0	0	0	0	0	0	0	0	0	0	0	0	0	0	0	0	0	0	0
chr0,CCAGG,12558450-12558481,RTR.tag	CHG	0	0	0	0	0	0	0	26485209029419	0	0	0	0	0	0	0	0	0	0	0	0	0	0	0	0	0	0	0	0	0	0	0	0	0	0	0	0	0	0	0	0	0
chr0,CCAGG,125654278-125654309,Not.included	CHG	0	0	0	0	0	585926056131716	0	0	0	0	0	0	0	0	0	0	0	0	0	0	0	0	0	0	0	0	0	0	0	0	0	0	0	0	0	0	0	0	0	0	0
chr0,CCAGG,125693109-125693140,Not.included	CHG	0	0	0	0	0	0	0	0	0	999680102367242	0	0	0	0	0	0	0	209040296001059	0	0	0	0	0	0	0	0	0	0	177226406734603	0	0	13619471953616	0	336620998417881	0	0	0	0	0	728128830261034	0
chr0,CCAGG,125750534-125750565,RTR.tag	CHG	0	0	0	0	0	0	0	0	0	0	0	398624744631023	0	0	0	0	0	0	0	0	0	0	0	0	0	0	0	0	0	0	0	0	0	0	0	0	0	0	0	0	0
chr0,CCAGG,125805065-125805096,RTR.tag	CHG	0	0	0	0	0	0	0	0	0	0	0	0	0	0	0	227319962589629	0	0	0	0	0	0	0	0	0	0	0	0	0	0	0	0	0	0	0	0	0	0	0	0	0
chr0,CCAGG,125831452-125831483,Not.included	CHG	0	0	0	0	0	0	0	0	0	0	0	0	0	0	0	0	104873470158254	0	0	0	0	0	0	0	0	0	0	0	0	0	0	0	0	0	0	0	0	0	0	0	0
chr0,CCAGG,125831786-125831817,Not.included	CHG	0	0	0	0	0	0	0	0	0	0	0	0	0	0	0	194845682219682	0	209040296001059	0	0	0	0	0	0	0	0	0	0	0	0	0	0	0	0	0	0	0	0	0	0	0
chr0,CCAGG,125838935-125838966,Not.included	CHG	0	0	0	0	0	0	0	0	0	0	0	0	0	0	0	0	0	278720394668079	0	0	0	0	0	0	0	0	0	0	0	0	0	0	0	0	565323082141444	0	0	0	0	0	0
chr0,CCAGG,125839871-125839902,RTR.tag	CHG	0	0	0	0	0	0	0	0	0	0	0	0	0	0	0	0	0	348400493335099	0	0	0	0	0	0	0	0	0	0	0	0	0	0	0	0	0	0	0	0	0	0	0
chr0,CCAGG,125840575-125840606,Not.included	CHG	0	0	0	0	0	0	0	0	0	0	0	0	0	0	0	129897121479788	0	0	0	0	0	0	0	0	0	0	0	0	0	0	0	0	0	0	0	0	0	0	0	0	0
chr0,CCAGG,125853755-125853786,Not.included	CHG	0	0	0	0	0	0	0	0	0	0	635114193531997	0	293392794272973	482639458671583	0	129897121479788	0	0	0	127527782838404	0	0	0	0	0	252387161906364	0	0	0	0	0	0	0	0	0	0	0	0	0	0	0
chr0,CCAGG,125855917-125855948,Not.included	CHG	0	0	0	0	0	0	0	0	0	0	0	0	0	0	0	0	174789116930423	0	0	0	0	0	0	0	0	0	0	0	0	0	0	0	0	0	0	0	0	0	0	0	0
chr0,CCAGG,125859291-125859322,Not.included	CHG	0	0	0	0	0	117185211226343	0	0	0	0	0	0	0	28958367520295	0	0	104873470158254	0	0	191291674257606	0	0	0	0	0	0	211215545464146	0	0	0	0	0	0	336620998417881	0	0	0	0	0	0	0
chr0,CCAGG,12586379-12586410,Not.included	CHG	0	0	0	0	0	0	0	0	0	0	0	0	0	0	0	0	0	0	0	0	0	0	0	0	0	0	0	0	0	0	209260473486698	0	0	0	0	0	0	0	0	0	0
chr0,CCAGG,125868134-125868165,Not.included	CHG	681067459731886	0	0	0	0	0	0	0	0	0	0	0	0	0	0	0	0	0	0	0	0	0	0	0	0	0	0	0	0	0	0	0	0	0	0	0	0	0	0	0	0
chr0,CCAGG,125869683-125869714,Not.included	CHG	0	0	0	0	0	0	0	0	0	0	0	0	0	772223133874533	0	0	0	0	0	0	0	0	0	0	0	0	0	0	0	0	0	0	0	0	0	0	0	0	0	0	0
chr0,CCAGG,125872417-125872448,Not.included	CHG	113511243288648	0	0	0	97815454841865	0	0	0	0	0	0	0	0	0	0	0	279662587088678	0	0	546547640736017	0	0	0	0	967024465718983	0	0	0	0	0	0	0	0	0	0	0	0	0	0	0	0
chr0,CCAGG,125937235-125937266,Not.included	CHG	0	0	0	0	0	0	0	0	0	0	0	0	0	0	0	0	0	0	0	0	0	0	0	0	0	0	0	0	0	0	0	0	0	252465748813411	0	0	0	0	0	0	0
chr0,CCAGG,125976627-125976658,Not.included	CHG	0	0	0	0	0	0	0	0	0	0	0	348796651552145	0	0	0	0	0	0	0	0	0	0	0	0	0	0	0	0	0	0	0	0	0	0	0	0	0	0	0	0	0
chr0,CCAGG,126021840-126021871,Not.included	CHG	0	0	263650504890717	0	0	0	0	0	0	0	0	0	0	0	0	0	0	0	0	0	0	0	0	0	0	0	0	0	0	0	0	0	0	0	0	0	0	0	0	0	0
chr0,CCAGG,126045505-126045536,RTR.tag	CHG	0	0	0	0	0	0	0	0	0	0	0	0	0	0	0	194845682219682	0	0	0	0	0	0	0	0	0	0	0	0	0	0	0	0	0	0	0	0	0	0	0	0	0
chr0,CCAGG,126134417-126134448,Not.included	CHG	0	0	0	0	0	0	0	0	0	0	0	0	0	0	0	0	0	0	0	0	0	0	0	0	0	0	0	0	0	0	418520946973396	0	0	0	0	0	0	0	0	0	0
chr0,CCAGG,126201323-126201354,Not.included	CHG	136213491946377	0	0	0	0	0	0	0	0	0	0	0	0	0	0	0	0	0	0	0	0	0	0	0	0	0	0	0	0	0	0	0	0	0	0	0	0	0	0	0	0
chr0,CCAGG,126350687-126350718,Not.included	CHG	0	0	0	0	0	0	0	0	0	0	0	0	0	0	290635154065695	0	0	0	0	0	0	0	0	0	0	0	0	0	0	0	0	0	0	0	0	0	0	0	0	0	0
chr0,CCAGG,12638772-12638803,RTR.tag	CHG	0	0	0	0	0	0	0	0	0	0	0	0	0	675695242140216	0	0	104873470158254	209040296001059	0	0	0	0	0	0	0	0	0	0	0	0	0	0	0	0	0	0	0	0	0	0	0
chr0,CCAGG,126417220-126417251,RTR.tag	CHG	0	0	0	0	19563090968373	0	172538734945995	0	0	0	0	0	880178382818918	0	0	0	384536057246932	0	0	0	0	0	0	0	0	0	0	0	0	0	0	0	0	252465748813411	753764109521925	0	0	0	0	364064415130517	0
chr0,CCAGG,126447737-126447768,Not.included	CHG	0	0	0	0	13042060645582	0	0	0	0	0	0	0	0	0	0	0	0	0	0	0	0	0	0	0	0	0	0	0	0	0	0	0	0	0	0	0	0	0	0	0	0
chr0,CCAGG,126475713-126475744,Not.included	CHG	0	0	0	0	0	0	0	0	0	0	0	0	0	0	0	129897121479788	0	0	0	0	0	0	0	0	0	0	0	0	0	0	0	0	0	0	0	0	0	0	0	0	0
chr0,CCAGG,126491460-126491491,Not.included	CHG	204320237919566	0	527301009781434	882664469812875	0	0	0	122239426289626	0	0	0	149484279236634	488987990454954	0	0	194845682219682	0	627120888003177	146416782025343	546547640736017	0	0	0	0	0	126193580953182	0	0	132919805050953	0	0	778255540206627	162162162162162	420776248022352	753764109521925	518914431010326	0	0	252254524815539	606774025217528	0
chr0,CCAGG,126517065-126517096,Not.included	CHG	681067459731886	0	263650504890717	0	0	0	0	0	0	0	0	747421396183168	0	0	0	292268523329523	0	627120888003177	0	0	0	0	0	0	0	0	0	0	0	0	0	0	0	420776248022352	113064616428289	389185823257745	881497370199512	0	0	0	0
chr0,CCAGG,12651759-12651790,RTR.tag	CHG	0	0	0	0	0	0	0	0	0	0	0	0	0	0	0	0	0	0	0	127527782838404	0	0	0	0	0	0	0	0	0	0	0	0	0	0	0	0	0	0	0	0	0
chr0,CCAGG,126595198-126595229,Not.included	CHG	0	0	0	0	0	0	0	0	0	0	0	0	391190392363964	0	0	0	0	0	0	0	0	0	0	0	0	0	0	0	0	0	0	0	0	0	0	0	0	0	0	0	0
chr0,CCAGG,126622295-126622326,RTR.tag	CHG	0	0	0	0	0	0	0	0	0	0	0	0	0	0	0	0	0	0	0	0	0	0	0	0	0	0	0	0	0	0	0	0	0	0	0	0	0	277880696554279	0	0	0
chr0,CCAGG,126666910-126666941,Not.included	CHG	0	0	0	0	0	0	0	0	0	0	0	348796651552145	0	0	0	0	0	0	0	0	0	0	0	0	0	0	0	0	0	0	0	0	0	0	0	0	0	0	0	0	0
chr0,CCAGG,126669060-126669091,Not.included	CHG	0	0	263650504890717	0	0	0	0	0	0	0	0	0	0	0	0	0	0	0	0	0	0	0	0	0	0	0	0	0	0	0	0	0	0	0	0	0	0	0	0	0	0
chr0,CCAGG,126670149-126670180,Not.included	CHG	0	0	0	0	0	0	0	0	0	0	0	0	0	0	0	0	0	0	0	0	0	0	0	0	0	0	0	0	0	0	558027929297861	0	0	0	0	0	0	0	0	0	0
chr0,CCAGG,126674218-126674249,Not.included	CHG	0	0	0	0	0	0	0	0	0	0	0	0	0	0	0	162371401849735	0	0	0	0	0	0	0	0	0	0	0	0	0	0	0	0	0	0	0	0	0	0	0	0	0
chr0,CCAGG,12667527-12667558,Not.included	CHG	0	0	0	0	0	0	0	0	0	0	0	0	0	0	0	0	314620410474762	0	0	0	0	0	0	0	0	0	0	0	0	0	0	0	0	0	0	0	0	0	0	0	0
chr0,CCAGG,12667980-12668011,Not.included	CHG	181617989261836	0	0	0	0	0	0	0	0	0	317557096765999	0	0	0	0	0	0	0	0	0	0	0	0	0	0	0	0	0	0	0	0	0	0	0	0	0	0	0	0	0	0
chr0,CCAGG,126700079-126700110,Not.included	CHG	0	0	0	0	0	0	0	0	0	0	698625612885197	0	0	0	0	0	0	0	0	0	0	0	0	0	0	0	0	0	0	0	0	0	0	0	0	0	0	0	0	0	0
chr0,CCAGG,126739704-126739735,Not.included	CHG	0	0	0	0	0	0	0	224105614864314	0	0	0	0	0	0	0	162371401849735	0	0	0	0	0	0	0	0	0	0	0	0	0	0	0	0	0	0	0	0	0	0	0	0	0
chr0,CCAGG,126740612-126740643,Not.included	CHG	0	0	0	0	0	0	0	0	0	0	0	0	0	0	813778431383947	194845682219682	0	0	0	0	0	0	0	0	0	0	0	0	0	0	0	0	0	0	0	0	0	0	0	0	0
chr0,CCAGG,126777101-126777132,Not.included	CHG	0	0	0	0	0	0	0	0	0	0	0	249140465394389	0	0	0	0	0	0	0	0	0	0	0	0	0	0	0	0	0	0	0	0	0	0	0	0	0	0	0	0	0
chr0,CCAGG,126816200-126816231,Not.included	CHG	0	0	0	0	0	0	0	0	0	0	0	0	0	0	0	259794242959576	0	0	0	0	0	0	0	0	0	0	0	0	0	0	0	0	0	0	0	0	0	0	0	0	0
chr0,CCAGG,126833681-126833712,Not.included	CHG	0	0	0	0	0	0	0	0	0	0	0	0	0	0	0	129897121479788	0	0	0	0	0	0	0	0	0	0	0	0	0	0	0	0	0	0	0	0	0	0	0	0	0
chr0,CCAGG,126842382-126842413,Not.included	CHG	0	0	0	0	0	0	0	0	0	0	0	0	0	0	0	129897121479788	0	0	0	0	0	0	0	0	0	0	0	0	0	0	0	0	0	0	0	0	0	0	0	0	0
chr0,CCAGG,126847900-126847931,Not.included	CHG	0	0	0	0	0	0	0	0	0	0	0	0	0	0	0	0	0	0	0	0	0	0	0	0	0	0	0	0	0	0	0	0	0	0	0	0	117532982693268	0	0	0	0
chr0,CCAGG,126989956-126989987,Not.included	CHG	681067459731886	0	0	0	0	0	0	0	0	0	0	0	0	0	0	0	0	0	0	0	0	0	0	0	0	0	0	0	0	0	0	0	0	0	0	0	0	0	0	0	0
chr0,CCAGG,126997492-126997523,RTR.tag	CHG	612960713758698	0	439417508151195	0	0	0	0	0	0	0	0	0	0	0	0	32474280369947	0	0	0	0	0	0	0	0	0	0	0	0	0	0	0	0	0	252465748813411	0	0	0	0	0	485419220174023	0
chr0,CCAGG,127038202-127038233,RTR.tag	CHG	0	0	0	0	0	0	0	0	0	0	0	0	0	0	0	0	0	0	0	0	0	0	0	0	0	0	0	0	0	0	418520946973396	0	0	0	0	0	0	0	0	0	0
chr0,CCAGG,127049523-127049554,RTR.tag	CHG	0	0	0	0	0	0	0	0	0	0	0	0	0	0	0	0	0	209040296001059	0	0	0	0	0	0	0	0	0	0	0	0	0	0	0	0	0	0	0	0	0	0	0
chr0,CCAGG,127076953-127076984,Not.included	CHG	0	0	0	882664469812875	0	0	0	0	0	0	0	0	0	0	0	0	0	0	0	0	0	0	0	0	0	0	0	0	0	0	0	0	0	0	0	0	0	0	0	0	0
chr0,CCAGG,127147520-127147551,Not.included	CHG	0	0	0	0	0	0	0	0	0	0	0	0	0	0	0	0	0	278720394668079	0	0	0	0	0	0	0	0	0	0	0	0	0	0	0	0	0	0	0	0	0	0	0
chr0,CCAGG,12715861-12715892,Not.included	CHG	0	0	351534006520956	0	97815454841865	0	0	0	0	0	0	0	0	0	0	32474280369947	209746940316508	209040296001059	0	0	0	0	0	0	0	0	0	0	0	0	0	0	0	0	0	0	0	0	0	0	0
chr0,CCAGG,12715946-12715977,Not.included	CHG	681067459731886	0	0	0	0	585926056131716	0	0	0	0	0	0	488987990454954	0	639397338944529	0	0	0	0	0	0	0	0	0	0	126193580953182	0	0	0	0	0	0	0	0	0	518914431010326	0	0	0	0	0
chr0,CCAGG,12716213-12716244,Not.included	CHG	0	0	439417508151195	0	0	0	0	0	0	0	0	0	0	0	0	0	0	418080592002118	0	0	0	0	0	0	0	0	0	0	0	0	976548876271257	0	0	0	0	0	0	0	0	0	0
chr0,CCAGG,12716884-12716915,Not.included	CHG	908089946309182	0	0	0	0	0	0	0	0	0	0	0	0	0	0	0	104873470158254	0	0	0	0	0	0	0	0	0	0	0	0	0	0	0	0	0	0	0	0	0	0	0	0
chr0,CCAGG,127170259-127170290,Not.included	CHG	0	0	0	0	0	0	0	0	0	0	0	0	0	0	10462865546365	0	0	0	0	0	0	0	0	0	0	0	0	0	0	0	0	0	0	0	0	0	0	0	0	0	0
chr0,CCAGG,127196966-127196997,Not.included	CHG	0	0	0	0	0	0	0	0	0	0	0	0	0	0	0	0	0	0	0	0	0	0	0	0	0	0	105607772732073	0	0	0	0	0	0	0	0	0	0	0	0	0	0
chr0,CCAGG,127213334-127213365,Not.included	CHG	408640475839132	0	0	0	0	0	0	0	0	0	0	0	0	0	0	194845682219682	0	0	0	0	0	0	0	0	0	0	0	0	0	0	0	0	0	0	0	0	0	0	0	0	0
chr0,CCAGG,127249005-127249036,Not.included	CHG	0	0	0	0	0	0	0	0	0	0	0	0	0	0	0	194845682219682	0	0	0	0	0	0	0	0	0	0	0	0	0	0	0	0	0	0	0	0	0	0	0	0	0
chr0,CCAGG,127255909-127255940,Not.included	CHG	0	0	0	0	0	0	0	0	0	0	0	0	0	0	0	97422841109841	0	0	0	0	0	0	0	0	0	0	0	0	0	0	0	0	0	0	0	0	0	0	0	0	0
chr0,CCAGG,12727640-12727671,Not.included	CHG	181617989261836	0	0	0	0	0	0	0	0	0	0	0	0	0	0	0	0	0	0	0	0	0	0	0	0	0	0	0	0	0	0	0	0	0	0	0	0	0	0	0	0
chr0,CCAGG,127308862-127308893,Not.included	CHG	0	0	263650504890717	0	0	0	0	0	0	0	0	0	0	0	0	0	0	0	0	0	0	0	0	0	0	0	0	0	0	0	0	0	0	0	0	0	0	0	0	0	0
chr0,CCAGG,127316726-127316757,Not.included	CHG	908089946309182	0	0	0	0	0	0	0	0	0	0	0	0	0	0	0	0	0	0	0	0	0	0	0	0	0	0	0	0	0	0	0	0	0	0	0	0	0	0	0	0
chr0,CCAGG,127345407-127345438,RTR.tag	CHG	0	0	0	0	0	0	0	0	0	0	0	0	0	0	0	0	0	0	0	0	0	0	0	0	0	168258107937576	0	0	0	0	0	0	0	0	0	0	0	0	0	0	0
chr0,CCAGG,127367839-127367870,Not.included	CHG	0	0	0	132399670471931	0	0	862693674729977	0	0	0	444579935472398	0	0	212361361815497	465016246505112	357217084069417	454451704019101	209040296001059	199659248216377	728730187648023	0	117513416115006	0	0	0	0	0	0	0	0	0	0	0	0	0	0	0	0	0	0	0
chr0,CCAGG,127392023-127392054,Not.included	CHG	0	0	0	0	0	0	0	0	0	0	0	0	0	0	0	0	0	0	0	0	0	0	121881855854392	0	0	0	0	0	0	0	0	0	0	0	0	0	0	0	0	0	0
chr0,CCAGG,127426973-127427004,Not.included	CHG	295129232550484	0	0	0	0	0	0	0	0	0	10161827096512	448452837709901	0	0	0	259794242959576	314620410474762	0	0	0	0	0	0	0	0	0	0	0	0	0	0	0	0	0	0	389185823257745	0	0	0	0	0
chr0,CCAGG,127432158-127432189,Not.included	CHG	0	0	0	0	0	0	293315849408192	0	282326369282891	0	0	0	117357117709189	193055783468633	186006498602045	162371401849735	0	836161184004237	226280481311894	510111131353616	0	0	0	180513561081276	0	0	105607772732073	0	0	0	0	0	0	0	0	0	0	0	0	0	0
chr0,CCAGG,127437244-127437275,Not.included	CHG	0	0	0	0	0	0	0	0	0	0	0	0	0	0	0	0	0	0	0	0	0	0	0	0	0	0	105607772732073	0	0	0	0	0	0	0	0	0	0	0	0	0	0
chr0,CCAGG,127438011-127438042,Not.included	CHG	0	0	0	0	0	0	0	0	0	0	0	0	0	0	0	0	0	0	0	0	0	0	0	0	0	0	0	0	0	0	0	116738331030994	0	0	0	0	0	0	0	0	0
chr0,CCAGG,127439351-127439382,Not.included	CHG	0	0	351534006520956	191243968459456	0	0	0	448211229728628	0	0	0	149484279236634	136916637327387	0	0	0	0	0	0	0	0	0	0	0	0	0	0	0	0	0	418520946973396	0	0	0	0	0	0	0	0	0	0
chr0,CCAGG,127501489-127501520,RTR.tag	CHG	0	365853658536585	0	0	0	0	862693674729977	34634504115394	0	0	0	0	0	0	813778431383947	0	0	0	0	0	0	156684554820009	0	0	0	0	140810363642764	0	0	0	0	0	0	0	0	0	0	0	0	0	0
chr0,CCAGG,127502474-127502505,Not.included	CHG	0	0	351534006520956	0	0	585926056131716	276061975913593	0	188217579521927	0	0	199312372315511	146696397136486	386111566937266	465016246505112	0	174789116930423	0	0	0	0	0	0	0	0	126193580953182	105607772732073	332520505431168	0	0	0	778255540206627	0	0	0	0	0	0	0	364064415130517	0
chr0,CCAGG,127533839-127533870,Not.included	CHG	0	0	0	0	0	0	0	0	0	666453401578162	0	0	0	0	871905462197086	0	349578233860847	696800986670197	0	0	0	0	0	0	0	0	0	0	0	0	0	0	0	252465748813411	0	389185823257745	0	0	0	0	0
chr0,CCAGG,127535258-127535289,Not.included	CHG	0	0	0	0	0	136716079764067	0	0	0	0	381068516119198	0	0	28958367520295	0	129897121479788	0	278720394668079	0	0	0	0	0	0	0	0	0	0	0	0	0	0	162162162162162	0	0	0	0	0	0	0	0
chr0,CCAGG,127536283-127536314,Not.included	CHG	0	0	0	0	0	0	0	0	0	0	0	996561861577557	0	0	0	0	0	0	0	0	0	0	0	0	0	0	0	0	0	0	0	0	0	0	0	0	0	0	0	0	0
chr0,CCAGG,127542556-127542587,Not.included	CHG	136213491946377	0	0	0	0	0	138030987956796	814929508597506	0	0	0	0	0	212361361815497	348762184878834	97422841109841	0	0	0	0	0	0	0	0	0	0	0	0	132919805050953	0	0	0	0	0	0	0	0	0	0	0	0
chr0,CCAGG,127546305-127546336,Not.included	CHG	0	0	0	0	0	0	0	0	0	0	0	149484279236634	0	0	0	0	0	0	0	0	0	0	0	0	0	0	0	0	0	0	0	0	0	0	0	0	0	0	0	0	0
chr0,CCAGG,127552079-127552110,Not.included	CHG	181617989261836	0	0	0	0	0	0	0	0	0	0	199312372315511	0	0	0	0	209746940316508	209040296001059	399318496432755	0	0	0	0	0	0	0	0	0	0	0	0	0	0	0	0	389185823257745	0	0	0	0	0
chr0,CCAGG,127609708-127609739,Not.included	CHG	0	0	0	0	0	136716079764067	0	0	0	0	0	0	0	0	0	0	0	0	0	0	0	0	0	0	0	0	0	0	0	0	0	0	0	0	0	0	0	0	0	0	0
chr0,CCAGG,127613903-127613934,Not.included	CHG	0	0	0	0	0	0	0	0	0	0	0	0	684583186636936	386111566937266	523143277318251	0	0	0	0	0	0	0	0	0	0	0	0	0	0	0	0	0	0	0	0	0	0	0	0	0	0
chr0,CCAGG,127628797-127628828,Not.included	CHG	0	0	0	0	0	0	0	0	0	0	0	0	0	0	0	0	0	0	0	0	0	0	0	0	0	0	0	0	0	0	418520946973396	0	0	0	0	0	0	0	0	0	0
chr0,CCAGG,127640166-127640197,Not.included	CHG	0	0	263650504890717	0	0	0	0	0	0	0	0	0	0	0	0	0	0	0	0	0	0	0	0	0	0	0	0	0	0	0	0	0	0	0	0	0	0	0	0	0	0
chr0,CCAGG,127640482-127640513,RTR.tag	CHG	136213491946377	0	210920403912574	0	0	0	120777114462197	0	0	0	0	119587423389307	166255916754685	164097415948338	110441358544964	126649693442793	16080598757599	167232236800847	53242466191034	100200400801603	0	117513416115006	0	225641951351595	290107339715695	0	0	332520505431168	53167922020381	0	0	311302216082651	0	277712323694752	320349746546818	14270146852784	587664913466342	0	0	20630316857396	546287347144598
chr0,CCAGG,127643508-127643539,Not.included	CHG	0	0	0	0	0	0	0	0	0	0	0	0	0	0	0	97422841109841	0	0	0	0	0	0	0	0	0	0	0	0	0	0	0	0	0	0	0	389185823257745	0	0	0	0	0
chr0,CCAGG,127659941-127659972,Not.included	CHG	0	0	439417508151195	0	0	0	0	0	0	0	0	0	0	0	0	0	0	0	0	0	0	0	0	0	0	0	0	0	0	0	0	0	0	0	0	0	0	0	0	0	0
chr0,CCAGG,127687173-127687204,Not.included	CHG	0	0	0	0	0	0	0	0	0	0	0	0	0	0	0	0	0	0	0	0	0	0	0	135385170810957	0	0	0	0	0	0	0	0	0	0	0	0	0	0	0	0	0
chr0,CCAGG,127705434-127705465,Not.included	CHG	0	0	0	147110744968813	0	0	0	0	0	0	0	0	0	0	0	0	0	0	0	455456367280015	0	0	0	0	0	0	0	0	0	0	0	0	0	0	0	0	0	0	0	0	0
chr0,CCAGG,127741717-127741748,Not.included	CHG	0	0	0	0	0	0	0	0	0	0	0	0	0	0	0	0	0	0	0	0	0	0	0	0	0	0	0	0	0	0	0	0	0	0	0	0	0	0	0	364064415130517	0
chr0,CCAGG,127770218-127770249,Not.included	CHG	0	0	0	0	0	0	0	0	0	0	0	0	0	0	0	0	0	0	106484932382068	0	0	0	0	0	0	0	0	0	0	0	0	0	0	0	0	0	0	0	0	0	0
chr0,CCAGG,127894605-127894636,Not.included	CHG	0	0	0	0	0	0	0	0	0	106632544252506	0	0	0	0	0	0	0	0	0	0	0	0	0	0	0	0	0	0	0	0	0	0	0	0	0	0	0	0	0	0	0
chr0,CCAGG,127972713-127972744,Not.included	CHG	908089946309182	0	0	0	0	0	0	0	0	0	0	0	0	0	0	162371401849735	0	0	0	0	0	0	0	0	0	0	0	0	0	0	0	0	0	0	0	0	0	0	0	364064415130517	0
chr0,CCAGG,127974924-127974955,Not.included	CHG	0	0	0	0	0	781234741508955	0	0	125478386347952	0	0	0	0	0	0	0	0	0	0	0	0	0	0	0	0	0	0	0	0	0	0	0	0	0	0	0	0	0	0	0	0
chr0,CCAGG,128051059-128051090,Not.included	CHG	0	0	0	0	0	0	0	0	0	0	0	0	0	0	0	0	0	0	0	0	0	0	0	0	0	0	0	0	0	0	0	0	0	252465748813411	0	0	0	0	0	0	0
chr0,CCAGG,128078421-128078452,Not.included	CHG	0	0	0	0	0	0	0	0	0	0	0	0	0	675695242140216	0	129897121479788	0	0	0	0	0	117513416115006	0	0	0	0	0	0	0	0	0	0	0	0	0	0	0	0	0	0	0
chr0,CCAGG,128095024-128095055,Not.included	CHG	158915740604107	0	0	0	0	0	0	0	0	0	0	0	0	0	0	0	0	0	0	0	0	0	0	0	0	0	0	0	0	0	0	0	0	0	0	0	0	0	0	0	0
chr0,CCAGG,128112431-128112462,Not.included	CHG	0	0	0	0	0	0	0	0	0	0	0	0	0	0	0	0	0	0	0	0	0	0	0	0	0	0	0	0	0	0	0	58369165515497	0	0	0	0	0	0	0	0	0
chr0,CCAGG,128170952-128170983,Not.included	CHG	0	0	0	0	0	0	0	0	0	0	0	0	0	0	0	0	0	0	0	0	0	0	0	0	0	0	0	0	0	0	0	0	0	0	0	0	0	0	0	364064415130517	0
chr0,CCAGG,128178474-128178505,Not.included	CHG	0	0	0	0	0	0	0	0	345065562456867	0	0	0	0	0	0	0	0	0	0	0	0	0	0	0	0	0	0	0	0	0	0	0	0	0	0	0	0	0	0	0	0
chr0,CCAGG,128218005-128218036,Not.included	CHG	0	0	0	0	0	0	0	0	0	0	571602774178797	0	0	0	0	0	0	0	0	0	0	0	0	0	0	0	0	0	0	0	0	0	0	0	0	0	0	0	0	0	0
chr0,CCAGG,128341493-128341524,Not.included	CHG	0	0	0	0	0	0	0	0	0	0	0	0	0	0	0	0	0	0	0	0	0	0	0	0	0	0	0	0	0	0	0	0	0	0	0	0	0	277880696554279	0	0	0
chr0,CCAGG,128446939-128446970,Not.included	CHG	0	0	0	0	0	0	0	26485209029419	0	0	0	0	0	0	0	0	0	0	0	0	0	0	0	0	0	0	0	0	0	0	0	0	0	0	0	0	0	0	0	0	0
chr0,CCAGG,128645254-128645285,RTR.tag	CHG	0	0	0	0	0	0	0	0	0	0	0	0	0	0	0	64948560739894	0	0	0	0	0	0	0	0	0	0	0	0	0	0	0	0	0	0	0	0	0	0	0	0	0
chr0,CCAGG,128648157-128648188,RTR.tag	CHG	0	0	0	0	0	0	0	0	0	0	0	0	0	0	988159523823364	194845682219682	0	0	0	0	0	0	0	0	0	0	0	0	0	0	0	0	0	0	0	0	0	0	0	0	0
chr0,CCAGG,128650070-128650101,Not.included	CHG	0	0	0	0	0	0	0	0	0	0	0	0	0	0	0	97422841109841	0	0	0	0	0	0	0	0	0	0	0	0	0	0	0	0	0	0	0	0	0	0	0	0	0
chr0,CCAGG,128687244-128687275,Not.included	CHG	0	0	0	0	0	175777816839515	0	0	0	0	0	0	0	0	0	0	0	0	0	0	0	0	0	0	0	0	0	0	0	0	0	0	0	0	0	0	0	0	0	0	0
chr0,CCAGG,128760488-128760519,Not.included	CHG	0	0	0	0	0	0	0	0	0	0	254045677412799	0	0	0	0	0	0	0	0	0	0	0	0	0	0	0	0	0	0	0	0	0	0	0	0	0	0	0	0	0	0
chr0,CCAGG,12895748-12895779,Not.included	CHG	0	0	0	0	0	0	0	0	0	0	0	0	0	0	406889215691973	0	0	0	0	0	0	0	0	0	0	0	0	0	0	0	0	0	0	0	0	0	0	0	0	0	0
chr0,CCAGG,129080314-129080345,Not.included	CHG	0	0	0	0	0	0	0	0	0	0	0	0	0	0	0	0	0	0	0	0	0	0	0	0	0	126193580953182	0	0	0	0	0	0	0	0	0	0	0	0	0	0	0
chr0,CCAGG,129096848-129096879,Not.included	CHG	0	0	0	0	0	0	0	0	0	0	508091354825598	0	0	0	0	0	0	0	0	0	0	0	0	0	0	0	0	0	0	0	0	0	0	0	0	0	0	0	0	0	0
chr0,CCAGG,129099301-129099332,Not.included	CHG	590258465100968	0	263650504890717	0	0	0	0	0	0	0	0	0	0	0	0	194845682219682	279662587088678	0	0	0	0	0	0	0	0	0	0	0	0	0	0	0	0	0	942205136902406	0	0	0	0	0	0
chr0,CCAGG,129147541-129147572,Not.included	CHG	0	0	0	0	0	0	0	0	0	0	0	0	0	0	0	0	244704763702593	0	0	0	0	0	0	0	0	0	0	0	0	0	0	0	0	0	0	0	0	0	0	0	0
chr0,CCAGG,129161511-129161542,Not.included	CHG	0	0	0	0	0	0	0	0	0	0	0	0	0	0	290635154065695	0	0	0	0	0	0	0	0	0	0	0	0	0	0	0	0	0	0	0	0	0	0	0	0	0	0
chr0,CCAGG,129166991-129167022,Not.included	CHG	0	0	0	0	0	0	0	0	0	0	0	0	0	0	0	0	279662587088678	0	0	0	0	0	0	0	0	0	0	0	0	0	0	0	0	0	0	0	0	0	0	0	0
chr0,CCAGG,129195752-129195783,RTR.tag	CHG	0	0	0	0	0	0	0	0	0	0	0	0	10757735790009	0	0	0	0	0	0	0	0	0	0	0	0	0	0	0	0	0	0	0	0	0	0	0	0	0	0	0	0
chr0,CCAGG,129226927-129226958,Not.included	CHG	0	0	0	0	0	0	0	0	0	0	0	0	0	0	0	162371401849735	0	0	0	0	0	0	0	0	0	0	0	0	0	0	0	0	0	0	0	0	0	0	0	0	0
chr0,CCAGG,12923687-12923718,Not.included	CHG	0	0	0	0	0	0	0	0	0	0	0	0	0	0	0	162371401849735	0	0	0	0	0	0	0	0	0	0	0	0	0	0	223211171719145	0	0	0	0	0	0	0	0	0	0
chr0,CCAGG,129241035-129241066,Not.included	CHG	0	0	0	0	0	0	0	0	0	0	0	0	0	0	465016246505112	0	0	0	0	0	0	0	0	0	0	0	0	0	0	0	0	0	0	0	0	0	0	0	0	0	0
chr0,CCAGG,129291410-129291441,Not.included	CHG	908089946309182	0	0	0	0	0	0	0	0	0	0	0	0	0	0	129897121479788	0	278720394668079	0	0	0	0	0	0	0	0	0	0	0	0	0	0	0	0	0	0	0	0	0	0	0
chr0,CCAGG,129310077-129310108,Not.included	CHG	0	0	0	0	0	0	0	0	0	0	0	0	0	0	0	0	0	0	0	0	0	0	0	0	0	0	0	0	0	0	418520946973396	0	0	0	0	0	0	0	0	0	0
chr0,CCAGG,129364544-129364575,RTR.tag	CHG	0	0	0	0	0	0	0	0	0	0	0	398624744631023	0	0	0	0	0	0	0	0	0	0	0	0	0	0	0	0	0	0	0	0	0	0	0	0	0	0	0	728128830261034	0
chr0,CCAGG,12938113-12938144,Not.included	CHG	0	0	0	0	0	0	0	0	0	0	0	0	0	0	0	162371401849735	0	0	0	0	0	0	0	0	0	126193580953182	0	0	0	0	0	0	0	0	0	0	0	0	0	0	0
chr0,CCAGG,129425424-129425455,Not.included	CHG	0	0	0	0	0	0	0	101866188574688	0	0	0	0	0	0	0	0	0	0	0	0	0	0	0	0	0	0	0	0	0	0	0	0	0	0	0	0	0	0	0	0	0
chr0,CCAGG,12944186-12944217,RTR.tag	CHG	131673042214831	0	351534006520956	308932564434506	0	136716079764067	0	0	0	419865642994242	190534258059599	204295181623399	0	0	110441358544964	123402265405799	664198644335609	975521381338276	0	163964292220805	0	0	0	270770341621914	161170744286497	0	281620727285528	0	132919805050953	0	0	214020273556822	432432432432432	134648399367153	414570260237059	103782886202065	264449211059854	0	189190893611654	169896727060908	504265243518091
chr0,CCAGG,129464854-129464885,Not.included	CHG	124862367617513	0	966718517932628	0	0	0	0	0	0	0	0	398624744631023	0	0	0	584537046659046	52436735079127	905841282671256	0	0	0	0	0	0	0	0	0	0	0	0	0	778255540206627	162162162162162	100986299525364	942205136902406	116755746977323	0	0	0	485419220174023	0
chr0,CCAGG,129536340-129536371,Not.included	CHG	0	24390243902439	0	0	0	0	517616204837986	0	0	199936020473448	0	0	0	482639458671583	0	259794242959576	0	0	119795548929826	145746037529605	582298136645963	0	0	0	0	0	0	0	0	0	0	0	0	0	0	518914431010326	0	0	0	0	0
chr0,CCAGG,129612065-129612096,Not.included	CHG	0	0	0	0	0	0	0	0	0	0	0	0	0	0	0	0	0	0	0	819821461104026	0	0	0	0	0	0	0	0	0	0	0	0	0	0	0	0	0	0	0	0	0
chr0,CCAGG,129636066-129636097,Not.included	CHG	0	121951219512195	0	0	0	0	0	0	0	0	0	0	0	0	0	0	0	0	0	0	0	0	0	0	0	0	0	0	0	0	0	0	0	0	0	0	0	0	0	0	0
chr0,CCAGG,129637402-129637433,Not.included	CHG	0	0	0	0	0	0	0	0	0	0	0	0	0	0	0	0	0	0	0	0	0	0	0	0	0	0	0	0	0	0	0	0	0	252465748813411	0	0	0	0	0	0	0
chr0,CCAGG,129646978-129647009,Not.included	CHG	0	0	0	0	0	0	0	0	0	0	0	0	293392794272973	0	0	0	0	0	0	0	0	0	0	0	0	0	0	0	0	0	0	0	0	0	0	0	0	0	0	0	0
chr0,CCAGG,129654778-129654809,RTR.tag	CHG	908089946309182	121951219512195	87883501630239	279510415440744	0	585926056131716	0	183359139434439	0	0	190534258059599	0	977975980909909	260625307682655	122066764707592	10391769718383	489409527405186	278720394668079	0	154855164875205	0	0	0	180513561081276	0	168258107937576	0	0	177226406734603	0	0	778255540206627	0	420776248022352	113064616428289	518914431010326	176299474039902	0	0	157761246556557	210110518132538
chr0,CCAGG,12968310-12968341,Not.included	CHG	0	0	0	0	0	0	0	0	0	0	0	398624744631023	0	106180680907748	0	0	279662587088678	0	0	0	0	0	0	0	0	0	0	0	0	0	0	0	0	0	0	0	0	0	0	0	0
chr0,CCAGG,12982203-12982234,Not.included	CHG	0	0	0	0	0	0	0	0	0	0	0	0	0	0	0	0	0	0	0	0	0	0	0	0	0	0	105607772732073	0	0	0	0	0	0	0	0	0	0	0	0	0	0
chr0,CCAGG,12982309-12982340,Not.included	CHG	0	0	0	0	0	0	0	0	0	0	0	0	0	0	0	0	0	0	0	0	0	0	0	0	0	0	0	0	0	0	167408378789358	0	0	0	0	0	0	0	0	0	0
chr0,CCAGG,129849902-129849933,RTR.tag	CHG	0	0	0	0	0	0	0	0	0	0	0	348796651552145	0	0	0	0	349578233860847	278720394668079	0	0	0	0	0	0	0	0	0	0	0	0	0	0	0	504931497626822	0	129728607752582	0	0	0	0	126066310879523
chr0,CCAGG,129859846-129859877,Not.included	CHG	0	0	0	0	0	0	0	0	0	0	0	0	0	0	0	129897121479788	0	0	0	0	0	0	0	0	0	0	0	0	0	0	0	0	0	0	0	389185823257745	0	0	0	0	0
chr0,CCAGG,129864354-129864385,Not.included	CHG	0	0	0	0	0	0	0	0	0	0	0	0	0	0	0	0	0	0	0	0	0	0	0	0	0	0	0	0	0	0	0	0	0	0	0	0	0	0	0	364064415130517	0
chr0,CCAGG,129988731-129988762,RTR.tag	CHG	13848371681215	0	703068013041912	0	0	0	0	0	0	0	203236541930239	229209228162838	0	0	697524369757668	617011327028993	873945584652117	153296217067443	0	0	0	0	0	0	193404893143797	0	0	0	310146211785556	0	0	330758604587816	216216216216216	22721917393207	565323082141444	220538633179389	235065965386537	0	0	109219324539155	294154725385553
chr0,CCAGG,130025387-130025418,Not.included	CHG	0	0	0	0	0	0	517616204837986	0	0	0	0	0	488987990454954	0	0	0	0	0	0	0	0	0	0	0	0	0	0	0	0	0	0	0	0	0	0	0	0	0	0	0	0
chr0,CCAGG,130030592-130030623,Not.included	CHG	249724735235025	0	0	0	0	0	0	0	0	0	0	0	0	0	0	0	0	0	0	0	0	0	0	0	0	0	0	0	0	0	0	0	0	0	0	0	0	0	0	0	0
chr0,CCAGG,130031917-130031948,RTR.tag	CHG	0	0	0	0	0	0	0	0	0	0	0	0	391190392363964	0	0	292268523329523	209746940316508	0	0	0	0	0	0	0	0	0	105607772732073	0	0	0	0	0	0	0	0	0	0	0	0	364064415130517	0
chr0,CCAGG,130112928-130112959,RTR.tag	CHG	0	0	0	0	0	0	0	0	0	0	0	0	0	0	0	0	0	0	0	0	0	0	365645567563175	0	0	0	0	0	0	0	103235166920104	0	0	0	0	0	0	0	0	0	0
chr0,CCAGG,130144386-130144417,Not.included	CHG	0	0	0	0	0	0	0	0	0	0	0	0	0	0	0	0	0	0	0	0	0	0	0	0	0	0	0	0	0	0	0	0	0	252465748813411	0	0	0	0	0	0	0
chr0,CCAGG,130155824-130155855,RTR.tag	CHG	681067459731886	0	0	0	0	0	0	0	0	0	0	0	0	0	0	0	0	0	0	0	0	0	0	0	0	0	0	0	0	0	0	0	0	0	0	389185823257745	0	0	0	606774025217528	0
chr0,CCAGG,130162069-130162100,Not.included	CHG	681067459731886	0	0	0	0	292963028065858	172538734945995	0	0	0	114320554835759	0	146696397136486	308889253549813	0	162371401849735	244704763702593	0	0	546547640736017	0	0	0	135385170810957	0	21032263492197	0	0	0	0	0	0	0	0	0	0	0	0	0	0	0
chr0,CCAGG,13019772-13019803,Not.included	CHG	908089946309182	0	0	0	0	0	0	0	0	0	0	0	0	0	0	129897121479788	0	0	0	0	0	0	0	0	0	0	0	0	0	0	0	0	0	0	0	0	0	0	0	0	0
chr0,CCAGG,130210579-130210610,Not.included	CHG	0	0	0	0	0	0	0	0	0	0	0	0	0	386111566937266	0	0	0	0	0	0	0	0	0	0	0	0	0	0	0	0	0	0	0	0	0	0	0	0	0	0	0
chr0,CCAGG,13023174-13023205,Not.included	CHG	249724735235025	0	0	0	0	0	0	0	0	0	0	0	0	0	0	0	0	0	0	0	0	0	0	0	0	0	0	0	0	0	0	0	0	252465748813411	0	0	0	0	0	0	0
chr0,CCAGG,130296521-130296552,Not.included	CHG	204320237919566	0	0	0	0	0	0	0	0	0	0	0	0	0	0	0	0	0	0	0	0	0	0	0	0	0	0	0	0	0	0	0	0	0	0	0	0	0	0	0	0
chr0,CCAGG,130309305-130309336,Not.included	CHG	181617989261836	0	0	0	0	0	0	0	0	0	0	0	0	482639458671583	0	0	0	0	0	0	0	0	0	0	0	0	0	0	0	0	0	58369165515497	0	0	0	0	0	0	0	0	0
chr0,CCAGG,130311824-130311855,Not.included	CHG	0	0	0	0	0	0	517616204837986	0	0	0	698625612885197	647765210025412	0	0	0	0	174789116930423	0	0	0	0	0	0	0	0	0	0	0	0	0	0	0	0	0	0	0	0	0	0	0	0
chr0,CCAGG,130343666-130343697,Not.included	CHG	136213491946377	0	0	0	0	0	0	0	0	0	0	0	0	0	0	0	454451704019101	0	0	0	0	0	0	0	0	0	0	0	0	0	0	0	0	0	0	0	0	0	0	0	0
chr0,CCAGG,130348367-130348398,RTR.tag	CHG	0	0	0	0	0	0	0	0	0	0	0	0	0	0	0	0	0	209040296001059	0	0	0	0	0	0	0	0	0	0	0	0	0	0	0	0	0	0	0	0	0	0	0
chr0,CCAGG,13038834-13038865,Not.included	CHG	0	0	0	0	0	0	0	0	0	0	0	0	0	0	0	129897121479788	209746940316508	0	0	0	0	0	0	0	0	0	0	0	0	0	0	0	0	0	0	0	0	0	0	0	0
chr0,CCAGG,130454286-130454317,Not.included	CHG	0	0	0	0	0	0	0	0	0	0	0	0	0	0	0	0	384536057246932	0	0	0	0	0	0	0	0	0	0	0	0	0	0	58369165515497	0	0	0	0	0	0	0	0	0
chr0,CCAGG,130507170-130507201,Not.included	CHG	0	0	0	0	0	0	0	0	0	0	0	0	0	0	0	0	0	0	0	0	0	0	0	0	0	0	140810363642764	0	0	0	0	0	0	0	0	0	0	0	0	0	0
chr0,CCAGG,130507846-130507877,Not.included	CHG	0	0	0	0	0	0	517616204837986	0	0	0	0	0	0	0	0	0	0	0	0	0	0	0	0	0	0	0	0	0	0	0	0	0	0	0	0	0	0	0	0	0	0
chr0,CCAGG,130555706-130555737,Not.included	CHG	0	0	0	0	0	0	0	0	0	0	571602774178797	0	0	0	0	0	0	0	0	0	0	0	0	0	0	0	0	0	0	0	0	0	0	0	0	0	0	0	0	0	0
chr0,CCAGG,130565538-130565569,Not.included	CHG	0	0	0	0	0	0	0	0	0	0	0	0	0	0	0	0	174789116930423	0	0	0	0	0	0	0	0	0	0	0	0	0	0	0	0	0	0	0	0	0	0	0	0
chr0,CCAGG,130572491-130572522,Not.included	CHG	0	0	0	0	0	0	0	0	0	0	0	0	0	0	0	227319962589629	209746940316508	278720394668079	0	0	0	0	0	0	0	0	0	0	0	0	0	0	0	0	565323082141444	389185823257745	0	0	0	0	0
chr0,CCAGG,130575352-130575383,Not.included	CHG	295129232550484	0	0	0	0	0	0	0	0	0	0	0	0	0	0	0	0	0	0	0	0	0	0	0	0	0	0	0	0	0	0	0	0	0	0	0	0	0	0	0	0
chr0,CCAGG,130580175-130580206,Not.included	CHG	0	0	0	0	0	0	0	0	470543948804818	0	0	0	0	0	0	0	0	0	0	0	0	0	0	0	0	0	0	0	0	0	0	0	0	0	0	0	0	0	0	0	0
chr0,CCAGG,130583496-130583527,Not.included	CHG	0	0	0	0	0	0	0	0	141163184641445	0	381068516119198	0	0	386111566937266	406889215691973	0	0	0	0	0	0	0	0	0	0	0	0	0	0	0	0	0	0	0	0	0	0	0	0	0	0
chr0,CCAGG,130592180-130592211,RTR.tag	CHG	136213491946377	0	0	0	0	0	0	0	0	0	0	0	0	0	0	0	104873470158254	0	0	0	0	0	0	0	0	0	0	0	0	0	0	0	0	0	0	0	881497370199512	0	0	0	0
chr0,CCAGG,130688619-130688650,Not.included	CHG	0	0	0	0	0	0	0	0	0	0	0	0	0	0	0	0	209746940316508	905841282671256	399318496432755	0	0	0	0	0	0	0	0	0	0	0	0	0	0	0	0	0	0	0	0	0	0
chr0,CCAGG,130697712-130697743,Not.included	CHG	908089946309182	0	0	0	0	0	0	0	0	0	0	0	0	0	0	0	0	0	0	0	0	0	0	0	0	0	0	0	0	0	0	0	0	0	0	0	0	0	0	0	0
chr0,CCAGG,130707438-130707469,Not.included	CHG	0	0	0	0	0	0	0	0	0	0	0	498280930788779	0	0	0	0	0	0	0	0	0	0	0	0	0	0	0	0	0	0	0	0	0	0	0	0	0	0	0	0	0
chr0,CCAGG,130746707-130746738,Not.included	CHG	908089946309182	0	0	0	0	0	0	0	0	0	0	0	0	0	0	0	0	0	0	0	0	0	0	0	0	0	0	0	0	0	0	0	0	0	0	0	0	0	0	0	0
chr0,CCAGG,130758226-130758257,Not.included	CHG	0	0	0	0	0	0	0	0	0	0	0	0	0	0	0	129897121479788	0	0	0	0	0	0	0	0	0	0	0	0	0	0	0	0	0	0	0	0	0	0	0	0	0
chr0,CCAGG,130768008-130768039,Not.included	CHG	0	0	0	0	0	0	0	0	0	0	0	0	0	0	0	0	0	0	0	0	0	0	0	0	0	0	0	0	0	0	0	0	0	0	0	0	0	0	0	364064415130517	0
chr0,CCAGG,130781062-130781093,RTR.tag	CHG	0	0	0	0	0	0	0	0	0	0	0	0	0	0	0	0	174789116930423	0	0	0	0	0	0	0	0	0	0	0	0	0	0	0	0	0	0	0	0	0	0	0	0
chr0,CCAGG,130833254-130833285,Not.included	CHG	0	0	0	0	0	0	0	0	0	0	0	0	0	0	0	0	0	0	399318496432755	0	0	0	0	0	0	0	0	0	0	0	0	0	0	0	0	0	0	0	0	0	0
chr0,CCAGG,130865378-130865409,Not.included	CHG	0	0	0	0	0	0	0	0	0	273245894647046	0	0	0	0	0	0	0	0	0	0	0	0	0	0	0	0	0	0	0	0	0	0	0	0	0	0	0	0	0	0	0
chr0,CCAGG,130918868-130918899,Not.included	CHG	181617989261836	0	0	0	0	0	0	0	0	0	0	0	0	0	0	0	0	278720394668079	0	0	0	0	0	0	0	0	0	0	0	0	0	0	0	0	0	0	0	0	0	0	0
chr0,CCAGG,131007726-131007757,Not.included	CHG	0	0	0	0	0	0	0	0	0	0	0	0	0	0	0	0	0	0	0	273273820368009	0	0	0	0	0	0	0	0	0	0	0	0	0	0	0	0	0	0	0	0	0
chr0,CCAGG,131030162-131030193,RTR.tag	CHG	0	0	0	0	0	0	0	0	0	0	0	0	0	0	0	0	314620410474762	0	0	0	0	0	0	0	0	0	0	0	0	0	0	0	0	0	0	389185823257745	0	0	0	0	0
chr0,CCAGG,131056591-131056622,Not.included	CHG	204320237919566	0	0	0	0	0	0	0	0	0	0	0	0	0	0	0	0	0	0	0	0	0	0	0	0	0	0	0	0	0	0	0	0	0	0	0	0	0	0	0	0
chr0,CCAGG,131058271-131058302,Not.included	CHG	136213491946377	0	0	0	0	0	0	0	0	0	0	0	0	0	0	0	0	0	0	0	0	0	0	0	0	0	0	0	0	0	0	0	0	0	0	0	0	0	0	0	0
chr0,CCAGG,13109131-13109162,Not.included	CHG	49944947047005	0	0	0	0	0	0	0	0	0	0	0	0	0	0	0	0	0	0	0	0	0	0	0	0	0	0	0	0	0	0	0	0	0	0	0	0	0	0	0	0
chr0,CCAGG,13109505-13109536,RTR.tag	CHG	0	0	439417508151195	0	0	0	0	0	0	0	0	0	0	0	0	0	0	0	0	0	0	0	0	0	0	0	0	0	0	0	0	0	0	0	0	0	0	0	0	0	0
chr0,CCAGG,13109622-13109653,Not.included	CHG	885387697651452	0	15819030293443	0	0	0	0	0	0	0	0	348796651552145	0	0	0	422165644809311	314620410474762	696800986670197	0	0	0	0	0	0	0	0	140810363642764	0	0	0	0	0	0	336620998417881	0	0	0	0	0	0	0
chr0,CCAGG,131157287-131157318,Not.included	CHG	0	0	0	0	0	0	0	0	0	0	0	0	0	0	0	0	0	0	0	0	0	0	0	0	0	168258107937576	0	0	0	0	0	0	0	0	0	0	0	0	0	0	0
chr0,CCAGG,131180594-131180625,Not.included	CHG	0	0	0	0	0	0	0	0	0	0	0	0	0	0	0	0	0	0	53242466191034	0	0	0	0	0	0	0	0	0	0	0	0	0	0	0	0	0	0	0	0	0	0
chr0,CCAGG,131205744-131205775,Not.included	CHG	0	0	0	0	0	0	0	0	0	0	0	0	0	0	755651400570807	0	0	0	0	0	0	0	0	0	0	0	0	0	0	0	0	0	0	0	0	0	0	0	0	0	0
chr0,CCAGG,131216854-131216885,Not.included	CHG	158915740604107	0	0	0	0	0	0	0	0	0	0	0	0	0	0	0	0	0	0	0	0	0	0	0	0	0	0	0	0	0	0	0	0	0	0	0	0	0	0	0	0
chr0,CCAGG,131217101-131217132,Not.included	CHG	136213491946377	0	0	0	0	0	0	0	0	0	0	0	0	0	0	194845682219682	0	557440789336158	0	0	0	0	0	0	0	0	0	0	0	0	0	116738331030994	0	589086747231292	0	648643038762908	0	0	0	0	0
chr0,CCAGG,131218517-131218548,Not.included	CHG	658365211074157	0	0	0	0	0	0	0	0	0	127022838706399	597937116946534	0	0	0	10391769718383	349578233860847	348400493335099	0	0	0	0	0	0	0	0	0	0	0	0	0	0	0	336620998417881	207285130118529	129728607752582	0	0	0	364064415130517	210110518132538
chr0,CCAGG,131230379-131230410,Not.included	CHG	0	0	0	0	0	0	0	0	0	0	0	0	0	0	0	0	0	0	0	0	0	0	0	0	0	0	0	0	0	0	837041893946792	0	0	0	0	0	0	0	0	0	0
chr0,CCAGG,131252153-131252184,Not.included	CHG	567556216443239	0	0	0	0	0	0	0	0	0	0	0	0	0	0	357217084069417	349578233860847	0	399318496432755	0	0	0	0	0	0	0	0	0	0	0	0	0	0	673241996835763	0	518914431010326	0	0	0	0	0
chr0,CCAGG,131291105-131291136,Not.included	CHG	0	0	0	0	0	0	0	0	0	0	0	0	10757735790009	0	0	0	0	0	0	0	0	0	0	0	0	0	0	0	0	0	0	0	0	0	0	0	0	0	0	0	0
chr0,CCAGG,131321637-131321668,Not.included	CHG	0	0	0	0	0	214839553914963	0	0	0	0	0	0	0	0	0	0	0	0	0	0	0	0	0	0	0	0	0	0	0	0	0	0	0	0	0	0	0	0	0	0	0
chr0,CCAGG,13136597-13136628,Not.included	CHG	0	0	0	0	0	781234741508955	0	0	0	0	0	0	0	0	0	0	0	0	0	0	0	0	0	0	0	0	0	0	0	0	0	0	0	0	0	0	0	0	0	0	0
chr0,CCAGG,131468337-131468368,Not.included	CHG	0	0	0	0	0	0	0	0	0	0	0	0	0	0	0	162371401849735	0	0	0	0	0	0	0	0	0	0	0	0	0	0	0	0	0	0	0	0	0	0	0	0	0
chr0,CCAGG,131471558-131471589,RTR.tag	CHG	0	0	0	0	0	0	0	162985901719501	0	0	0	0	0	0	110441358544964	0	0	0	399318496432755	546547640736017	0	0	0	0	0	0	0	0	0	0	0	0	0	0	0	0	0	0	0	0	0
chr0,CCAGG,131503924-131503955,Not.included	CHG	0	0	0	0	0	0	0	0	0	0	0	0	0	0	232508123252556	0	0	0	0	0	0	0	0	0	0	0	0	0	0	0	0	0	0	0	0	0	0	0	0	0	0
chr0,CCAGG,131587160-131587191,Not.included	CHG	0	0	0	0	0	0	0	0	0	0	0	0	0	482639458671583	0	0	0	0	0	0	0	0	0	0	0	0	0	0	0	0	0	0	0	0	0	0	0	0	0	0	0
chr0,CCAGG,1316469-1316500,Not.included	CHG	0	0	351534006520956	0	0	0	0	0	0	0	0	0	0	0	0	129897121479788	139831293544339	0	0	0	0	0	0	0	0	0	0	0	0	0	0	0	0	0	0	0	0	0	0	0	0
chr0,CCAGG,131647493-131647524,Not.included	CHG	0	0	0	0	0	0	0	0	0	0	0	0	0	0	0	0	0	0	0	0	0	0	0	135385170810957	0	0	0	0	0	0	0	0	0	0	0	0	0	0	0	0	0
chr0,CCAGG,131682794-131682825,Not.included	CHG	0	0	0	0	0	0	103523240967597	0	0	0	0	0	0	0	0	0	0	0	0	109309528147203	0	0	0	0	0	0	105607772732073	0	0	0	0	0	0	0	0	0	0	0	0	0	0
chr0,CCAGG,131684287-131684318,Not.included	CHG	0	0	0	0	0	0	103523240967597	0	0	0	0	0	0	0	0	0	0	0	0	0	0	0	0	0	0	0	0	0	0	0	0	0	0	0	0	0	0	0	0	0	0
chr0,CCAGG,131692564-131692595,Not.included	CHG	0	0	0	0	0	0	0	0	0	0	0	0	0	0	0	0	0	0	0	0	0	0	0	0	0	0	0	0	0	0	418520946973396	0	0	0	0	0	0	0	0	0	0
chr0,CCAGG,131699514-131699545,Not.included	CHG	0	0	0	0	0	0	0	0	0	286574962678609	0	0	0	0	0	0	0	0	0	0	0	0	0	0	0	0	0	0	0	0	0	0	0	0	0	0	0	0	0	0	0
chr0,CCAGG,131730526-131730557,Not.included	CHG	0	0	0	0	0	0	0	0	0	0	0	0	0	0	0	129897121479788	0	0	0	0	0	0	0	0	0	0	0	0	0	0	0	0	0	0	0	0	0	0	0	0	0
chr0,CCAGG,131730954-131730985,Not.included	CHG	0	0	0	0	0	0	0	0	0	0	0	0	0	0	0	0	0	0	0	0	0	0	0	135385170810957	0	0	0	0	0	0	0	0	0	0	0	0	0	0	0	0	0
chr0,CCAGG,131732456-131732487,RTR.tag	CHG	0	0	351534006520956	0	0	0	0	0	0	0	0	0	0	0	0	0	0	0	0	0	0	0	0	0	0	0	0	0	0	0	0	0	0	0	0	0	0	0	0	0	0
chr0,CCAGG,131742319-131742350,Not.included	CHG	0	0	0	0	0	0	0	0	0	0	0	0	0	0	0	0	0	0	0	0	0	0	0	0	0	0	0	0	0	0	0	0	162162162162162	0	0	0	0	0	0	0	0
chr0,CCAGG,131750415-131750446,Not.included	CHG	0	0	0	0	0	0	0	0	0	0	0	199312372315511	0	0	0	0	0	0	0	0	0	0	0	0	0	0	0	0	0	0	0	58369165515497	0	0	0	0	0	0	0	0	0
chr0,CCAGG,131768687-131768718,Not.included	CHG	0	0	0	0	0	0	0	0	0	0	0	0	0	0	0	162371401849735	0	0	0	0	0	0	0	0	0	0	0	0	0	0	0	0	0	0	0	0	0	0	0	0	0
chr0,CCAGG,131774023-131774054,Not.included	CHG	0	0	263650504890717	0	0	0	0	0	0	0	0	0	0	0	0	0	0	0	0	0	0	0	0	0	0	0	0	0	0	0	558027929297861	0	0	0	0	0	0	0	0	0	0
chr0,CCAGG,131779429-131779460,Not.included	CHG	0	0	0	0	0	0	0	0	0	0	0	0	0	0	0	0	0	0	0	0	0	0	0	0	0	0	0	0	0	0	0	0	0	0	0	0	0	0	0	364064415130517	0
chr0,CCAGG,131780455-131780486,Not.included	CHG	0	0	0	0	97815454841865	0	0	0	0	0	0	0	0	0	0	0	0	0	0	0	0	0	0	0	0	0	0	0	0	0	0	0	0	0	0	0	0	0	0	0	0
chr0,CCAGG,13180591-13180622,RTR.tag	CHG	0	0	0	0	0	0	0	0	0	0	0	0	0	0	0	0	0	0	0	0	0	0	0	0	0	0	0	0	0	0	0	0	0	0	0	77837164651549	0	0	0	0	0
chr0,CCAGG,131821656-131821687,Not.included	CHG	0	0	0	0	0	0	0	0	0	0	0	0	782380784727927	0	0	0	0	0	0	0	0	0	0	0	0	0	0	0	0	0	0	0	0	0	0	0	0	0	0	0	0
chr0,CCAGG,131822305-131822336,RTR.tag	CHG	0	0	0	0	0	0	0	224105614864314	0	0	0	0	0	0	0	0	0	0	0	0	0	0	0	0	0	0	0	0	0	0	0	0	0	0	0	0	0	0	0	0	0
chr0,CCAGG,13184729-13184760,Not.included	CHG	113511243288648	0	0	0	0	0	0	0	0	0	0	0	0	0	0	0	0	0	0	0	0	0	0	0	0	0	0	0	0	0	0	0	0	0	0	0	0	0	0	0	0
chr0,CCAGG,131854105-131854136,Not.included	CHG	204320237919566	0	0	0	0	0	0	0	0	0	0	0	0	0	0	129897121479788	0	0	0	0	0	0	0	0	0	0	0	0	0	0	0	0	0	0	0	0	0	0	0	0	0
chr0,CCAGG,131858370-131858401,Not.included	CHG	0	0	0	0	0	0	0	0	0	0	0	0	0	5791673504059	0	162371401849735	0	0	0	0	0	0	0	0	0	0	0	0	0	0	0	0	0	0	0	0	0	0	0	0	0
chr0,CCAGG,131861364-131861395,Not.included	CHG	158915740604107	0	0	0	0	0	0	0	0	0	0	0	0	0	0	0	0	0	0	0	0	0	0	0	0	0	0	0	0	0	0	0	0	0	0	0	0	0	0	0	0
chr0,CCAGG,131910109-131910140,Not.included	CHG	0	0	0	0	0	0	0	0	0	0	0	0	880178382818918	0	0	0	0	0	0	0	0	0	0	0	0	0	0	0	0	0	0	0	0	0	0	0	0	0	0	0	0
chr0,CCAGG,131923895-131923926,Not.included	CHG	0	0	0	0	0	0	0	0	0	0	0	398624744631023	0	0	0	0	0	0	0	0	0	0	0	0	0	0	0	0	0	0	0	0	0	0	0	0	0	0	0	0	0
chr0,CCAGG,13197207-13197238,Not.included	CHG	0	0	0	0	0	0	0	0	0	0	0	0	0	0	0	0	0	0	0	0	0	0	0	0	0	0	0	0	0	0	418520946973396	0	0	0	0	0	0	0	0	0	0
chr0,CCAGG,13199688-13199719,Not.included	CHG	0	0	0	0	0	0	0	0	0	0	0	0	127136877518288	0	0	0	0	0	0	0	0	0	0	0	0	0	0	0	0	0	0	0	0	0	0	0	0	0	0	0	0
chr0,CCAGG,13204873-13204904,Not.included	CHG	0	0	0	0	0	0	0	0	0	0	0	0	0	0	0	97422841109841	0	0	0	0	0	0	0	0	0	0	0	0	0	0	0	0	0	0	0	0	0	0	0	0	0
chr0,CCAGG,132089489-132089520,Not.included	CHG	0	0	0	0	0	0	517616204837986	0	0	0	0	0	0	0	0	0	0	0	0	0	0	0	0	0	0	0	0	0	0	0	0	0	0	0	0	0	0	0	0	0	0
chr0,CCAGG,132092414-132092445,Not.included	CHG	0	0	0	0	0	0	0	0	0	0	0	0	0	0	0	0	0	0	931743158343094	0	0	0	0	0	0	0	0	0	0	0	0	0	0	0	0	0	0	0	0	0	0
chr0,CCAGG,132121039-132121070,RTR.tag	CHG	681067459731886	0	0	0	0	0	0	0	0	0	0	0	0	0	0	0	0	0	0	0	0	0	0	0	0	0	0	0	0	0	0	0	0	0	0	0	0	0	0	0	0
chr0,CCAGG,132160017-132160048,Not.included	CHG	0	0	527301009781434	0	0	0	0	0	0	0	0	0	0	0	0	0	0	0	0	0	0	0	0	0	0	0	0	0	0	0	0	0	0	0	0	0	0	0	0	0	0
chr0,CCAGG,132190089-132190120,Not.included	CHG	0	0	790951514672151	0	0	0	0	0	0	0	0	0	0	0	988159523823364	194845682219682	244704763702593	418080592002118	0	0	0	0	0	0	0	0	0	0	0	0	0	0	0	252465748813411	0	389185823257745	0	0	0	0	0
chr0,CCAGG,132203780-132203811,Not.included	CHG	0	0	0	0	0	0	0	0	0	0	0	69759330310429	0	0	0	0	314620410474762	0	0	0	0	0	0	0	0	0	0	0	0	0	0	0	0	0	0	0	0	0	0	0	0
chr0,CCAGG,132225724-132225755,RTR.tag	CHG	0	0	263650504890717	0	0	0	0	0	0	0	0	0	0	0	0	0	0	0	0	0	0	0	0	0	0	0	0	0	0	0	0	0	0	0	0	0	0	0	0	0	0
chr0,CCAGG,132234519-132234550,Not.included	CHG	0	0	0	0	0	0	0	0	0	0	0	0	0	0	0	0	244704763702593	0	0	0	0	0	0	0	0	0	0	0	0	0	0	0	0	0	0	0	0	0	0	0	0
chr0,CCAGG,132286940-132286971,RTR.tag	CHG	0	0	0	0	0	0	0	0	0	179942418426104	0	0	0	0	0	0	0	0	0	0	0	0	0	0	0	0	0	0	0	0	0	0	0	0	0	0	0	0	0	0	0
chr0,CCAGG,132329974-132330005,Not.included	CHG	681067459731886	0	0	0	0	0	0	0	0	0	0	0	0	0	0	0	0	0	0	0	0	0	0	0	0	0	0	0	0	0	0	0	0	0	0	0	0	0	0	0	0
chr0,CCAGG,13234852-13234883,Not.included	CHG	204320237919566	0	263650504890717	0	0	0	0	0	0	0	0	0	0	0	0	0	314620410474762	0	665530827387925	0	0	0	0	0	0	0	0	0	0	0	0	0	0	0	0	389185823257745	176299474039902	0	0	606774025217528	0
chr0,CCAGG,132358472-132358503,Not.included	CHG	0	0	0	0	0	0	690154939783981	0	0	0	0	0	0	0	0	0	0	0	0	0	0	0	0	0	0	0	0	0	0	0	0	0	0	0	0	0	0	0	0	0	0
chr0,CCAGG,132380973-132381004,Not.included	CHG	0	0	263650504890717	0	0	0	0	0	0	0	0	0	0	0	0	0	0	0	0	0	0	0	0	0	0	0	0	0	0	0	0	0	0	0	0	0	0	0	0	0	0
chr0,CCAGG,132390875-132390906,Not.included	CHG	0	0	0	0	0	0	0	0	0	0	0	149484279236634	0	0	0	0	0	0	0	0	0	0	0	0	0	0	0	0	0	0	0	0	0	0	0	0	0	0	0	0	0
chr0,CCAGG,132393563-132393594,Not.included	CHG	0	0	0	0	0	0	0	0	0	0	0	0	0	0	465016246505112	0	0	0	0	0	0	0	0	0	0	0	0	0	0	0	0	0	0	0	0	0	0	0	0	0	0
chr0,CCAGG,132400098-132400129,Not.included	CHG	612960713758698	0	0	0	0	0	0	0	0	0	0	0	0	0	0	0	314620410474762	0	0	0	0	0	0	0	0	0	0	0	0	0	0	0	0	504931497626822	0	0	0	0	0	364064415130517	0
chr0,CCAGG,132403633-132403664,Not.included	CHG	0	0	0	0	0	0	0	0	0	0	0	0	0	0	0	97422841109841	0	0	0	0	0	0	0	0	0	0	0	0	0	0	0	0	0	0	0	0	0	0	0	0	0
chr0,CCAGG,132469529-132469560,Not.included	CHG	0	0	439417508151195	0	0	0	0	0	0	0	0	0	0	0	0	0	0	0	0	0	0	0	0	0	0	0	0	0	0	0	0	0	0	0	0	0	0	0	0	0	0
chr0,CCAGG,132486277-132486308,Not.included	CHG	0	0	0	0	0	0	0	0	0	0	0	0	0	0	0	0	0	0	0	910912734560029	0	0	0	0	128936595429198	0	0	0	0	0	0	0	0	0	0	0	0	0	0	0	0
chr0,CCAGG,132497873-132497904,RTR.tag	CHG	0	0	263650504890717	0	0	0	0	0	0	0	0	0	0	0	0	0	0	0	0	0	0	0	0	0	0	0	0	0	0	0	0	0	0	0	0	0	0	0	0	0	0
chr0,CCAGG,132504629-132504660,Not.included	CHG	0	0	0	0	0	0	0	0	0	0	0	0	0	0	0	0	0	0	0	0	0	0	0	0	0	0	0	0	0	0	697534911622327	0	0	0	0	0	0	0	0	0	0
chr0,CCAGG,132506961-132506992,Not.included	CHG	0	0	0	0	0	0	0	0	0	0	0	0	0	0	0	0	0	0	0	0	0	0	0	135385170810957	0	0	0	0	0	0	0	0	0	0	0	0	0	0	0	0	0
chr0,CCAGG,132510862-132510893,RTR.tag	CHG	0	0	0	0	0	0	0	0	0	0	0	0	0	0	0	0	0	0	0	0	0	0	0	0	0	0	0	0	0	0	0	0	0	0	0	0	0	0	0	364064415130517	0
chr0,CCAGG,132522965-132522996,Not.included	CHG	0	0	0	0	0	0	0	0	0	0	0	0	0	0	0	0	384536057246932	0	0	0	0	0	0	0	0	0	0	0	0	0	0	0	0	0	0	0	0	0	0	0	0
chr0,CCAGG,132527361-132527392,Not.included	CHG	0	0	0	0	0	0	0	0	0	0	0	0	146696397136486	0	0	0	0	0	0	0	0	0	0	0	0	0	0	0	0	0	0	0	0	0	0	0	0	0	0	0	0
chr0,CCAGG,132552815-132552846,Not.included	CHG	158915740604107	0	0	0	0	0	0	0	0	0	0	0	0	0	0	0	0	0	0	0	0	0	0	0	0	0	0	0	0	0	0	0	0	0	0	0	0	0	0	0	0
chr0,CCAGG,132554520-132554551,Not.included	CHG	0	0	0	0	0	0	0	0	0	0	0	0	0	0	0	0	0	0	0	0	0	0	0	0	0	0	0	0	0	0	837041893946792	0	0	0	0	0	0	0	0	0	0
chr0,CCAGG,132582648-132582679,RTR.tag	CHG	0	0	0	0	0	0	0	305598565724065	0	0	0	0	0	0	0	0	0	0	0	0	0	0	0	0	0	0	0	0	0	0	111605585859572	0	0	0	0	0	0	0	0	0	0
chr0,CCAGG,132661788-132661819,Not.included	CHG	0	0	0	0	0	0	0	0	0	0	0	0	0	0	0	259794242959576	0	0	0	0	0	0	0	0	0	0	0	0	0	0	0	0	0	0	0	0	0	0	0	0	0
chr0,CCAGG,132690168-132690199,Not.included	CHG	0	0	0	0	0	0	0	0	0	0	0	0	0	0	0	0	0	0	0	819821461104026	0	0	0	0	0	0	0	0	0	0	0	0	0	0	0	0	0	0	0	0	0
chr0,CCAGG,132812169-132812200,Not.included	CHG	0	0	0	0	0	0	0	0	0	0	0	0	0	0	0	0	0	0	0	0	0	0	0	0	0	0	0	0	0	0	0	0	0	252465748813411	0	0	0	0	0	0	0
chr0,CCAGG,132902032-132902063,Not.included	CHG	0	0	0	0	0	0	0	0	0	0	0	0	0	0	0	97422841109841	0	0	0	0	0	0	0	0	0	0	0	0	0	0	0	0	0	0	0	0	0	0	0	0	0
chr0,CCAGG,132913005-132913036,RTR.tag	CHG	0	0	0	0	0	0	0	0	0	0	0	0	0	0	0	0	0	0	0	100200400801603	0	0	0	0	0	0	0	0	0	0	0	0	0	0	0	0	0	0	0	0	0
chr0,CCAGG,132925670-132925701,Not.included	CHG	0	0	0	0	0	0	0	0	0	0	0	0	0	0	0	0	0	0	399318496432755	0	0	0	0	0	0	0	0	0	0	0	0	0	0	0	0	0	0	0	0	0	0
chr0,CCAGG,132927002-132927033,Not.included	CHG	681067459731886	0	0	0	0	0	517616204837986	0	0	0	0	0	0	0	0	0	0	418080592002118	0	0	0	0	0	0	0	0	0	0	0	0	0	58369165515497	0	0	942205136902406	518914431010326	0	0	0	0	0
chr0,CCAGG,132931364-132931395,Not.included	CHG	0	0	0	0	0	0	0	0	0	0	0	0	0	0	465016246505112	0	0	0	0	0	0	0	0	0	0	0	0	443360673908224	0	0	0	0	0	0	0	0	0	0	0	0	0
chr0,CCAGG,132938598-132938629,Not.included	CHG	0	0	0	0	0	0	0	0	0	0	0	0	10757735790009	0	0	0	0	0	0	0	0	0	0	0	0	0	0	0	0	0	0	0	0	0	0	0	0	0	0	0	0
chr0,CCAGG,133006255-133006286,Not.included	CHG	0	0	0	147110744968813	0	0	0	0	0	0	0	0	0	0	0	0	0	0	106484932382068	0	0	0	0	0	0	0	0	0	0	0	0	0	0	0	0	518914431010326	0	0	0	0	0
chr0,CCAGG,133062839-133062870,Not.included	CHG	0	0	0	0	0	0	0	0	0	0	0	0	0	0	0	97422841109841	0	0	0	0	0	0	0	0	0	0	0	0	0	0	0	0	0	0	0	0	0	0	0	0	0
chr0,CCAGG,13308505-13308536,RTR.tag	CHG	544853967785509	0	966718517932628	0	0	0	0	0	0	0	0	149484279236634	0	0	0	714434168138834	0	0	53242466191034	0	0	156684554820009	0	0	0	0	0	0	0	0	0	58369165515497	0	100986299525364	113064616428289	0	176299474039902	0	0	0	0
chr0,CCAGG,133094900-133094931,RTR.tag	CHG	0	0	0	0	0	0	0	0	0	0	0	0	0	0	0	0	0	0	0	0	0	0	0	0	0	0	0	0	0	0	0	0	0	0	0	389185823257745	0	0	0	0	0
chr0,CCAGG,133117367-133117398,Not.included	CHG	0	0	0	0	0	0	0	0	0	0	0	0	0	0	0	129897121479788	0	0	0	0	0	0	0	0	0	0	0	0	0	0	0	0	0	0	0	0	0	0	0	0	0
chr0,CCAGG,133176432-133176463,Not.included	CHG	0	0	0	0	0	0	0	0	0	0	0	0	391190392363964	0	0	0	0	0	0	0	0	0	0	0	0	0	0	0	0	0	0	0	0	0	0	0	0	0	0	0	0
chr0,CCAGG,13330644-13330675,Not.included	CHG	0	0	0	0	0	0	0	0	0	0	0	847077582340924	0	0	0	519588485919152	0	418080592002118	0	0	0	0	0	0	0	0	0	0	0	0	0	778255540206627	0	0	0	0	0	0	0	0	0
chr0,CCAGG,133333347-133333378,Not.included	CHG	0	0	0	0	0	0	0	0	0	0	0	0	0	0	0	227319962589629	0	0	0	0	0	0	0	0	0	0	0	0	0	0	0	0	0	0	0	0	0	0	0	0	0
chr0,CCAGG,133370220-133370251,Not.included	CHG	0	0	0	0	0	0	0	0	0	0	0	199312372315511	0	0	0	0	0	0	0	0	0	0	0	0	0	0	0	0	0	0	0	0	0	0	0	0	0	0	0	0	0
chr0,CCAGG,133381696-133381727,RTR.tag	CHG	0	0	0	0	0	0	0	0	0	0	0	0	0	0	0	0	0	278720394668079	0	0	0	0	0	0	0	0	0	0	0	0	0	778255540206627	0	504931497626822	0	389185823257745	0	0	0	0	0
chr0,CCAGG,133391799-133391830,Not.included	CHG	0	0	0	0	0	0	0	0	0	0	0	0	0	0	0	0	139831293544339	0	0	0	0	0	0	0	0	0	0	0	0	0	0	0	0	0	0	0	0	0	0	0	0
chr0,CCAGG,133394404-133394435,Not.included	CHG	136213491946377	0	0	0	0	0	0	0	0	0	0	0	0	0	0	0	0	0	0	0	0	0	0	0	0	0	0	0	0	0	0	0	0	0	0	0	0	0	0	0	0
chr0,CCAGG,133430023-133430054,Not.included	CHG	681067459731886	0	0	0	0	0	0	0	0	0	0	0	0	0	0	389691364439364	104873470158254	0	0	0	0	0	0	0	0	0	0	0	0	0	558027929297861	0	0	0	0	0	0	0	0	0	0
chr0,CCAGG,133510631-133510662,Not.included	CHG	0	0	0	0	0	0	0	0	0	0	0	0	0	0	0	0	0	0	0	0	0	0	0	0	0	0	0	0	132919805050953	0	0	0	0	0	0	0	0	0	0	364064415130517	0
chr0,CCAGG,13351422-13351453,Not.included	CHG	0	0	0	0	0	0	0	0	0	0	0	0	0	0	0	0	0	0	0	0	0	0	0	0	0	0	0	0	0	0	0	0	0	252465748813411	0	0	0	0	0	0	0
chr0,CCAGG,133536888-133536919,Not.included	CHG	0	0	0	0	0	0	0	0	0	0	0	0	0	0	0	162371401849735	0	0	0	0	0	0	0	0	0	0	0	0	0	0	0	0	0	0	0	0	0	0	0	0	0
chr0,CCAGG,133607373-133607404,Not.included	CHG	0	0	0	0	97815454841865	0	0	0	0	0	0	0	0	0	0	162371401849735	0	0	0	0	0	0	0	0	0	0	0	0	0	0	0	0	0	0	0	0	0	0	0	0	0
chr0,CCAGG,133612138-133612169,Not.included	CHG	0	0	263650504890717	0	0	156246948301791	0	0	0	0	0	0	0	0	0	0	174789116930423	0	0	0	0	0	0	0	0	0	0	0	0	0	0	0	0	0	0	0	0	0	0	0	0
chr0,CCAGG,133622736-133622767,Not.included	CHG	0	0	0	0	0	0	0	0	0	0	0	0	0	0	0	97422841109841	0	0	0	0	0	0	0	0	0	0	0	0	0	0	0	0	0	0	0	0	0	0	0	0	0
chr0,CCAGG,133629350-133629381,Not.included	CHG	113511243288648	0	0	0	0	0	0	0	0	0	0	0	0	0	0	0	0	0	0	0	0	0	0	0	0	0	0	0	0	0	0	0	0	0	0	0	0	0	0	0	0
chr0,CCAGG,133668621-133668652,Not.included	CHG	0	0	0	0	0	0	0	0	0	0	0	0	0	0	0	0	0	0	0	0	0	0	0	0	0	0	211215545464146	0	0	0	0	0	0	0	0	0	0	0	0	0	0
chr0,CCAGG,133677104-133677135,Not.included	CHG	26107585956389	0	351534006520956	0	0	0	0	0	0	0	209587683865559	647765210025412	0	0	0	113659981294815	629240820949524	557440789336158	0	0	0	0	0	0	0	0	0	0	0	0	0	0	0	673241996835763	565323082141444	908100254268071	0	0	0	0	126066310879523
chr0,CCAGG,133690204-133690235,Not.included	CHG	0	0	0	0	0	0	0	0	0	0	0	0	0	0	0	259794242959576	0	0	0	0	0	0	0	0	0	0	0	0	0	0	0	0	0	0	0	0	0	0	0	0	0
chr0,CCAGG,133692316-133692347,RTR.tag	CHG	0	0	0	0	0	0	0	0	0	0	0	0	0	0	0	0	0	0	0	0	0	0	0	0	0	0	0	0	0	0	418520946973396	0	0	0	0	0	0	0	0	0	0
chr0,CCAGG,133695259-133695290,Not.included	CHG	0	0	0	0	0	0	0	0	0	0	0	0	0	0	0	292268523329523	0	0	0	0	0	0	0	0	0	0	0	0	0	0	0	0	0	0	0	0	0	0	0	0	0
chr0,CCAGG,133740040-133740071,Not.included	CHG	0	0	0	0	0	0	0	0	0	0	0	0	0	0	0	0	209746940316508	0	0	0	0	0	0	0	0	0	0	0	0	0	0	0	0	0	0	0	0	0	0	0	0
chr0,CCAGG,133758688-133758719,Not.included	CHG	0	0	0	0	0	0	0	0	0	0	0	0	0	0	0	0	0	0	0	455456367280015	0	0	0	0	0	0	0	0	0	0	0	0	0	0	0	0	0	0	0	0	0
chr0,CCAGG,133787407-133787438,Not.included	CHG	0	0	0	0	0	0	0	0	0	0	0	0	0	0	871905462197086	0	0	0	0	0	0	0	0	0	0	0	0	0	0	0	0	0	0	0	0	0	0	0	0	485419220174023	0
chr0,CCAGG,133789011-133789042,Not.included	CHG	0	0	0	0	0	0	0	0	0	0	0	0	0	0	0	0	0	209040296001059	0	0	0	0	0	0	0	126193580953182	0	0	0	0	0	0	0	0	0	0	0	0	0	0	0
chr0,CCAGG,133811068-133811099,Not.included	CHG	0	0	0	0	0	0	0	0	0	0	0	0	0	0	0	129897121479788	0	0	0	0	0	0	0	0	0	0	0	0	0	0	0	0	0	0	0	0	0	0	0	0	0
chr0,CCAGG,133816357-133816388,RTR.tag	CHG	0	0	0	0	0	0	0	0	0	0	0	0	0	0	0	0	0	0	0	0	0	0	0	135385170810957	0	0	0	0	0	0	0	0	0	0	0	0	0	0	0	0	0
chr0,CCAGG,1338165-1338196,RTR.tag	CHG	0	0	0	0	0	0	0	0	0	0	0	0	0	0	0	194845682219682	0	0	0	0	0	0	0	0	0	0	0	0	0	0	0	0	0	0	0	0	0	0	0	0	0
chr0,CCAGG,133843736-133843767,Not.included	CHG	0	0	0	0	0	0	0	0	0	0	0	0	0	0	0	0	104873470158254	0	0	0	0	0	0	0	0	0	0	0	0	0	0	0	0	0	0	0	0	0	0	0	0
chr0,CCAGG,133848909-133848940,Not.included	CHG	0	0	0	0	0	0	0	0	0	0	0	0	0	0	0	97422841109841	0	0	0	0	0	0	0	0	0	0	0	0	0	0	0	0	0	0	0	0	0	0	0	0	0
chr0,CCAGG,133866680-133866711,Not.included	CHG	0	0	0	0	0	0	0	0	0	0	0	0	0	0	348762184878834	0	0	0	0	0	0	0	0	0	0	0	0	0	0	0	0	0	0	0	0	0	0	0	0	0	0
chr0,CCAGG,133869051-133869082,Not.included	CHG	0	0	0	0	0	0	0	0	0	0	0	0	0	0	0	259794242959576	0	0	0	0	0	0	284390996993581	0	0	0	0	0	0	0	0	0	0	0	0	0	0	0	0	0	126066310879523
chr0,CCAGG,133870304-133870335,Not.included	CHG	0	0	0	0	0	0	0	0	0	0	0	0	0	0	0	0	174789116930423	0	0	0	0	0	0	0	0	0	0	0	0	0	0	0	0	0	0	0	0	0	0	0	0
chr0,CCAGG,133923918-133923949,RTR.tag	CHG	13848371681215	0	966718517932628	102977521478169	0	585926056131716	0	0	0	0	381068516119198	124570232697195	684583186636936	386111566937266	871905462197086	100670269146836	146822858221556	10452014800053	0	0	0	0	0	0	0	0	0	0	0	0	0	778255540206627	0	841552496044703	188441027380481	129728607752582	0	0	0	728128830261034	126066310879523
chr0,CCAGG,13394505-13394536,Not.included	CHG	0	0	0	0	0	0	0	0	0	0	0	0	0	0	0	0	104873470158254	0	0	0	0	0	0	0	0	0	0	0	0	0	0	0	0	0	0	0	0	0	0	0	0
chr0,CCAGG,133975224-133975255,RTR.tag	CHG	0	0	0	0	0	0	0	0	0	0	0	0	0	0	0	0	139831293544339	0	0	0	0	0	0	0	0	0	0	0	0	0	0	0	0	0	0	0	0	0	0	0	0
chr0,CCAGG,133990034-133990065,Not.included	CHG	0	0	0	0	97815454841865	0	0	0	0	0	0	0	0	0	0	0	0	0	0	0	0	0	0	0	0	0	0	0	0	0	0	0	0	0	0	0	0	0	0	0	0
chr0,CCAGG,134011155-134011186,RTR.tag	CHG	0	0	0	0	0	0	0	0	0	0	0	0	0	0	0	0	0	0	0	0	0	0	0	0	967024465718983	0	0	0	0	0	0	0	0	0	0	0	0	0	0	0	0
chr0,CCAGG,134019039-134019070,Not.included	CHG	0	0	966718517932628	0	0	0	0	0	0	0	698625612885197	104638995465644	0	0	0	487114205549205	139831293544339	348400493335099	133106165477585	0	0	117513416115006	0	0	0	0	105607772732073	0	132919805050953	0	0	0	0	336620998417881	0	0	0	0	252254524815539	606774025217528	0
chr0,CCAGG,134045770-134045801,Not.included	CHG	908089946309182	0	0	0	0	0	0	0	0	0	0	0	0	0	0	0	0	0	0	0	0	0	0	0	0	0	0	0	0	0	0	0	0	0	0	0	0	0	0	0	0
chr0,CCAGG,134063016-134063047,Not.included	CHG	0	0	0	0	0	0	0	0	0	0	0	0	0	0	0	0	0	0	0	0	0	0	0	0	0	0	0	0	0	0	418520946973396	0	0	0	0	0	0	0	0	0	0
chr0,CCAGG,134066682-134066713,Not.included	CHG	0	0	0	0	0	0	0	0	0	0	0	199312372315511	0	0	0	0	0	0	0	0	0	0	0	0	0	0	0	0	0	0	0	0	0	0	0	0	0	0	0	0	0
chr0,CCAGG,134096405-134096436,Not.included	CHG	0	203252032520325	0	161821819465694	0	332024765141306	0	0	172532781228433	0	0	0	0	5791673504059	58127030813139	422165644809311	104873470158254	0	665530827387925	173073419566406	582298136645963	0	0	0	0	126193580953182	176012954553455	0	0	0	0	0	0	252465748813411	0	0	881497370199512	0	0	0	0
chr0,CCAGG,134122323-134122354,Not.included	CHG	0	0	0	0	0	0	0	0	0	0	0	0	0	0	0	0	0	0	0	0	0	0	0	0	0	0	0	0	0	0	209260473486698	0	0	0	0	0	0	0	0	0	0
chr0,CCAGG,134153399-134153430,Not.included	CHG	0	0	0	0	0	0	0	0	0	0	0	0	0	0	0	0	0	348400493335099	0	0	0	0	0	0	0	0	0	0	0	0	0	0	0	0	0	0	0	0	0	0	0
chr0,CCAGG,134175664-134175695,Not.included	CHG	0	0	0	0	0	0	0	0	0	0	0	0	0	0	0	0	0	0	119795548929826	0	0	0	0	0	0	0	0	0	0	0	0	0	0	0	0	0	0	0	0	0	0
chr0,CCAGG,134316619-134316650,Not.included	CHG	0	0	0	0	0	0	0	142612664004564	0	0	0	0	0	0	0	0	0	0	0	0	0	0	0	0	0	126193580953182	0	0	0	0	0	0	0	0	0	0	0	0	0	0	0
chr0,CCAGG,13435222-13435253,Not.included	CHG	0	0	0	0	0	0	0	203732377149377	0	0	0	0	0	0	0	0	0	0	0	0	0	0	0	0	0	0	0	0	0	0	0	0	0	0	0	0	0	0	0	0	0
chr0,CCAGG,134359848-134359879,Not.included	CHG	0	0	0	0	0	0	0	0	0	0	0	0	0	0	0	0	0	0	0	0	0	0	0	135385170810957	0	0	0	0	0	0	0	0	0	0	0	0	0	0	0	0	0
chr0,CCAGG,134444626-134444657,Not.included	CHG	0	0	0	0	0	0	0	0	0	0	0	0	0	0	0	0	0	348400493335099	0	0	0	0	0	0	0	0	0	0	0	0	0	0	0	0	0	0	0	0	0	0	0
chr0,CCAGG,13446300-13446331,Not.included	CHG	0	0	0	0	0	0	0	0	0	0	0	0	0	0	0	0	279662587088678	0	0	0	0	0	0	0	0	0	0	0	0	0	0	0	0	0	0	0	0	0	0	0	0
chr0,CCAGG,1345502-1345533,Not.included	CHG	0	0	0	0	0	0	0	0	0	0	0	0	0	0	0	0	0	0	0	0	0	0	0	0	0	0	0	0	0	0	697534911622327	0	0	0	0	0	0	0	0	0	0
chr0,CCAGG,134556660-134556691,RTR.tag	CHG	0	0	0	0	0	0	0	0	0	0	0	0	0	0	0	97422841109841	0	0	0	0	0	0	0	0	0	0	0	0	0	0	0	0	0	0	0	0	0	0	0	0	0
chr0,CCAGG,134566504-134566535,Not.included	CHG	0	0	0	0	0	0	0	0	0	0	0	0	0	0	0	227319962589629	0	0	0	0	0	0	0	0	0	0	0	0	0	0	697534911622327	0	0	0	0	0	0	0	0	0	0
chr0,CCAGG,134590079-134590110,Not.included	CHG	0	0	0	0	0	0	0	0	0	0	0	0	0	0	0	0	0	348400493335099	0	0	0	0	0	0	0	0	0	0	0	0	0	0	0	0	0	0	0	0	0	0	0
chr0,CCAGG,134603476-134603507,Not.included	CHG	0	0	0	279510415440744	0	0	0	0	0	0	0	0	0	0	0	0	0	0	0	0	0	0	0	0	0	0	0	0	0	0	0	0	0	0	0	0	0	0	0	0	0
chr0,CCAGG,134647644-134647675,Not.included	CHG	0	0	0	0	0	0	0	0	0	0	0	0	0	0	0	162371401849735	0	0	0	0	0	0	0	0	0	0	0	0	0	0	0	0	0	0	0	0	0	0	0	0	0
chr0,CCAGG,134650237-134650268,Not.included	CHG	0	121951219512195	0	0	0	0	0	0	0	0	0	0	0	0	0	0	0	0	0	0	0	0	0	0	0	0	0	0	0	0	0	0	0	0	0	389185823257745	0	0	0	0	0
chr0,CCAGG,134711216-134711247,Not.included	CHG	0	121951219512195	0	0	0	0	0	0	0	0	0	0	0	0	0	0	0	0	0	0	0	0	0	0	0	0	0	0	0	0	0	0	0	0	0	0	881497370199512	0	0	0	0
chr0,CCAGG,134797648-134797679,Not.included	CHG	0	0	0	0	0	0	0	0	0	0	0	298968558473267	0	0	0	0	0	0	0	0	0	0	0	0	0	0	0	0	0	0	0	0	0	0	0	0	0	0	0	0	0
chr0,CCAGG,134854055-134854086,Not.included	CHG	0	0	0	0	0	0	0	0	0	0	0	0	0	0	0	0	174789116930423	0	0	0	0	0	0	0	0	0	0	0	0	0	0	0	0	0	0	0	0	0	0	0	0
chr0,CCAGG,134863955-134863986,Not.included	CHG	0	0	263650504890717	0	0	0	0	0	0	0	0	0	0	0	0	0	0	0	0	0	0	0	0	0	0	0	0	0	0	0	0	0	0	0	0	0	0	0	0	0	0
chr0,CCAGG,135005121-135005152,RTR.tag	CHG	0	0	0	0	0	0	0	0	0	0	0	0	0	0	0	0	0	278720394668079	0	0	0	0	0	0	0	0	0	0	0	0	0	0	0	0	0	0	0	0	0	0	0
chr0,CCAGG,13503315-13503346,Not.included	CHG	0	0	0	0	0	0	0	0	0	0	0	0	0	0	0	0	0	0	0	0	0	0	0	0	0	0	0	0	0	0	0	0	0	0	0	0	0	0	0	364064415130517	0
chr0,CCAGG,135062561-135062592,Not.included	CHG	0	0	0	0	0	0	0	0	0	0	0	0	0	0	0	0	0	0	0	0	0	0	0	0	0	0	0	0	0	0	0	0	0	336620998417881	0	0	0	0	0	0	0
chr0,CCAGG,135062579-135062610,Not.included	CHG	158915740604107	0	0	0	0	0	0	0	0	0	0	199312372315511	0	0	0	0	0	0	0	0	0	0	0	0	0	0	0	0	0	0	0	0	0	0	0	0	0	0	0	0	0
chr0,CCAGG,135073783-135073814,Not.included	CHG	0	0	0	0	0	136716079764067	0	0	0	0	0	0	0	0	0	0	0	0	0	0	0	0	0	0	0	0	0	0	0	0	0	0	0	0	0	0	0	0	0	0	0
chr0,CCAGG,135077163-135077194,Not.included	CHG	204320237919566	0	0	0	0	0	0	0	0	0	0	0	0	0	0	0	0	0	0	0	0	0	0	0	0	0	0	0	0	0	0	0	0	252465748813411	0	0	0	0	0	0	0
chr0,CCAGG,135091081-135091112,Not.included	CHG	0	0	0	0	0	0	0	0	0	0	0	0	0	0	0	0	209746940316508	0	0	0	0	0	0	0	0	0	0	0	0	0	0	0	0	0	0	0	0	0	0	0	0
chr0,CCAGG,135092389-135092420,Not.included	CHG	0	0	0	0	0	0	0	0	0	0	0	0	0	0	0	0	0	0	0	0	0	0	0	0	0	0	0	0	0	0	558027929297861	0	0	0	0	0	0	0	0	0	0
chr0,CCAGG,135136783-135136814,Not.included	CHG	0	0	0	0	0	0	0	0	0	0	0	0	0	0	0	0	0	278720394668079	0	0	0	0	0	0	0	0	0	0	0	0	0	0	0	0	0	0	0	0	0	0	0
chr0,CCAGG,135147333-135147364,Not.included	CHG	0	0	0	0	0	0	0	0	0	0	0	0	0	0	0	0	0	0	0	0	0	0	0	0	0	0	0	0	0	0	418520946973396	0	0	0	0	0	0	0	0	0	0
chr0,CCAGG,135164071-135164102,RTR.tag	CHG	0	0	263650504890717	0	0	0	0	0	0	0	0	348796651552145	0	86875102560885	0	0	244704763702593	0	159727398573102	0	0	0	0	0	0	0	105607772732073	55420084238528	0	0	0	778255540206627	0	0	0	0	0	0	0	364064415130517	0
chr0,CCAGG,135165812-135165843,Not.included	CHG	0	0	0	0	0	781234741508955	0	0	0	0	0	0	0	0	0	0	0	0	0	0	0	0	0	0	0	0	0	0	0	0	0	0	0	0	0	0	0	0	0	0	0
chr0,CCAGG,135195662-135195693,Not.included	CHG	0	0	0	0	0	0	0	0	0	0	0	0	880178382818918	0	0	0	0	0	0	0	0	0	0	0	0	0	0	0	0	0	0	0	0	0	0	0	0	0	0	0	0
chr0,CCAGG,135228019-135228050,RTR.tag	CHG	0	0	0	0	0	0	0	0	0	0	0	0	0	0	0	194845682219682	0	0	0	0	0	0	0	0	0	0	0	0	0	0	0	0	0	0	0	0	0	0	0	0	0
chr0,CCAGG,13529425-13529456,Not.included	CHG	0	0	0	0	0	0	0	0	0	0	0	0	0	0	0	194845682219682	0	0	0	0	0	0	0	0	0	0	0	0	0	0	0	0	0	0	0	0	0	0	0	0	0
chr0,CCAGG,135319020-135319051,Not.included	CHG	0	0	0	0	0	0	0	0	0	0	0	0	0	0	0	0	0	0	0	0	0	0	0	0	0	0	0	0	0	0	418520946973396	0	0	0	0	0	0	0	0	0	0
chr0,CCAGG,135343972-135344003,Not.included	CHG	0	0	0	0	0	0	0	0	0	0	0	0	0	0	0	0	0	0	0	0	0	430882525755024	0	0	0	168258107937576	140810363642764	443360673908224	0	137416568511975	976548876271257	0	0	0	0	0	0	0	0	728128830261034	0
chr0,CCAGG,135344117-135344148,Not.included	CHG	0	0	0	0	0	0	0	0	0	0	0	0	0	0	0	0	0	0	0	0	0	0	0	0	0	0	0	0	0	0	418520946973396	0	0	0	0	0	0	0	0	0	0
chr0,CCAGG,135366772-135366803,Not.included	CHG	0	0	0	0	0	0	0	0	0	0	0	0	0	0	0	0	0	0	0	0	0	0	0	0	0	126193580953182	0	0	0	0	0	0	0	0	0	0	0	0	0	0	0
chr0,CCAGG,135409434-135409465,RTR.tag	CHG	0	0	0	0	0	0	0	0	0	339891234804862	0	0	0	0	0	0	0	0	0	0	0	0	0	0	0	0	0	0	0	0	0	0	0	0	0	0	0	0	0	0	0
chr0,CCAGG,135410178-135410209,RTR.tag	CHG	0	0	0	0	0	0	0	0	0	0	0	0	0	0	0	0	0	0	0	0	0	0	0	0	0	0	0	0	0	0	418520946973396	0	0	0	0	0	0	0	0	0	0
chr0,CCAGG,135410370-135410401,Not.included	CHG	681067459731886	0	0	0	0	0	0	0	0	0	0	0	0	0	0	0	139831293544339	0	0	0	0	0	0	0	0	0	0	0	0	0	0	0	0	0	0	0	0	0	0	0	0
chr0,CCAGG,135457322-135457353,Not.included	CHG	0	0	0	0	0	0	0	0	0	0	0	398624744631023	0	0	0	0	0	0	0	0	0	0	0	0	0	0	0	0	0	0	0	0	0	0	0	0	0	0	0	0	0
chr0,CCAGG,135475727-135475758,Not.included	CHG	0	0	0	0	0	0	0	0	0	0	0	0	0	0	0	0	0	0	0	0	0	0	0	0	0	0	0	0	0	0	0	0	0	0	0	0	0	277880696554279	0	0	0
chr0,CCAGG,135480279-135480310,Not.included	CHG	136213491946377	0	0	0	0	0	0	0	0	0	0	0	0	0	0	259794242959576	0	0	0	0	0	0	0	0	0	0	0	0	0	0	0	0	0	0	0	0	0	0	0	0	0
chr0,CCAGG,135501385-135501416,Not.included	CHG	0	0	0	0	0	0	0	0	0	0	0	0	0	0	0	129897121479788	0	0	0	0	0	0	0	0	0	0	0	0	0	0	0	0	0	0	0	0	0	0	0	0	0
chr0,CCAGG,135503440-135503471,RTR.tag	CHG	0	0	0	0	0	0	0	0	0	0	0	0	977975980909909	0	0	0	0	0	0	0	0	0	0	0	0	0	0	0	0	0	0	0	0	0	0	0	0	0	0	0	0
chr0,CCAGG,135540372-135540403,Not.included	CHG	0	0	0	0	0	0	0	0	0	0	0	0	0	482639458671583	0	0	104873470158254	0	0	0	0	0	0	0	0	0	0	0	0	0	0	0	0	0	0	0	0	0	0	0	0
chr0,CCAGG,135567863-135567894,RTR.tag	CHG	0	0	0	0	0	0	0	0	0	0	0	0	0	0	0	0	139831293544339	0	0	0	0	0	0	0	0	0	0	0	0	0	0	0	0	0	0	0	0	0	0	0	0
chr0,CCAGG,135581223-135581254,RTR.tag	CHG	0	0	0	147110744968813	0	0	0	0	0	0	0	0	0	0	0	0	0	0	0	0	0	0	0	0	0	0	0	0	0	0	0	0	0	0	0	0	0	0	0	0	0
chr0,CCAGG,135604473-135604504,RTR.tag	CHG	0	0	0	0	0	0	0	0	0	0	0	0	0	0	0	0	0	0	0	0	0	0	0	0	0	0	0	0	0	0	0	0	0	0	0	389185823257745	0	0	0	0	0
chr0,CCAGG,135628701-135628732,Not.included	CHG	0	0	0	0	0	0	0	0	0	139955214331414	0	0	0	0	0	0	0	0	0	273273820368009	0	0	0	0	0	0	0	0	0	0	0	0	0	0	0	0	0	0	0	0	0
chr0,CCAGG,135655604-135655635,Not.included	CHG	249724735235025	0	0	0	0	0	0	0	0	0	0	348796651552145	0	0	0	227319962589629	174789116930423	0	0	0	0	0	162509141139189	0	0	0	0	0	0	0	0	0	0	0	0	0	0	0	0	0	0
chr0,CCAGG,135655633-135655664,Not.included	CHG	0	0	0	0	0	0	120777114462197	0	0	0	0	0	0	0	0	0	0	0	0	0	0	0	0	0	0	0	0	0	0	0	0	0	0	0	0	0	0	0	0	0	0
chr0,CCAGG,135687531-135687562,Not.included	CHG	0	0	0	0	0	0	0	0	0	0	0	0	0	0	0	0	0	0	0	0	0	0	0	0	0	0	0	0	0	0	334816757578717	0	0	0	0	0	0	0	0	0	0
chr0,CCAGG,135730274-135730305,Not.included	CHG	181617989261836	0	0	0	0	0	0	0	0	0	0	0	0	0	0	0	0	0	0	0	0	0	0	270770341621914	0	0	0	0	0	0	0	0	0	0	0	0	0	0	0	0	0
chr0,CCAGG,135777279-135777310,RTR.tag	CHG	0	0	0	0	0	0	0	0	0	0	0	0	0	0	0	0	0	0	0	0	0	0	203136426423986	0	0	0	0	0	0	0	0	0	0	0	0	0	0	0	0	0	0
chr0,CCAGG,135819723-135819754,Not.included	CHG	0	0	0	0	0	0	0	0	0	0	0	0	488987990454954	0	0	0	0	0	0	0	0	0	0	0	0	0	0	0	0	0	0	0	0	0	0	0	0	0	0	0	0
chr0,CCAGG,135841768-135841799,Not.included	CHG	158915740604107	0	0	0	0	0	0	0	0	0	0	0	0	28958367520295	0	357217084069417	0	0	0	0	0	0	0	0	0	0	0	0	0	0	0	0	0	0	0	0	0	0	0	0	0
chr0,CCAGG,135844133-135844164,Not.included	CHG	0	0	0	0	0	0	0	0	0	0	0	0	0	482639458671583	0	0	0	0	0	0	0	0	0	0	0	0	0	0	0	0	0	0	0	0	0	0	0	0	0	0	0
chr0,CCAGG,135863336-135863367,Not.included	CHG	0	0	0	0	0	0	0	0	0	0	0	0	0	0	0	0	0	0	0	0	0	0	0	0	0	0	0	0	0	0	418520946973396	0	0	0	0	0	0	0	0	0	0
chr0,CCAGG,135875012-135875043,Not.included	CHG	0	32520325203252	0	0	0	0	0	0	0	0	0	0	0	0	0	0	0	0	0	0	0	0	0	0	0	0	0	0	0	0	0	0	0	0	0	0	0	0	0	0	0
chr0,CCAGG,135877749-135877780,Not.included	CHG	0	0	0	0	0	0	0	0	0	0	0	0	0	0	465016246505112	0	0	0	0	0	0	0	0	0	0	0	0	0	0	0	0	0	0	0	0	0	0	0	0	0	0
chr0,CCAGG,13589846-13589877,Not.included	CHG	0	0	0	0	0	0	0	0	0	0	0	0	0	0	0	0	0	0	0	163964292220805	0	0	0	0	0	0	0	0	0	0	0	0	0	0	0	0	0	0	0	0	0
chr0,CCAGG,135915386-135915417,Not.included	CHG	0	0	0	0	0	0	0	0	0	0	0	0	586785588545945	0	0	0	0	0	0	0	0	0	0	0	0	0	0	0	0	0	0	0	0	0	0	0	0	0	0	0	0
chr0,CCAGG,136009810-136009841,Not.included	CHG	0	0	0	0	0	0	0	0	0	0	0	0	0	0	0	162371401849735	209746940316508	0	0	0	0	0	0	0	0	0	0	0	0	0	0	0	0	0	0	0	0	0	0	0	0
chr0,CCAGG,136025277-136025308,Not.included	CHG	0	121951219512195	0	0	0	0	0	0	0	0	0	0	0	5791673504059	0	0	0	0	0	63763891419202	0	0	0	0	0	0	0	0	0	0	0	0	0	0	0	0	0	0	0	0	0
chr0,CCAGG,136043628-136043659,Not.included	CHG	567556216443239	0	0	0	0	0	0	0	0	0	0	0	0	0	0	0	384536057246932	209040296001059	0	0	0	0	0	0	0	0	0	0	0	0	0	0	0	252465748813411	753764109521925	648643038762908	0	0	0	364064415130517	126066310879523
chr0,CCAGG,136087655-136087686,Not.included	CHG	0	0	0	0	0	0	0	0	0	0	0	0	0	0	0	0	0	0	0	0	0	0	0	0	0	0	0	0	0	0	0	0	0	0	565323082141444	0	0	0	0	0	0
chr0,CCAGG,13614255-13614286,Not.included	CHG	681067459731886	284552845528455	615184511411673	191243968459456	13042060645582	0	172538734945995	0	533283141978794	146619748347196	133373980641719	0	391190392363964	183402994295202	406889215691973	64948560739894	629240820949524	836161184004237	319454797146204	173073419566406	582298136645963	0	0	180513561081276	0	21032263492197	0	443360673908224	0	0	0	0	0	589086747231292	113064616428289	77837164651549	881497370199512	0	0	364064415130517	0
chr0,CCAGG,136148175-136148206,Not.included	CHG	0	0	0	0	0	0	0	0	0	0	0	0	10757735790009	0	0	0	0	0	0	0	0	0	0	0	0	0	0	0	0	0	0	0	0	0	0	0	0	0	0	0	0
chr0,CCAGG,136152554-136152585,Not.included	CHG	0	0	0	0	0	0	0	0	0	0	0	0	293392794272973	0	0	0	0	0	0	0	0	0	0	0	0	0	0	0	0	0	0	0	0	0	0	0	0	0	0	0	0
chr0,CCAGG,136176810-136176841,Not.included	CHG	0	0	0	0	0	0	0	0	0	0	0	0	0	0	0	0	0	0	0	0	0	0	0	180513561081276	0	0	0	0	0	0	0	0	0	0	0	0	0	0	0	0	0
chr0,CCAGG,136191396-136191427,Not.included	CHG	0	0	0	0	0	0	0	0	0	0	0	448452837709901	0	0	0	0	0	0	0	0	0	0	0	0	0	0	0	0	0	0	0	0	0	0	0	389185823257745	0	0	0	0	0
chr0,CCAGG,136203445-136203476,Not.included	CHG	0	0	0	0	0	0	0	0	0	0	0	0	0	0	0	0	0	0	399318496432755	0	0	0	0	0	0	0	0	443360673908224	0	0	0	0	0	0	0	0	0	0	0	0	0
chr0,CCAGG,136232320-136232351,RTR.tag	CHG	0	0	0	0	0	0	0	0	0	0	0	0	0	0	0	0	0	0	0	0	0	0	0	0	0	0	0	0	0	0	0	0	0	252465748813411	0	0	0	0	0	0	0
chr0,CCAGG,136234824-136234855,RTR.tag	CHG	681067459731886	0	0	0	0	0	0	0	0	0	0	0	0	0	0	0	0	0	0	0	0	0	0	0	0	0	0	0	0	0	0	0	0	0	0	0	0	0	0	0	0
chr0,CCAGG,136238087-136238118,Not.included	CHG	0	0	0	0	0	0	0	0	0	0	0	0	0	0	0	0	0	0	0	0	0	0	0	0	0	0	0	0	0	0	0	0	0	252465748813411	0	0	0	0	0	0	0
chr0,CCAGG,136238401-136238432,Not.included	CHG	0	0	0	0	0	0	0	0	0	0	0	0	0	965278917343166	0	0	0	0	0	109309528147203	0	0	0	0	0	0	0	0	0	0	0	0	0	0	0	0	0	0	0	0	0
chr0,CCAGG,136243184-136243215,RTR.tag	CHG	0	0	0	0	0	0	0	0	0	0	0	0	0	0	0	0	0	0	0	0	0	0	0	0	161170744286497	0	0	0	0	0	0	0	0	0	0	0	0	0	0	0	0
chr0,CCAGG,136253454-136253485,Not.included	CHG	0	0	0	0	0	0	0	0	486228747098312	0	0	0	0	0	0	0	0	0	0	0	0	0	0	0	0	0	0	0	0	0	0	0	0	0	0	0	0	0	0	0	0
chr0,CCAGG,136253719-136253750,RTR.tag	CHG	0	0	0	0	0	0	0	0	0	0	0	0	0	0	0	0	0	0	0	0	0	0	0	0	0	0	0	0	0	0	558027929297861	0	0	0	0	0	0	0	0	0	0
chr0,CCAGG,136287284-136287315,Not.included	CHG	0	0	0	0	0	0	0	0	0	0	0	0	0	0	0	0	174789116930423	0	0	0	0	0	0	0	0	0	0	0	0	0	0	0	0	0	0	0	0	0	0	0	0
chr0,CCAGG,13630034-13630065,Not.included	CHG	0	0	0	0	0	0	0	0	0	0	0	0	0	0	0	0	0	0	0	0	0	117513416115006	0	0	0	0	0	0	0	0	0	0	0	0	0	0	0	0	0	0	0
chr0,CCAGG,136372496-136372527,Not.included	CHG	0	0	0	0	0	0	0	0	0	0	0	0	586785588545945	0	0	0	0	0	0	0	0	0	0	0	0	0	0	0	0	0	0	0	0	0	0	0	0	0	0	0	0
chr0,CCAGG,136372664-136372695,Not.included	CHG	136213491946377	0	0	0	0	0	0	0	0	0	0	0	0	0	0	292268523329523	244704763702593	0	0	0	0	0	0	0	0	0	0	0	0	0	0	0	0	0	0	0	0	0	0	364064415130517	0
chr0,CCAGG,136386130-136386161,Not.included	CHG	340533729865943	121951219512195	0	0	0	0	0	203732377149377	0	0	0	0	0	0	639397338944529	0	174789116930423	0	0	0	0	0	0	0	0	0	0	0	0	0	0	0	0	0	0	0	0	0	0	0	0
chr0,CCAGG,136461461-136461492,Not.included	CHG	0	0	0	0	0	0	0	0	0	0	0	0	0	0	0	162371401849735	0	0	0	0	0	0	0	0	0	0	0	0	0	0	0	0	0	0	0	0	0	0	0	0	0
chr0,CCAGG,136503694-136503725,Not.included	CHG	0	0	0	0	0	0	0	0	0	0	0	149484279236634	0	0	0	0	0	0	0	0	0	0	0	0	0	0	0	0	0	0	0	0	0	0	0	0	0	0	0	0	0
chr0,CCAGG,136503852-136503883,Not.included	CHG	0	0	0	0	0	0	0	0	0	0	0	0	0	0	0	0	0	0	0	0	0	0	0	0	0	0	0	0	0	0	558027929297861	0	0	589086747231292	0	0	0	0	0	0	0
chr0,CCAGG,136553257-136553288,RTR.tag	CHG	249724735235025	0	439417508151195	0	0	0	0	0	0	0	0	0	0	386111566937266	0	389691364439364	174789116930423	627120888003177	0	0	0	0	0	0	0	0	0	0	0	0	0	0	0	0	565323082141444	0	881497370199512	0	0	0	0
chr0,CCAGG,136557-136588,Not.included	CHG	0	0	0	0	0	0	0	0	0	0	0	0	0	0	0	0	0	0	0	0	0	0	0	0	0	0	0	0	0	0	0	0	0	0	0	0	0	0	0	364064415130517	0
chr0,CCAGG,136584760-136584791,Not.included	CHG	0	0	0	0	0	0	0	488957705158504	0	0	0	0	0	0	0	0	0	0	0	0	0	0	0	0	0	0	0	0	0	0	0	0	0	0	0	0	0	0	0	0	0
chr0,CCAGG,136590367-136590398,RTR.tag	CHG	181617989261836	0	351534006520956	0	0	0	0	0	0	0	0	0	0	0	0	779382728878728	0	0	0	0	0	0	0	0	0	0	0	0	0	0	181359077021805	0	0	0	0	648643038762908	0	0	0	0	0
chr0,CCAGG,13662537-13662568,Not.included	CHG	0	0	0	0	0	0	0	0	0	0	0	0	0	0	0	0	0	0	0	0	0	0	0	0	0	0	0	0	0	0	0	0	0	336620998417881	0	0	0	0	189190893611654	0	0
chr0,CCAGG,136633175-136633206,RTR.tag	CHG	0	0	0	0	0	0	0	0	0	0	0	199312372315511	0	0	0	0	0	0	0	0	0	0	0	0	0	0	0	0	0	0	0	0	0	0	0	0	0	0	0	0	0
chr0,CCAGG,136638332-136638363,RTR.tag	CHG	385938227181402	0	0	0	0	0	0	0	0	0	0	0	0	0	0	0	139831293544339	0	0	0	0	0	0	0	0	0	0	0	0	0	0	0	0	420776248022352	131908719166337	77837164651549	146916228366585	0	0	0	0
chr0,CCAGG,136647972-136648003,RTR.tag	CHG	0	0	0	0	0	0	0	0	0	0	0	0	0	0	0	0	0	0	0	0	0	0	0	0	0	0	0	0	0	0	0	0	0	0	0	0	0	0	0	364064415130517	0
chr0,CCAGG,136689651-136689682,RTR.tag	CHG	0	0	0	0	0	0	0	0	0	0	0	0	0	0	58127030813139	0	0	0	399318496432755	0	0	0	0	0	0	0	0	0	0	0	0	0	0	0	0	0	0	0	0	0	0
chr0,CCAGG,136713455-136713486,Not.included	CHG	0	0	0	0	0	0	0	0	0	0	0	0	0	0	0	0	0	0	0	0	0	0	0	0	0	0	0	0	0	0	0	0	0	252465748813411	0	0	0	0	0	0	0
chr0,CCAGG,136738171-136738202,RTR.tag	CHG	0	0	0	0	0	0	0	0	0	0	0	0	0	0	0	0	174789116930423	0	0	0	0	0	0	0	0	0	0	0	0	0	0	0	0	0	0	0	0	0	0	0	0
chr0,CCAGG,136786725-136786756,Not.included	CHG	0	0	0	0	0	0	0	0	141163184641445	0	0	0	0	0	0	0	0	0	0	0	0	0	0	135385170810957	0	0	0	0	0	0	0	0	0	0	0	0	0	0	0	0	0
chr0,CCAGG,136826962-136826993,RTR.tag	CHG	136213491946377	0	0	0	0	0	0	0	0	0	0	0	0	0	0	0	0	0	0	0	0	0	0	0	0	0	0	0	0	0	0	0	0	0	0	0	0	0	0	0	0
chr0,CCAGG,136857819-136857850,Not.included	CHG	0	0	0	0	0	0	862693674729977	0	0	0	0	0	0	0	0	0	0	0	0	0	0	0	0	0	0	0	0	0	0	0	0	0	0	0	0	0	0	0	0	0	0
chr0,CCAGG,136874488-136874519,Not.included	CHG	0	0	0	0	0	0	0	0	0	0	0	0	0	0	0	0	209746940316508	0	0	0	0	0	0	0	0	0	0	0	0	0	0	0	0	336620998417881	0	0	881497370199512	0	0	0	0
chr0,CCAGG,136880833-136880864,Not.included	CHG	0	0	0	0	0	0	0	0	0	0	0	0	0	0	10462865546365	0	0	0	0	0	0	0	0	0	0	0	0	0	0	0	0	0	0	0	0	0	0	0	0	0	0
chr0,CCAGG,136881916-136881947,Not.included	CHG	136213491946377	0	0	0	0	0	0	0	0	0	0	0	0	0	0	0	0	0	0	0	0	0	0	0	0	0	0	0	0	0	0	0	0	0	0	0	0	0	0	0	0
chr0,CCAGG,136895092-136895123,RTR.tag	CHG	272426983892755	0	0	0	0	0	0	0	0	0	0	0	0	0	0	0	0	0	0	0	0	0	0	0	0	0	0	0	0	0	0	0	0	0	0	0	0	0	0	0	0
chr0,CCAGG,13697571-13697602,Not.included	CHG	0	0	0	0	0	0	0	0	0	0	0	0	0	0	0	97422841109841	0	0	0	0	0	0	0	0	0	0	0	0	0	0	0	0	0	0	0	0	0	0	0	0	0
chr0,CCAGG,137062379-137062410,Not.included	CHG	0	0	0	0	0	0	0	0	0	0	0	0	0	0	0	162371401849735	0	0	0	0	0	0	0	0	0	0	0	0	0	0	0	0	0	0	0	0	0	0	0	0	0
chr0,CCAGG,137076283-137076314,Not.included	CHG	771876454362805	0	790951514672151	161821819465694	0	0	862693674729977	0	250956772695903	146619748347196	196885399994919	69759330310429	166255916754685	386111566937266	191819201683359	11041255325782	185276463946249	132392187467337	146416782025343	218619056294407	582298136645963	117513416115006	0	541540683243829	386809786287593	168258107937576	176012954553455	0	221533008418254	588928150765607	0	175107496546491	432432432432432	925707745649174	207285130118529	908100254268071	20568271971322	370507595405706	189190893611654	20630316857396	0
chr0,CCAGG,137076807-137076838,Not.included	CHG	0	0	0	0	0	0	0	0	0	0	0	0	782380784727927	0	0	0	0	0	0	0	0	0	0	0	0	0	0	0	0	0	0	0	0	0	0	0	0	0	0	0	0
chr0,CCAGG,13711147-13711178,Not.included	CHG	0	0	0	0	0	585926056131716	0	0	0	0	0	0	0	0	0	0	0	0	0	0	0	0	0	0	0	0	0	0	0	0	0	0	0	0	0	0	0	0	0	0	0
chr0,CCAGG,137254707-137254738,Not.included	CHG	0	0	0	0	0	0	0	0	0	0	0	0	391190392363964	0	0	0	0	0	0	0	0	0	0	0	0	0	0	0	0	0	0	0	0	0	0	0	0	0	0	0	0
chr0,CCAGG,137298221-137298252,Not.included	CHG	0	0	0	0	0	0	0	0	0	0	0	0	0	675695242140216	0	0	0	0	0	0	0	0	0	0	0	0	0	0	0	0	0	0	0	0	0	0	0	0	0	0	0
chr0,CCAGG,137316794-137316825,Not.included	CHG	0	0	0	0	0	0	0	0	0	179942418426104	0	0	0	0	0	0	0	0	0	0	0	0	0	0	0	0	0	0	0	0	0	0	0	0	0	0	0	0	0	0	0
chr0,CCAGG,137340870-137340901,RTR.tag	CHG	0	0	0	0	0	0	0	0	0	0	0	0	0	0	639397338944529	0	0	0	0	0	0	0	0	0	0	0	0	0	0	0	0	0	0	0	0	0	0	0	0	0	0
chr0,CCAGG,137361352-137361383,Not.included	CHG	0	16260162601626	0	0	0	0	0	0	0	0	0	0	0	0	0	0	0	0	0	0	0	0	0	0	0	168258107937576	0	0	0	0	0	0	0	0	0	0	0	0	0	606774025217528	0
chr0,CCAGG,137418487-137418518,Not.included	CHG	158915740604107	0	0	0	0	0	0	0	0	0	0	0	0	0	0	0	0	0	0	0	0	0	0	0	0	0	0	0	0	0	0	0	0	0	0	0	0	0	0	0	0
chr0,CCAGG,137423147-137423178,Not.included	CHG	0	0	0	0	0	0	0	0	0	0	0	0	0	0	0	0	0	0	931743158343094	0	0	0	0	0	0	0	0	0	0	0	0	0	0	0	0	0	0	0	0	0	0
chr0,CCAGG,137426869-137426900,Not.included	CHG	0	0	0	0	0	0	0	0	0	0	0	0	0	0	0	0	349578233860847	0	0	0	0	0	0	0	0	0	0	0	0	0	0	0	0	252465748813411	0	0	0	0	0	0	0
chr0,CCAGG,137427076-137427107,Not.included	CHG	204320237919566	0	0	0	0	0	0	0	0	0	0	0	0	0	0	0	0	0	0	0	0	0	0	0	0	0	0	0	0	0	0	0	0	0	0	0	0	0	0	0	0
chr0,CCAGG,137445439-137445470,Not.included	CHG	0	121951219512195	0	0	0	0	0	0	0	0	0	0	0	0	0	0	0	0	0	0	0	0	0	0	0	0	0	0	0	0	0	0	0	0	0	0	0	0	0	0	0
chr0,CCAGG,137446222-137446253,Not.included	CHG	0	0	0	0	0	0	0	0	0	0	0	0	0	0	0	162371401849735	0	0	0	0	0	0	0	0	0	0	0	0	0	0	0	0	0	0	0	0	0	0	0	0	0
chr0,CCAGG,137464622-137464653,Not.included	CHG	0	0	0	0	0	0	0	0	0	0	0	0	0	0	0	162371401849735	0	0	0	0	0	0	0	0	0	0	0	0	0	0	0	0	0	0	0	0	0	0	0	0	0
chr0,CCAGG,137477647-137477678,RTR.tag	CHG	908089946309182	0	0	0	0	0	0	0	0	0	0	199312372315511	0	0	0	0	0	0	0	0	0	0	0	0	0	0	0	0	0	0	0	0	0	252465748813411	0	0	0	0	0	0	0
chr0,CCAGG,137500654-137500685,Not.included	CHG	0	0	0	161821819465694	0	0	0	0	0	0	0	0	0	0	0	0	0	0	0	0	0	0	0	0	0	0	0	0	0	0	0	0	0	0	0	0	0	0	0	0	0
chr0,CCAGG,137501575-137501606,Not.included	CHG	0	0	0	0	0	0	0	0	0	0	0	0	0	0	0	0	0	0	0	109309528147203	0	0	0	0	0	0	0	0	0	0	0	0	0	0	0	0	0	0	0	0	0
chr0,CCAGG,137504543-137504574,Not.included	CHG	0	0	0	0	0	0	0	0	0	0	0	0	0	0	0	0	0	0	0	0	0	0	0	0	0	0	0	0	0	0	0	0	0	0	0	0	0	0	0	485419220174023	0
chr0,CCAGG,137550837-137550868,Not.included	CHG	0	0	0	0	0	0	0	0	0	0	0	0	0	0	0	0	0	0	0	0	0	117513416115006	0	631797463784467	0	0	0	0	0	588928150765607	0	0	0	0	0	0	0	0	0	109219324539155	0
chr0,CCAGG,137575448-137575479,Not.included	CHG	0	0	351534006520956	0	0	0	0	0	0	0	0	0	0	0	0	97422841109841	384536057246932	0	0	0	0	0	0	0	0	0	0	0	0	0	0	116738331030994	0	0	0	0	0	0	0	0	0
chr0,CCAGG,137620418-137620449,Not.included	CHG	0	0	0	0	0	0	0	0	0	0	0	0	0	0	0	0	209746940316508	0	0	0	0	0	0	0	0	0	0	0	0	0	0	0	0	0	0	0	0	0	0	0	0
chr0,CCAGG,137688652-137688683,Not.included	CHG	0	0	0	0	0	0	0	0	0	0	0	0	0	0	0	0	0	0	0	0	0	0	0	0	0	0	0	0	0	0	0	58369165515497	0	0	0	0	0	0	0	0	0
chr0,CCAGG,137741059-137741090,Not.included	CHG	0	0	0	0	0	0	0	0	0	0	0	0	0	0	0	227319962589629	279662587088678	0	0	0	0	0	0	0	0	0	0	0	0	0	0	0	0	0	0	0	0	0	0	0	0
chr0,CCAGG,137791700-137791731,RTR.tag	CHG	0	0	0	0	0	0	0	0	0	0	0	0	0	0	0	0	0	0	0	0	0	0	121881855854392	0	0	0	0	0	0	0	0	0	0	0	0	0	0	0	0	0	0
chr0,CCAGG,137828796-137828827,Not.included	CHG	658365211074157	0	105460201956287	0	0	0	0	0	0	0	190534258059599	119587423389307	0	0	0	126649693442793	185276463946249	139360197334039	0	0	0	0	0	0	0	0	0	0	0	0	0	0	378378378378378	925707745649174	131908719166337	155674329303098	293832456733171	277880696554279	0	364064415130517	16808841450603
chr0,CCAGG,137845164-137845195,Not.included	CHG	0	0	263650504890717	0	0	0	690154939783981	0	0	0	0	0	0	0	0	0	0	0	0	0	0	0	0	0	0	0	0	0	0	0	0	0	0	0	0	0	0	0	0	0	0
chr0,CCAGG,137905091-137905122,Not.included	CHG	136213491946377	0	0	0	0	0	0	0	0	0	0	0	0	0	0	0	0	0	0	0	0	0	0	0	0	0	0	0	0	0	0	0	0	0	0	0	0	0	0	0	0
chr0,CCAGG,137948776-137948807,Not.included	CHG	681067459731886	0	0	0	0	0	0	0	0	0	0	348796651552145	0	0	0	0	0	0	0	0	0	0	0	0	0	0	105607772732073	0	0	0	0	0	0	0	0	0	0	0	0	0	0
chr0,CCAGG,138006863-138006894,Not.included	CHG	908089946309182	0	0	0	0	0	0	0	0	0	0	0	0	0	0	0	0	0	0	0	0	0	0	0	0	0	0	0	0	0	0	0	0	0	0	0	0	0	0	0	0
chr0,CCAGG,138114240-138114271,Not.included	CHG	227022486577295	0	0	0	0	0	0	0	0	0	0	0	0	0	0	0	0	0	0	0	0	0	0	0	0	0	0	0	0	0	0	0	0	0	0	0	0	0	0	0	0
chr0,CCAGG,138156216-138156247,RTR.tag	CHG	363235978523673	0	0	0	0	0	0	0	0	0	0	0	0	0	813778431383947	714434168138834	0	487760690669138	0	0	0	0	0	0	0	0	0	0	0	0	0	0	0	0	942205136902406	518914431010326	881497370199512	0	0	0	0
chr0,CCAGG,138170812-138170843,Not.included	CHG	0	0	0	0	0	0	0	0	0	0	0	0	0	0	0	0	0	0	0	0	0	0	0	0	0	0	140810363642764	0	0	0	0	0	0	0	0	0	0	0	0	364064415130517	0
chr0,CCAGG,138202574-138202605,Not.included	CHG	0	0	0	0	0	0	120777114462197	0	0	0	0	0	0	675695242140216	0	129897121479788	0	0	0	0	0	0	0	0	0	0	0	0	0	0	0	0	0	0	0	0	0	0	0	0	0
chr0,CCAGG,138202786-138202817,Not.included	CHG	0	0	0	0	0	0	0	0	0	0	0	0	0	0	0	0	0	0	0	0	0	0	0	0	0	0	0	0	0	0	0	0	0	0	0	0	0	0	0	485419220174023	0
chr0,CCAGG,138252348-138252379,RTR.tag	CHG	0	0	0	0	0	0	0	0	0	0	0	0	0	0	0	0	0	0	0	200400801603206	0	0	0	0	0	0	0	0	0	0	0	0	0	0	0	0	0	0	0	0	0
chr0,CCAGG,13832510-13832541,Not.included	CHG	0	0	0	0	0	0	0	0	0	0	0	0	0	0	348762184878834	162371401849735	209746940316508	0	0	0	0	0	0	0	0	0	0	0	0	0	0	0	0	0	0	0	0	0	0	0	0
chr0,CCAGG,138330427-138330458,Not.included	CHG	0	0	0	0	0	0	0	0	0	0	0	0	0	0	0	0	244704763702593	557440789336158	0	0	0	0	0	0	0	0	0	0	0	0	0	58369165515497	0	0	0	0	0	0	0	0	0
chr0,CCAGG,138336324-138336355,Not.included	CHG	0	0	0	0	0	0	0	0	0	0	0	0	0	0	0	0	0	0	0	0	0	0	0	0	0	0	0	0	0	0	558027929297861	0	0	0	0	0	0	0	0	0	0
chr0,CCAGG,138460322-138460353,Not.included	CHG	0	0	0	0	0	0	0	0	0	0	0	0	0	0	0	0	0	0	0	0	0	0	0	0	0	0	0	0	0	0	0	0	0	0	0	389185823257745	0	0	0	0	0
chr0,CCAGG,13846563-13846594,Not.included	CHG	0	0	0	0	0	0	0	0	0	0	0	0	0	0	0	162371401849735	0	0	0	0	0	0	0	0	0	0	0	0	0	0	0	0	0	0	0	0	0	0	0	0	0
chr0,CCAGG,138535091-138535122,Not.included	CHG	0	0	0	0	0	0	0	0	0	153284282362977	0	0	0	0	0	0	0	0	0	0	0	0	0	0	0	0	0	0	0	0	0	0	0	0	0	0	0	0	0	0	0
chr0,CCAGG,138582063-138582094,Not.included	CHG	0	0	0	0	0	0	0	0	0	0	317557096765999	0	0	0	0	0	0	0	0	0	0	0	0	0	0	0	0	0	0	0	0	0	0	0	0	0	0	0	0	0	0
chr0,CCAGG,138587255-138587286,Not.included	CHG	681067459731886	0	0	0	0	0	0	0	0	0	0	0	0	0	0	0	0	0	0	0	0	0	0	0	0	0	0	0	0	0	0	0	0	0	0	0	0	0	0	0	0
chr0,CCAGG,138589604-138589635,Not.included	CHG	0	0	0	0	0	0	0	0	345065562456867	0	0	0	0	0	0	0	0	0	0	0	0	0	0	0	0	0	0	0	0	0	0	0	0	0	0	0	0	0	0	0	0
chr0,CCAGG,138634323-138634354,Not.included	CHG	0	0	0	0	0	0	0	0	0	0	0	0	0	0	0	0	0	0	0	0	0	0	0	0	0	0	0	0	0	0	0	0	0	0	0	389185823257745	0	0	0	0	0
chr0,CCAGG,138637110-138637141,Not.included	CHG	0	0	0	0	0	0	0	203732377149377	0	0	0	0	0	0	0	0	0	0	0	0	0	0	0	0	0	0	0	0	0	0	0	0	0	0	0	0	0	0	0	0	0
chr0,CCAGG,138726929-138726960,Not.included	CHG	0	16260162601626	0	0	0	0	0	0	329380764163373	0	0	0	0	0	0	0	0	0	0	0	0	0	0	0	0	0	0	0	0	0	0	0	0	252465748813411	0	0	0	0	0	0	0
chr0,CCAGG,138830347-138830378,Not.included	CHG	0	48780487804878	966718517932628	176532893962575	32605151613955	312493896603582	155284861451396	0	705815923207227	41320110897846	165129690318319	109621804773531	293392794272973	376458777763835	215070014008614	357217084069417	111865034835471	10452014800053	212969864764136	236837310985608	0	0	0	361027122162552	0	504774323812729	387228500017601	332520505431168	53167922020381	0	0	175107496546491	0	252465748813411	0	389185823257745	0	0	189190893611654	182032207565259	0
chr0,CCAGG,138836344-138836375,Not.included	CHG	0	0	0	0	0	0	0	0	0	0	0	0	0	0	0	0	0	0	0	0	0	0	0	0	0	0	0	0	0	0	0	0	0	0	565323082141444	0	0	0	0	0	0
chr0,CCAGG,138840054-138840085,RTR.tag	CHG	0	0	0	0	0	0	0	0	0	0	0	0	0	0	0	0	0	0	0	0	0	0	0	0	0	0	0	0	0	0	0	0	0	420776248022352	0	0	0	0	0	0	0
chr0,CCAGG,138852234-138852265,Not.included	CHG	0	0	0	0	0	0	0	0	0	0	0	0	0	0	0	0	0	0	0	0	0	0	0	0	0	0	140810363642764	0	0	0	0	0	0	0	0	0	0	0	0	0	0
chr0,CCAGG,138859516-138859547,Not.included	CHG	0	0	0	0	0	0	0	0	0	0	0	298968558473267	0	0	0	97422841109841	0	0	0	0	0	0	0	0	0	0	0	0	0	0	0	0	0	0	0	0	0	0	0	0	0
chr0,CCAGG,138863146-138863177,Not.included	CHG	681067459731886	0	0	0	0	0	0	0	0	0	254045677412799	398624744631023	0	0	0	0	0	0	0	0	0	0	0	0	0	0	0	0	0	0	0	0	0	0	0	0	0	0	0	0	0
chr0,CCAGG,138870826-138870857,Not.included	CHG	0	0	0	0	0	0	0	0	0	0	0	0	0	28958367520295	0	0	0	0	0	0	0	0	0	0	0	0	0	0	0	0	0	0	0	0	0	0	0	0	0	0	0
chr0,CCAGG,138880620-138880651,Not.included	CHG	0	0	0	0	0	0	0	0	0	0	0	0	0	0	0	0	0	0	0	0	0	0	0	0	0	0	0	0	0	0	0	0	0	252465748813411	0	0	0	0	0	0	0
chr0,CCAGG,138951405-138951436,Not.included	CHG	681067459731887	0	790951514672151	0	0	0	0	0	0	0	0	0	0	0	0	454639925179258	349578233860847	627120888003177	0	0	0	0	0	0	0	0	0	0	0	0	0	972819425258284	0	420776248022352	0	0	0	0	0	0	0
chr0,CCAGG,139007382-139007413,Not.included	CHG	0	0	0	0	0	0	0	0	0	0	0	0	0	0	0	357217084069417	0	0	0	0	0	0	0	0	0	0	0	0	0	0	0	0	0	0	0	0	0	0	0	0	0
chr0,CCAGG,139042626-139042657,RTR.tag	CHG	696959033792297	0	237285454401645	0	0	0	0	0	0	0	317557096765999	368727888783696	0	0	290635154065695	552062766289099	38803183958554	606216858403072	106484932382068	0	0	195855693525011	0	135385170810957	225639042001096	0	0	0	0	0	0	486409712629142	162162162162162	45443834786414	716075904045829	700534481863941	587664913466342	555761393108559	441445418427193	109219324539155	504265243518091
chr0,CCAGG,139065405-139065436,RTR.tag	CHG	0	0	0	0	0	0	0	0	0	0	0	0	0	0	0	0	139831293544339	0	0	0	0	0	0	0	0	0	0	0	0	0	0	0	0	0	0	0	0	0	0	0	0
chr0,CCAGG,139176748-139176779,Not.included	CHG	0	0	0	0	0	0	0	0	0	0	0	0	0	0	0	0	0	0	0	0	0	0	0	0	0	0	105607772732073	0	0	0	0	0	0	0	0	0	0	0	0	0	0
chr0,CCAGG,139184550-139184581,RTR.tag	CHG	0	0	0	0	0	0	0	0	0	0	0	0	0	0	0	97422841109841	0	0	0	0	0	0	0	0	0	0	0	0	0	0	0	0	0	0	0	0	0	0	0	0	0
chr0,CCAGG,139234807-139234838,Not.included	CHG	0	0	0	0	0	0	0	0	0	0	0	0	0	0	0	0	0	0	0	0	0	0	0	0	0	0	0	0	0	0	0	0	0	252465748813411	0	0	0	0	0	0	0
chr0,CCAGG,13924022-13924053,Not.included	CHG	0	0	0	0	0	585926056131716	0	0	0	0	0	0	391190392363964	144791837601475	0	0	0	0	665530827387925	910912734560029	0	0	0	0	0	0	0	0	0	0	0	0	0	0	0	0	0	0	0	0	0
chr0,CCAGG,13925362-13925393,Not.included	CHG	0	0	0	0	0	0	517616204837986	0	0	0	0	0	0	0	0	0	0	0	0	0	0	0	0	0	0	0	0	0	0	0	0	0	0	0	0	0	0	0	0	0	0
chr0,CCAGG,13937371-13937402,Not.included	CHG	0	365853658536585	0	0	0	0	0	0	0	0	0	0	0	11583347008118	0	0	0	0	0	455456367280015	0	0	0	0	0	0	0	0	0	0	0	0	0	589086747231292	0	0	0	0	0	0	0
chr0,CCAGG,139438809-139438840,Not.included	CHG	0	0	0	0	0	0	155284861451396	0	0	0	0	0	0	0	0	0	0	0	0	0	0	0	0	0	0	0	0	0	0	0	0	778255540206627	0	420776248022352	0	0	0	0	0	0	0
chr0,CCAGG,139449690-139449721,RTR.tag	CHG	158915740604107	0	0	0	0	0	0	0	0	0	0	0	0	0	0	0	0	0	0	0	0	0	0	0	0	0	0	0	0	0	0	0	0	0	0	0	0	0	0	0	0
chr0,CCAGG,139481488-139481519,Not.included	CHG	0	0	0	0	0	0	0	0	0	0	0	0	0	0	0	0	0	278720394668079	0	0	0	0	0	225641951351595	0	0	0	0	0	0	0	0	0	0	0	0	0	0	0	0	0
chr0,CCAGG,13958479-13958510,Not.included	CHG	0	0	0	0	0	0	0	0	0	0	0	0	0	0	0	0	104873470158254	0	0	0	0	0	0	0	0	0	0	0	0	0	0	0	0	0	0	0	0	0	0	0	0
chr0,CCAGG,139619057-139619088,Not.included	CHG	0	0	0	0	0	0	0	0	0	0	0	0	0	0	0	0	0	0	0	0	0	0	0	0	0	126193580953182	0	0	0	0	0	0	0	0	0	0	0	0	0	0	0
chr0,CCAGG,139655217-139655248,Not.included	CHG	0	0	0	0	0	0	0	0	0	0	0	0	0	0	0	194845682219682	0	0	0	0	0	0	0	0	0	0	0	0	0	0	0	0	0	0	0	0	0	0	0	0	0
chr0,CCAGG,139675414-139675445,Not.included	CHG	204320237919566	0	0	0	0	0	0	0	0	0	0	0	0	0	0	292268523329523	0	0	0	0	0	0	0	0	0	0	0	0	0	0	0	0	0	0	0	0	0	0	0	0	0
chr0,CCAGG,139843371-139843402,Not.included	CHG	0	0	0	0	0	0	0	0	0	0	0	0	0	0	0	0	0	0	0	0	0	0	0	0	0	0	0	0	0	0	0	0	0	0	0	0	0	0	252254524815539	0	0
chr0,CCAGG,139844855-139844886,Not.included	CHG	0	0	0	0	0	0	0	0	0	0	508091354825598	0	0	0	0	0	0	0	0	0	0	0	0	0	0	0	0	0	0	0	0	0	0	0	0	0	0	0	0	0	0
chr0,CCAGG,139854013-139854044,RTR.tag	CHG	0	0	0	0	0	0	0	0	0	0	0	0	0	0	0	0	419493880633016	0	0	0	0	0	0	0	0	0	0	0	0	0	0	0	0	0	0	0	0	0	0	0	0
chr0,CCAGG,13985483-13985514,Not.included	CHG	0	0	0	0	0	0	0	0	0	0	0	0	0	0	0	0	0	0	0	0	0	0	0	0	0	0	0	0	0	0	0	0	0	0	0	0	881497370199512	0	0	0	0
chr0,CCAGG,139854927-139854958,RTR.tag	CHG	0	0	0	0	0	0	0	0	0	0	0	0	0	0	0	0	0	0	0	0	0	0	0	0	0	0	0	0	0	0	976548876271257	0	0	0	0	0	0	0	0	0	0
chr0,CCAGG,139862534-139862565,Not.included	CHG	0	0	0	0	0	0	0	0	0	0	0	0	0	0	0	0	0	0	0	0	0	0	0	0	0	0	0	0	0	0	0	58369165515497	0	0	0	0	0	0	0	0	0
chr0,CCAGG,139912464-139912495,Not.included	CHG	0	0	0	0	0	0	0	0	0	0	0	0	0	0	0	0	0	0	146416782025343	0	0	0	0	0	0	0	0	0	0	0	0	0	0	0	0	0	0	0	0	0	0
chr0,CCAGG,139915531-139915562,Not.included	CHG	0	0	0	0	0	0	0	0	0	0	0	0	0	106180680907748	0	0	0	0	0	0	0	0	0	0	0	0	0	0	0	0	0	0	0	0	0	0	0	0	0	0	0
chr0,CCAGG,139926747-139926778,RTR.tag	CHG	0	0	0	0	0	0	0	0	0	0	0	0	0	0	0	97422841109841	0	0	0	0	0	0	0	0	0	0	0	0	0	0	0	0	0	0	0	0	0	0	0	0	0
chr0,CCAGG,139994283-139994314,Not.included	CHG	0	0	0	0	0	0	0	0	0	0	0	398624744631023	0	0	0	129897121479788	0	487760690669138	0	0	0	0	0	0	0	0	0	0	0	0	0	0	0	0	0	0	0	0	0	0	0
chr0,CCAGG,139997943-139997974,Not.included	CHG	0	0	0	0	0	0	0	0	0	0	381068516119198	0	0	0	0	0	0	0	0	0	0	0	0	0	0	0	0	0	0	0	0	0	0	0	0	0	0	0	0	0	0
chr0,CCAGG,139999205-139999236,Not.included	CHG	0	0	0	0	0	0	0	0	0	0	0	0	391190392363964	0	0	0	0	0	0	0	0	0	0	0	0	0	0	0	0	0	0	0	0	0	0	0	0	0	0	0	0
chr0,CCAGG,139999605-139999636,Not.included	CHG	0	0	0	0	0	0	0	0	0	0	0	0	0	0	0	97422841109841	0	0	0	0	0	0	0	0	0	0	0	0	0	0	0	0	0	0	0	0	0	0	0	0	0
chr0,CCAGG,140001670-140001701,Not.included	CHG	0	0	0	0	0	0	0	0	0	0	0	548109023867657	0	0	0	129897121479788	0	0	0	0	0	0	0	0	0	0	0	0	0	0	0	0	0	0	0	0	881497370199512	0	0	0	0
chr0,CCAGG,140098720-140098751,Not.included	CHG	356425303926354	121951219512195	569485090563948	21183947275509	684708183893055	0	448600710859588	61119713144813	627391931739758	113363723608445	243248736122755	475360007972495	74912960137699	308889253549813	358643780117068	138989919983373	119206177746549	17838105258757	967681823022042	170340681362725	271739130434783	665909357985037	117819127325912	767182634595424	805853721432486	420645269843941	704051818213821	665041010862337	540540540540541	981546917942678	32086605934627	443605657917777	236756756756757	858383545965597	118717847249703	895127393492813	117532982693268	222304557243424	115406445103109	473283739669672	756397865277136
chr0,CCAGG,14014289-14014320,Not.included	CHG	0	0	0	0	0	0	0	0	0	0	0	0	0	0	0	0	0	0	0	0	0	0	0	0	0	0	0	0	0	0	418520946973396	0	0	0	0	0	0	0	0	0	0
chr0,CCAGG,140165153-140165184,Not.included	CHG	317831481208214	284552845528455	20213205374955	0	19563090968373	0	0	0	219587176108915	159948816378759	139725122577039	946733768498679	0	0	348762184878834	422165644809311	349578233860847	696800986670197	0	0	0	0	0	0	161170744286497	126193580953182	140810363642764	0	0	785237534354142	0	175107496546491	0	22721917393207	150752821904385	0	293832456733171	0	315318156019424	182032207565259	294154725385553
chr0,CCAGG,140223706-140223737,Not.included	CHG	0	0	0	0	0	0	517616204837986	0	0	0	0	0	0	0	0	0	0	0	0	0	0	0	0	0	0	0	0	0	0	0	0	0	0	0	0	0	0	0	0	0	0
chr0,CCAGG,14025856-14025887,RTR.tag	CHG	0	0	0	0	0	0	0	0	0	0	0	0	0	0	0	0	0	278720394668079	0	0	0	0	0	0	0	0	0	0	0	0	0	0	0	336620998417881	0	0	0	0	0	0	0
chr0,CCAGG,140271314-140271345,Not.included	CHG	0	0	0	0	0	0	0	0	0	0	0	0	0	0	0	0	209746940316508	0	0	0	0	0	0	0	0	0	0	0	0	0	0	0	0	0	0	0	0	0	0	0	0
chr0,CCAGG,140290991-140291022,Not.included	CHG	0	0	0	0	0	0	0	0	0	0	0	0	880178382818918	0	0	0	0	0	0	0	0	0	0	0	0	0	0	0	0	0	0	0	0	0	0	0	0	0	0	0	0
chr0,CCAGG,140292898-140292929,RTR.tag	CHG	0	0	0	0	0	0	0	0	0	0	0	0	0	0	0	0	244704763702593	0	0	0	0	0	0	0	0	0	0	0	0	0	0	0	0	0	0	0	0	0	0	0	0
chr0,CCAGG,140358645-140358676,Not.included	CHG	0	0	0	0	0	0	0	0	0	0	0	0	0	0	0	0	0	0	79863699286551	0	0	0	0	0	0	0	0	0	0	0	0	0	0	0	0	0	0	0	0	0	0
chr0,CCAGG,140396339-140396370,Not.included	CHG	0	0	0	0	19563090968373	0	0	0	0	0	0	0	0	0	0	0	0	0	0	0	0	0	0	0	0	0	0	0	0	0	0	0	0	0	0	0	0	0	0	0	0
chr0,CCAGG,140400367-140400398,Not.included	CHG	0	0	0	0	0	0	0	61119713144813	0	0	0	0	0	0	0	0	0	0	0	0	0	0	0	0	0	0	0	0	0	0	0	0	0	0	0	0	0	0	0	0	0
chr0,CCAGG,140437385-140437416,Not.included	CHG	0	0	0	0	228236061297685	0	0	0	0	0	0	0	0	0	0	0	0	0	0	0	0	0	0	0	0	0	0	0	0	0	0	0	0	0	0	0	0	0	0	0	0
chr0,CCAGG,140448417-140448448,Not.included	CHG	0	0	0	0	0	0	0	0	0	0	0	0	0	482639458671583	0	0	0	0	0	0	0	0	0	0	0	0	0	0	0	0	0	0	0	0	0	0	0	0	0	0	0
chr0,CCAGG,140461883-140461914,Not.included	CHG	0	0	0	0	0	0	0	0	0	0	0	0	0	0	0	0	0	0	0	0	0	0	0	0	0	126193580953182	0	0	0	0	0	0	0	0	0	0	0	0	0	0	0
chr0,CCAGG,140480898-140480929,Not.included	CHG	0	0	0	0	0	0	0	0	0	0	0	0	0	0	0	0	0	0	0	0	0	0	162509141139189	0	0	0	0	0	0	0	265063266416484	0	0	0	0	0	0	0	0	0	0
chr0,CCAGG,140576074-140576105,Not.included	CHG	908089946309182	0	0	0	0	0	0	0	0	0	0	647765210025412	0	0	0	0	384536057246932	278720394668079	0	0	0	0	0	0	0	0	0	0	0	0	0	58369165515497	0	0	565323082141444	518914431010326	0	0	0	0	0
chr0,CCAGG,140576650-140576681,Not.included	CHG	113511243288648	0	0	0	0	0	0	0	0	0	0	0	0	0	0	0	0	0	0	0	0	0	0	0	0	0	0	0	0	0	0	0	0	0	0	0	0	0	0	0	0
chr0,CCAGG,140606784-140606815,RTR.tag	CHG	0	0	0	0	0	0	0	0	0	0	0	149484279236634	0	0	0	0	0	0	0	0	0	0	0	0	0	0	0	0	0	0	0	0	0	0	0	0	0	0	0	0	0
chr0,CCAGG,140613043-140613074,RTR.tag	CHG	0	0	0	0	0	0	0	0	0	0	0	0	0	125486259254612	0	0	0	0	0	0	0	0	0	0	0	0	0	0	0	0	0	0	0	0	0	0	0	0	0	0	0
chr0,CCAGG,14063455-14063486,Not.included	CHG	0	0	0	0	0	0	0	0	0	0	0	0	0	0	0	422165644809311	0	0	0	0	0	0	0	0	0	0	0	0	0	0	0	0	0	0	0	0	0	0	0	0	0
chr0,CCAGG,140639793-140639824,Not.included	CHG	0	0	0	0	0	0	0	0	0	0	0	0	0	0	0	0	0	0	0	273273820368009	0	0	0	0	0	0	0	0	0	0	0	0	0	0	0	0	0	0	0	0	0
chr0,CCAGG,14067060-14067091,Not.included	CHG	908089946309182	16260162601626	0	0	0	0	0	0	0	0	0	0	0	0	0	97422841109841	0	0	0	0	0	0	0	0	0	0	0	0	0	0	0	0	0	0	0	0	0	0	0	0	0
chr0,CCAGG,140776122-140776153,Not.included	CHG	0	0	0	0	0	0	0	0	0	0	0	0	684583186636936	0	0	0	0	0	0	0	0	0	0	0	0	0	0	0	0	0	0	0	0	0	0	0	0	0	0	0	0
chr0,CCAGG,140806439-140806470,Not.included	CHG	0	0	0	0	0	0	0	0	0	0	0	0	0	0	0	0	0	0	106484932382068	0	0	0	0	0	0	0	0	0	0	0	0	0	0	0	0	0	0	0	0	0	0
chr0,CCAGG,140808967-140808998,Not.included	CHG	0	0	0	0	0	0	0	0	0	0	0	0	0	0	0	0	0	209040296001059	0	0	0	0	0	0	0	0	0	0	0	0	0	0	0	0	0	0	0	0	0	0	0
chr0,CCAGG,140902827-140902858,Not.included	CHG	0	0	527301009781434	0	0	0	0	0	0	0	0	0	0	0	0	0	0	0	0	0	0	0	0	0	0	0	0	0	0	0	0	0	0	0	0	0	0	0	0	0	0
chr0,CCAGG,140902836-140902867,Not.included	CHG	136213491946377	0	0	0	0	0	0	0	0	0	0	0	0	0	0	129897121479788	0	0	0	0	0	0	0	0	0	0	0	0	0	0	0	0	0	0	0	0	0	0	0	0	0
chr0,CCAGG,140979965-140979996,Not.included	CHG	0	0	0	0	0	0	0	0	0	0	0	0	0	0	0	0	0	0	0	0	0	0	0	135385170810957	0	0	0	0	0	0	0	0	0	0	0	0	0	0	0	0	0
chr0,CCAGG,140984137-140984168,RTR.tag	CHG	0	0	0	0	0	0	0	0	0	0	444579935472398	996561861577557	0	0	58127030813139	0	0	557440789336158	665530827387925	0	0	0	0	0	967024465718983	168258107937576	0	0	0	0	0	0	0	925707745649174	113064616428289	103782886202065	0	0	0	728128830261034	210110518132538
chr0,CCAGG,140996798-140996829,RTR.tag	CHG	0	0	0	0	0	0	0	0	0	0	0	0	0	0	0	129897121479788	0	0	0	0	0	0	0	0	0	0	0	0	0	0	0	0	0	0	0	0	0	0	0	0	0
chr0,CCAGG,141065619-141065650,Not.included	CHG	0	0	0	0	0	0	0	0	0	0	0	0	0	482639458671583	0	0	0	0	0	0	0	0	0	0	0	0	0	0	0	0	0	0	0	0	0	0	0	0	0	0	0
chr0,CCAGG,14106857-14106888,Not.included	CHG	681067459731886	0	0	0	0	0	0	0	0	0	0	0	0	0	0	0	0	0	0	0	0	0	0	0	0	0	0	0	0	0	0	0	0	0	0	0	0	0	0	0	0
chr0,CCAGG,14107500-14107531,Not.included	CHG	0	0	0	0	0	0	0	0	0	0	0	0	0	0	0	97422841109841	0	627120888003177	0	0	0	0	0	0	0	0	0	0	0	0	0	0	0	336620998417881	0	0	0	0	0	0	0
chr0,CCAGG,141137539-141137570,RTR.tag	CHG	0	0	0	0	0	0	0	0	0	0	0	0	0	0	0	0	0	348400493335099	0	0	0	0	0	0	0	0	0	0	0	0	0	0	0	0	0	0	0	0	0	0	0
chr0,CCAGG,141169321-141169352,Not.included	CHG	136213491946377	0	0	0	0	0	0	0	0	0	0	0	0	0	0	162371401849735	0	0	0	0	0	0	0	0	0	0	0	0	0	0	0	0	0	0	0	0	0	0	0	0	0
chr0,CCAGG,141207371-141207402,RTR.tag	CHG	0	0	0	0	0	0	0	0	0	933034762209426	0	0	0	0	0	0	0	0	0	0	0	0	0	0	0	0	0	0	0	0	0	0	0	0	0	0	0	0	0	0	0
chr0,CCAGG,141229743-141229774,Not.included	CHG	0	0	0	0	0	0	0	0	0	0	0	0	0	482639458671583	0	0	0	0	0	0	0	0	0	0	0	0	0	0	0	0	0	0	0	0	0	0	0	0	0	0	0
chr0,CCAGG,141240672-141240703,Not.included	CHG	0	0	0	0	0	0	0	0	0	0	0	0	0	0	0	0	0	0	0	0	0	0	203136426423986	0	0	0	0	0	0	0	0	0	0	0	0	0	0	0	0	0	0
chr0,CCAGG,14129140-14129171,Not.included	CHG	0	0	0	0	0	781234741508955	0	0	0	0	0	0	0	0	0	0	0	0	0	0	0	0	0	0	0	0	0	0	0	0	0	0	0	0	0	0	0	0	0	0	0
chr0,CCAGG,141442658-141442689,Not.included	CHG	136213491946377	284552845528455	263650504890717	0	13042060645582	214839553914963	517616204837986	0	0	0	952671290297996	0	0	386111566937266	871905462197086	0	0	0	0	0	0	0	0	0	0	126193580953182	0	0	0	0	0	0	0	0	0	0	0	0	0	0	0
chr0,CCAGG,141449750-141449781,RTR.tag	CHG	0	0	0	0	0	0	0	0	0	0	0	0	0	0	0	0	0	0	0	0	0	0	0	0	0	0	0	0	0	0	0	0	0	252465748813411	565323082141444	0	0	0	0	0	0
chr0,CCAGG,141488635-141488666,Not.included	CHG	0	0	0	11768859597505	0	976543426886194	517616204837986	0	0	0	0	0	0	0	0	0	0	0	0	0	0	0	0	0	0	0	0	0	0	0	0	0	0	0	0	0	0	0	0	0	0
chr0,CCAGG,141523162-141523193,Not.included	CHG	0	0	0	0	0	0	0	0	0	0	0	0	0	0	0	0	0	0	0	0	0	0	0	0	0	0	0	0	0	0	0	0	0	336620998417881	0	0	0	0	0	0	0
chr0,CCAGG,141708631-141708662,Not.included	CHG	0	0	0	0	0	0	0	0	0	0	0	0	0	0	0	0	139831293544339	0	0	0	0	0	0	0	0	0	140810363642764	0	0	0	0	0	0	252465748813411	0	0	0	0	0	364064415130517	0
chr0,CCAGG,141709928-141709959,Not.included	CHG	0	0	0	0	0	0	0	0	0	0	0	0	0	0	0	0	139831293544339	0	0	0	0	0	0	0	0	0	0	0	0	0	0	0	0	0	0	0	0	0	0	0	0
chr0,CCAGG,141713740-141713771,Not.included	CHG	0	0	0	0	0	0	0	0	0	0	0	0	0	0	0	0	0	0	0	455456367280015	0	0	0	0	0	0	0	0	0	0	0	0	0	0	0	0	0	0	0	0	0
chr0,CCAGG,141737482-141737513,Not.included	CHG	0	0	0	0	0	976543426886194	0	0	0	0	0	0	0	0	0	0	0	0	0	0	0	0	0	0	0	0	0	0	0	0	0	0	0	0	0	0	0	0	0	0	0
chr0,CCAGG,141795515-141795546,Not.included	CHG	0	0	0	0	0	0	0	0	0	0	0	0	0	28958367520295	0	0	0	0	0	0	0	0	0	0	0	0	0	0	0	0	0	0	0	0	0	0	0	0	0	0	0
chr0,CCAGG,141828536-141828567,Not.included	CHG	0	0	0	0	0	0	0	0	0	0	698625612885197	0	0	0	0	0	0	0	0	0	0	0	0	0	0	0	0	0	0	0	0	0	0	0	0	0	0	0	0	0	0
chr0,CCAGG,14185368-14185399,Not.included	CHG	0	0	0	0	0	585926056131716	0	0	0	0	0	0	0	0	0	0	0	0	0	0	0	0	0	0	0	0	0	0	0	0	0	0	0	0	0	0	0	0	0	0	0
chr0,CCAGG,14185516-14185547,Not.included	CHG	908089946309182	0	0	0	0	0	0	0	0	0	0	0	0	0	0	0	0	0	0	0	0	0	0	0	0	0	0	0	0	0	0	0	0	0	0	0	0	0	0	0	0
chr0,CCAGG,141857081-141857112,Not.included	CHG	0	0	0	0	0	0	0	0	0	0	0	0	880178382818918	0	0	0	0	0	0	100200400801603	0	0	0	0	0	0	0	0	0	0	0	0	0	0	0	0	0	0	0	0	0
chr0,CCAGG,141901858-141901889,RTR.tag	CHG	158915740604107	0	0	0	0	0	0	0	0	0	0	0	0	0	0	0	0	0	0	0	0	0	0	0	0	0	0	0	0	0	0	0	0	0	0	0	0	0	0	0	0
chr0,CCAGG,141912507-141912538,Not.included	CHG	0	0	0	0	0	0	0	0	0	0	0	0	0	0	0	162371401849735	0	0	0	0	0	0	0	0	0	0	0	0	0	0	0	0	0	0	0	0	0	0	0	0	0
chr0,CCAGG,14191954-14191985,RTR.tag	CHG	0	0	0	0	0	0	0	0	0	0	0	0	0	0	0	97422841109841	0	0	0	0	0	0	0	0	0	0	0	0	0	0	0	0	0	0	0	0	0	0	0	0	0
chr0,CCAGG,141929527-141929558,Not.included	CHG	0	0	0	0	0	156246948301791	0	0	0	0	0	0	0	0	0	0	0	0	0	0	0	0	0	0	0	0	0	0	0	0	418520946973396	0	0	0	0	0	0	0	0	0	0
chr0,CCAGG,141942201-141942232,Not.included	CHG	590258465100968	0	0	0	0	585926056131716	517616204837986	0	203902377815421	0	0	0	0	0	0	389691364439364	314620410474762	278720394668079	53242466191034	236837310985608	116459627329193	0	0	270770341621914	0	0	211215545464146	55420084238528	0	588928150765607	0	155651108041325	0	0	0	0	0	0	315318156019424	0	0
chr0,CCAGG,141956797-141956828,Not.included	CHG	0	0	0	0	0	0	0	0	0	0	0	0	0	0	0	0	139831293544339	0	0	0	0	0	0	0	0	0	0	0	0	0	0	0	0	0	0	0	0	0	0	0	0
chr0,CCAGG,14197284-14197315,Not.included	CHG	113511243288648	0	0	0	0	0	0	0	0	0	381068516119198	0	0	0	0	0	0	0	0	0	0	0	0	0	0	0	0	0	0	0	0	0	0	0	0	0	0	0	0	0	0
chr0,CCAGG,141998612-141998643,Not.included	CHG	0	0	0	0	0	0	0	0	0	0	0	0	488987990454954	0	0	0	0	0	0	0	0	0	0	0	0	0	0	0	0	0	0	0	0	0	0	0	0	0	0	0	0
chr0,CCAGG,141999632-141999663,Not.included	CHG	681067459731886	0	0	0	0	117185211226343	0	0	0	0	0	0	0	0	0	0	0	0	0	0	0	0	0	0	0	0	0	0	0	0	0	58369165515497	0	0	0	0	0	0	0	0	0
chr0,CCAGG,141999661-141999692,Not.included	CHG	0	0	0	0	0	0	0	0	0	0	0	0	0	0	0	0	0	0	0	0	0	0	0	0	0	0	0	0	0	0	0	972819425258284	0	336620998417881	0	0	0	0	0	0	0
chr0,CCAGG,142008634-142008665,Not.included	CHG	0	0	0	0	0	0	0	0	0	0	0	0	0	0	0	0	0	0	0	109309528147203	0	0	0	0	0	0	0	0	0	0	0	0	0	0	0	0	0	0	0	0	0
chr0,CCAGG,142011003-142011034,Not.included	CHG	0	0	0	0	0	117185211226343	0	0	0	0	0	0	0	0	0	0	0	0	0	0	0	0	0	0	0	0	0	0	0	0	0	0	0	0	0	0	0	0	0	0	0
chr0,CCAGG,14201601-14201632,RTR.tag	CHG	0	0	0	0	0	0	0	0	0	0	0	0	0	0	232508123252556	0	0	0	0	0	0	0	0	0	0	0	0	0	0	0	0	0	0	0	0	0	0	0	0	0	0
chr0,CCAGG,142027473-142027504,Not.included	CHG	158915740604107	0	703068013041912	0	0	0	517616204837986	0	0	0	0	0	0	0	0	389691364439364	419493880633016	236912335467867	399318496432755	0	0	0	0	0	0	0	0	0	0	0	0	0	0	420776248022352	565323082141444	0	146916228366585	0	0	0	0
chr0,CCAGG,142035556-142035587,Not.included	CHG	0	0	0	0	0	0	0	0	0	0	0	0	0	0	58127030813139	0	0	0	0	0	0	0	0	0	0	0	0	0	0	0	0	0	0	0	0	0	0	0	0	0	0
chr0,CCAGG,142045398-142045429,Not.included	CHG	862685448993723	0	0	0	0	0	0	0	0	0	0	0	0	0	0	0	873945584652117	418080592002118	0	0	0	0	0	0	0	0	0	0	0	0	0	0	0	252465748813411	0	0	881497370199512	0	0	0	0
chr0,CCAGG,142060507-142060538,Not.included	CHG	0	0	790951514672151	0	0	0	0	0	0	0	0	69759330310429	0	0	0	0	0	209040296001059	0	0	0	0	0	0	0	0	0	0	0	0	0	0	0	420776248022352	0	0	0	0	0	0	0
chr0,CCAGG,142064925-142064956,Not.included	CHG	215671362248431	0	175767003260478	0	0	0	0	0	0	193271486457667	171480832253639	139518660620858	0	0	0	155876545775746	346082451522238	222976315734463	931743158343094	0	0	0	162509141139189	0	128936595429198	0	105607772732073	0	0	0	334816757578717	972819425258284	162162162162162	757397246440233	565323082141444	168647190078356	881497370199512	0	0	0	0
chr0,CCAGG,142085228-142085259,Not.included	CHG	0	0	0	0	0	0	0	0	0	0	0	0	0	0	0	194845682219682	104873470158254	0	0	0	0	0	0	0	0	0	0	0	0	0	0	0	0	0	0	0	0	0	0	0	0
chr0,CCAGG,142120920-142120951,Not.included	CHG	113511243288648	0	0	0	0	0	0	0	0	0	0	0	0	0	0	0	209746940316508	0	0	0	0	0	0	0	0	0	0	0	0	0	0	0	0	0	0	0	0	0	0	0	0
chr0,CCAGG,14223735-14223766,Not.included	CHG	0	0	0	0	0	0	0	0	0	0	0	0	0	0	0	0	0	0	0	0	0	0	0	0	0	0	0	0	0	0	0	0	0	0	0	0	0	0	0	485419220174023	0
chr0,CCAGG,142327439-142327470,Not.included	CHG	0	0	0	0	0	0	0	0	0	0	0	0	0	0	0	0	0	0	0	0	0	0	0	0	0	0	0	0	0	0	0	0	0	252465748813411	0	0	0	0	0	0	0
chr0,CCAGG,142377388-142377419,Not.included	CHG	0	0	0	0	0	0	0	0	0	0	0	0	0	0	0	162371401849735	0	0	0	0	0	0	0	0	0	0	0	0	0	0	0	0	0	0	0	0	0	0	0	0	0
chr0,CCAGG,142386737-142386768,Not.included	CHG	0	0	0	0	0	0	0	0	0	0	0	0	0	0	0	0	0	0	0	0	0	0	0	0	0	0	0	0	0	0	111605585859572	0	0	0	0	0	0	0	0	0	0
chr0,CCAGG,142484605-142484636,RTR.tag	CHG	190698888724928	0	0	0	0	0	0	162985901719501	470543948804818	0	0	0	0	0	0	0	209746940316508	404144572268714	757374081567458	273273820368009	0	0	0	0	0	0	0	0	0	0	0	0	0	0	0	0	0	0	0	0	0
chr0,CCAGG,142565492-142565523,Not.included	CHG	0	0	0	0	0	0	0	0	0	0	0	0	0	0	0	0	0	0	0	0	0	0	0	0	0	0	0	0	0	0	0	0	0	252465748813411	0	0	0	0	0	0	0
chr0,CCAGG,14262549-14262580,Not.included	CHG	249724735235025	0	0	0	0	0	0	0	0	0	0	0	0	0	0	194845682219682	0	0	0	0	0	0	0	0	0	0	0	0	0	0	0	0	0	0	0	0	0	0	0	0	0
chr0,CCAGG,142632531-142632562,RTR.tag	CHG	0	0	0	0	0	0	0	0	0	0	0	0	0	0	0	0	0	0	0	0	0	0	0	0	0	0	0	0	221533008418254	0	0	0	0	0	0	0	0	0	0	606774025217528	0
chr0,CCAGG,142640356-142640387,RTR.tag	CHG	113511243288648	0	527301009781434	2353771919501	0	0	0	0	0	0	254045677412799	298968558473267	0	0	174381092439417	617011327028993	419493880633016	487760690669138	0	0	0	0	0	0	0	0	0	0	0	0	0	778255540206627	0	589086747231292	565323082141444	389185823257745	0	0	0	0	0
chr0,CCAGG,142642286-142642317,RTR.tag	CHG	0	0	0	0	0	0	103523240967597	0	0	0	0	0	0	0	0	0	0	278720394668079	0	0	0	0	0	0	0	0	0	0	0	0	0	0	0	0	0	0	0	0	0	0	0
chr0,CCAGG,142642523-142642554,Not.included	CHG	0	284552845528455	0	0	0	0	0	0	0	0	0	0	0	0	0	0	0	0	0	0	0	0	0	0	0	0	0	0	0	0	0	0	0	0	0	0	0	0	0	0	0
chr0,CCAGG,142643498-142643529,Not.included	CHG	113511243288648	0	0	0	0	0	0	0	0	0	0	0	0	0	0	0	0	0	0	0	0	0	0	0	0	0	0	0	0	0	0	0	0	0	0	389185823257745	0	0	0	0	0
chr0,CCAGG,142645386-142645417,Not.included	CHG	0	0	0	0	0	0	0	0	0	0	0	0	0	0	58127030813139	0	0	0	0	0	0	0	0	0	0	0	0	0	0	0	0	0	0	0	0	0	0	0	0	0	0
chr0,CCAGG,142647506-142647537,Not.included	CHG	0	0	0	0	0	0	0	0	0	0	0	0	0	0	0	0	139831293544339	0	0	0	0	0	0	0	0	0	0	0	0	0	0	0	162162162162162	0	0	0	0	0	0	0	0
chr0,CCAGG,142647843-142647874,Not.included	CHG	0	0	527301009781434	0	0	0	0	0	0	0	0	0	0	0	0	97422841109841	0	0	0	0	0	0	121881855854392	0	0	0	0	0	0	0	418520946973396	0	0	0	0	0	0	0	0	0	0
chr0,CCAGG,142652505-142652536,Not.included	CHG	0	0	0	0	0	781234741508955	0	0	0	0	0	0	0	0	0	0	0	0	0	0	0	0	0	0	0	0	0	0	0	0	0	0	0	0	0	0	0	0	0	0	0
chr0,CCAGG,142653203-142653234,Not.included	CHG	0	0	0	0	0	0	0	0	0	0	0	0	0	0	0	0	0	209040296001059	0	0	0	0	121881855854392	0	0	0	0	0	0	0	0	0	0	0	0	0	0	0	0	0	0
chr0,CCAGG,142653986-142654017,RTR.tag	CHG	0	0	0	0	0	0	0	0	0	0	0	0	0	0	0	0	0	278720394668079	0	0	0	0	0	0	0	0	140810363642764	0	0	0	0	0	0	0	0	0	0	0	0	0	0
chr0,CCAGG,14265896-14265927,Not.included	CHG	0	0	0	0	0	0	0	0	0	0	0	0	0	0	0	292268523329523	0	0	0	0	0	0	0	0	0	0	0	0	0	0	0	0	0	0	0	0	0	0	0	0	0
chr0,CCAGG,142705411-142705442,RTR.tag	CHG	0	0	0	0	0	0	0	0	0	0	0	0	0	0	0	0	0	0	0	0	0	0	0	0	0	0	0	332520505431168	0	0	0	0	0	0	0	0	0	0	0	0	0
chr0,CCAGG,142788833-142788864,Not.included	CHG	0	0	0	0	0	0	0	0	0	0	0	0	0	0	0	97422841109841	139831293544339	0	0	0	0	0	0	0	0	0	0	0	0	0	0	0	0	0	0	0	0	0	0	0	0
chr0,CCAGG,142831672-142831703,Not.included	CHG	0	0	0	0	0	0	0	0	0	0	0	249140465394389	0	0	0	162371401849735	0	0	0	0	0	0	0	0	0	0	0	0	0	0	0	0	0	0	0	0	0	0	0	0	0
chr0,CCAGG,142837615-142837646,Not.included	CHG	0	0	0	0	0	0	0	0	0	0	0	0	0	0	0	97422841109841	0	0	0	0	0	0	0	0	0	0	0	0	0	0	0	0	0	0	0	0	0	0	0	0	0
chr0,CCAGG,142862277-142862308,Not.included	CHG	0	0	0	0	0	0	0	0	0	0	0	0	0	0	0	0	174789116930423	0	0	0	0	0	0	0	0	0	0	0	0	0	0	0	0	0	0	0	0	0	0	0	0
chr0,CCAGG,14289624-14289655,Not.included	CHG	0	0	0	0	0	0	0	0	0	0	0	0	0	386111566937266	0	0	0	0	0	0	0	0	0	0	0	0	0	0	0	0	0	0	0	0	0	0	0	0	0	0	0
chr0,CCAGG,142950624-142950655,Not.included	CHG	0	0	0	0	0	0	0	0	0	0	0	0	0	0	0	0	0	0	0	0	0	0	0	0	0	0	0	0	0	0	0	0	0	0	0	0	0	0	0	485419220174023	0
chr0,CCAGG,142952067-142952098,Not.included	CHG	204320237919566	0	0	0	0	0	0	0	0	0	0	0	0	0	0	0	0	0	0	0	0	0	0	0	0	0	0	0	0	0	0	0	0	0	0	0	0	0	0	0	0
chr0,CCAGG,142954539-142954570,Not.included	CHG	0	0	0	0	0	0	0	0	0	0	0	0	0	0	0	0	0	0	0	0	0	0	0	0	0	0	0	0	0	0	0	0	0	0	0	0	0	0	0	485419220174023	0
chr0,CCAGG,142957144-142957175,Not.included	CHG	0	0	0	0	0	0	0	0	0	0	0	0	0	0	0	0	0	0	0	0	0	0	0	0	0	0	0	0	0	0	0	0	0	336620998417881	0	0	0	0	0	0	0
chr0,CCAGG,142960251-142960282,Not.included	CHG	0	0	0	0	0	0	0	0	0	0	0	0	0	0	0	0	419493880633016	0	0	0	0	0	0	0	0	0	0	0	0	0	0	0	0	0	0	0	0	0	0	0	0
chr0,CCAGG,142962943-142962974,Not.included	CHG	0	0	0	0	0	0	0	0	0	0	0	0	0	0	0	162371401849735	0	0	0	0	0	0	0	0	0	0	0	0	0	0	0	0	0	0	0	0	0	0	0	0	0
chr0,CCAGG,142970396-142970427,Not.included	CHG	454044973154591	0	527301009781434	0	0	0	0	0	0	0	0	0	0	0	0	32474280369947	419493880633016	278720394668079	0	0	0	0	0	0	0	0	0	0	0	0	0	0	0	0	0	0	881497370199512	0	0	0	0
chr0,CCAGG,143033572-143033603,Not.included	CHG	0	0	0	0	0	0	0	0	0	0	0	0	0	0	0	0	0	209040296001059	0	0	0	0	0	0	0	0	0	0	0	0	0	0	0	0	0	0	0	0	0	0	0
chr0,CCAGG,143063936-143063967,Not.included	CHG	0	0	0	0	26084121291164	0	0	0	0	0	0	0	0	0	0	0	0	0	0	0	0	0	0	0	0	0	0	0	0	0	0	0	0	0	0	0	0	0	0	0	0
chr0,CCAGG,14313816-14313847,Not.included	CHG	0	0	0	0	0	0	0	0	0	0	0	0	0	0	0	0	0	0	53242466191034	0	0	0	0	0	0	0	0	0	0	0	0	0	0	0	0	0	0	0	0	0	0
chr0,CCAGG,143147656-143147687,Not.included	CHG	249724735235025	0	0	0	0	0	0	0	0	0	0	0	0	0	0	32474280369947	314620410474762	0	0	0	0	0	0	0	0	0	0	0	0	0	0	0	0	0	0	0	0	0	0	0	0
chr0,CCAGG,143165917-143165948,Not.included	CHG	0	0	0	0	0	0	0	0	0	0	0	298968558473267	0	0	0	0	0	0	0	0	0	0	0	0	0	0	0	0	0	0	0	0	0	0	0	0	0	0	0	0	0
chr0,CCAGG,143169219-143169250,RTR.tag	CHG	908089946309182	0	351534006520956	0	0	0	0	0	0	0	0	0	0	0	0	194845682219682	115360817174079	111488157867232	399318496432755	273273820368009	0	0	0	0	0	0	0	0	0	0	0	0	0	0	565323082141444	518914431010326	0	0	0	0	126066310879523
chr0,CCAGG,143196228-143196259,Not.included	CHG	254265184966571	121951219512195	51851265961841	0	13042060645582	0	103523240967597	0	125478386347952	0	298503670960039	269071702625941	488987990454954	28958367520295	145317577032848	311753091551491	356569798538064	39020855253531	119795548929826	63763891419202	582298136645963	156684554820009	0	180513561081276	676917126003288	126193580953182	387228500017601	443360673908224	354452813469207	0	0	408584158608479	756756756756757	102669404517454	961049239640455	49296870945981	763964387506244	648388291959985	882890836854386	497554700678373	672353658024121
chr0,CCAGG,143215066-143215097,Not.included	CHG	0	0	0	0	0	0	0	0	0	0	0	0	0	0	0	162371401849735	0	0	0	0	0	0	0	0	0	0	0	0	0	0	0	0	0	0	0	0	0	0	0	0	0
chr0,CCAGG,143219817-143219848,Not.included	CHG	204320237919566	0	0	0	0	0	0	0	0	0	0	0	0	0	0	0	244704763702593	111488157867232	0	0	0	0	0	0	161170744286497	0	0	0	0	0	0	0	0	336620998417881	565323082141444	0	0	0	0	0	0
chr0,CCAGG,143230540-143230571,Not.included	CHG	0	0	0	0	0	0	0	0	0	0	0	0	0	0	0	162371401849735	0	0	0	0	0	0	0	0	0	0	0	0	0	0	0	0	0	0	0	0	0	0	0	0	0
chr0,CCAGG,143230877-143230908,RTR.tag	CHG	0	0	439417508151195	0	0	0	0	0	0	0	571602774178797	0	0	0	0	0	139831293544339	0	0	0	0	0	0	0	0	0	0	0	0	0	0	0	0	420776248022352	0	648643038762908	0	0	0	0	0
chr0,CCAGG,143240895-143240926,Not.included	CHG	113511243288648	0	0	0	0	0	0	0	0	0	0	0	0	0	0	0	139831293544339	0	0	0	0	0	0	0	0	0	0	0	0	0	0	0	0	0	0	0	0	0	0	0	0
chr0,CCAGG,143248250-143248281,RTR.tag	CHG	113511243288648	0	0	0	0	0	0	0	0	0	0	0	0	0	0	0	0	0	0	0	0	0	0	0	0	0	0	0	0	0	0	0	0	0	0	0	0	0	0	0	0
chr0,CCAGG,143268416-143268447,RTR.tag	CHG	590258465100968	0	351534006520956	0	0	0	0	0	0	273245894647046	0	398624744631023	0	0	639397338944529	617011327028993	384536057246932	836161184004237	0	0	0	0	0	0	0	0	140810363642764	0	0	0	0	0	0	0	565323082141444	0	881497370199512	0	0	606774025217528	126066310879523
chr0,CCAGG,143268808-143268839,Not.included	CHG	908089946309182	0	263650504890717	0	0	0	0	0	0	0	0	0	0	0	0	0	0	0	0	0	0	0	0	0	0	0	0	0	0	0	0	0	0	0	0	0	0	0	0	0	0
chr0,CCAGG,143269328-143269359,Not.included	CHG	0	0	0	0	0	0	0	0	0	0	127022838706399	0	0	0	0	0	0	0	0	0	0	0	0	0	0	0	0	0	0	0	0	0	0	0	0	0	0	0	0	0	0
chr0,CCAGG,143313648-143313679,Not.included	CHG	0	0	0	0	0	0	0	0	0	0	0	0	0	0	0	259794242959576	0	0	0	0	0	0	0	0	0	0	0	0	0	0	0	0	0	0	0	0	0	0	0	0	0
chr0,CCAGG,143358101-143358132,Not.included	CHG	181617989261836	121951219512195	439417508151195	0	163025758069775	781234741508955	0	0	627391931739758	253252292599701	0	647765210025412	391190392363964	299236464376382	988159523823364	519588485919152	0	209040296001059	133106165477585	273273820368009	0	0	121881855854392	0	0	0	105607772732073	775881179339393	0	0	0	972819425258284	324324324324324	673241996835763	753764109521925	0	881497370199512	0	0	485419220174023	0
chr0,CCAGG,143358261-143358292,Not.included	CHG	340533729865943	0	0	0	0	0	0	0	0	0	0	0	0	0	0	0	349578233860847	209040296001059	0	63763891419202	0	0	0	0	0	0	0	0	0	0	0	778255540206627	0	336620998417881	0	0	0	0	0	0	0
chr0,CCAGG,143364818-143364849,RTR.tag	CHG	0	0	351534006520956	0	0	0	0	0	0	0	0	0	0	0	0	0	0	0	0	0	0	0	0	0	0	0	0	0	0	0	0	0	0	0	0	0	0	0	0	0	0
chr0,CCAGG,143403751-143403782,Not.included	CHG	0	0	0	0	0	0	862693674729977	0	0	0	0	0	0	0	0	0	0	0	0	0	0	0	0	0	0	0	0	0	0	0	0	0	0	0	0	0	0	0	0	0	0
chr0,CCAGG,14341874-14341905,Not.included	CHG	908089946309182	0	0	0	0	0	0	0	0	0	0	0	0	0	0	0	0	0	0	0	0	0	0	0	0	0	0	0	0	0	0	0	0	0	0	0	0	0	0	0	0
chr0,CCAGG,143425495-143425526,Not.included	CHG	0	0	0	0	0	0	0	0	0	0	0	0	0	0	0	0	0	0	0	63763891419202	0	0	0	0	0	0	0	0	0	0	0	0	0	0	0	0	0	0	0	0	0
chr0,CCAGG,143460802-143460833,Not.included	CHG	0	0	0	0	0	0	0	0	0	0	0	0	0	0	0	0	0	0	0	0	0	235026832230013	0	0	0	21032263492197	0	0	0	0	0	0	0	0	0	0	0	0	0	606774025217528	0
chr0,CCAGG,143493743-143493774,Not.included	CHG	0	0	0	0	0	0	0	0	0	0	0	0	0	0	0	0	0	0	665530827387925	0	0	0	0	0	0	0	0	0	0	0	0	0	0	0	0	0	0	0	0	0	0
chr0,CCAGG,143519827-143519858,Not.included	CHG	0	0	0	0	0	0	0	0	0	0	0	199312372315511	0	0	0	0	0	0	0	0	0	0	0	0	0	0	0	0	0	0	0	0	0	0	0	0	0	0	0	0	0
chr0,CCAGG,143527760-143527791,RTR.tag	CHG	0	0	0	0	0	0	0	0	0	0	0	0	0	0	0	129897121479788	0	0	0	0	0	0	0	0	0	0	0	0	0	0	0	0	0	0	0	0	0	0	0	0	0
chr0,CCAGG,143541489-143541520,Not.included	CHG	0	0	0	0	0	0	0	0	0	366549370867989	0	0	0	0	0	162371401849735	664198644335609	557440789336158	0	0	0	0	0	0	0	0	0	0	0	0	0	58369165515497	0	0	0	0	0	0	0	0	0
chr0,CCAGG,143608371-143608402,Not.included	CHG	0	0	0	0	0	0	0	0	0	0	0	0	0	0	0	0	0	0	0	0	0	0	0	0	0	0	0	0	0	0	111605585859572	0	0	0	0	0	0	0	0	0	0
chr0,CCAGG,143618401-143618432,Not.included	CHG	0	0	0	0	0	0	0	0	0	0	0	0	0	0	0	0	244704763702593	0	0	0	0	0	0	0	0	0	0	0	0	0	0	0	0	0	0	0	0	0	0	0	0
chr0,CCAGG,143642952-143642983,RTR.tag	CHG	0	0	0	0	0	0	0	0	0	0	571602774178797	0	0	0	0	0	0	0	0	0	582298136645963	0	0	0	0	0	0	0	0	0	0	0	0	0	0	0	0	0	0	0	0
chr0,CCAGG,143651195-143651226,Not.included	CHG	181617989261836	0	0	0	0	0	0	0	0	0	0	0	0	0	0	0	279662587088678	0	0	0	0	0	0	0	0	0	140810363642764	0	0	0	0	0	0	0	0	0	0	0	0	0	0
chr0,CCAGG,143654379-143654410,Not.included	CHG	0	0	0	147110744968813	0	0	0	0	0	0	0	0	0	0	0	0	0	0	0	0	0	0	0	0	0	0	0	0	0	0	0	0	0	0	0	0	0	0	0	0	0
chr0,CCAGG,143693265-143693296,Not.included	CHG	0	16260162601626	0	147110744968813	0	0	517616204837986	224105614864314	156847982934939	0	0	0	586785588545945	0	0	0	0	0	665530827387925	0	0	0	0	0	0	0	0	332520505431168	0	0	0	0	0	0	0	0	0	0	0	0	0
chr0,CCAGG,143706014-143706045,RTR.tag	CHG	0	0	0	0	0	585926056131716	138030987956796	0	0	0	0	0	880178382818918	0	639397338944529	0	0	0	0	0	0	0	0	0	0	0	0	0	0	0	0	0	0	252465748813411	0	0	0	0	0	364064415130517	0
chr0,CCAGG,143706692-143706723,Not.included	CHG	0	0	0	0	0	0	0	0	0	0	0	0	117357117709189	0	0	0	104873470158254	278720394668079	0	0	0	0	0	0	0	0	0	0	0	0	0	0	0	0	0	518914431010326	0	0	0	0	0
chr0,CCAGG,143738748-143738779,RTR.tag	CHG	340533729865943	0	0	367776862422031	0	0	517616204837986	0	235271974402409	0	0	398624744631023	0	183402994295202	0	292268523329523	279662587088678	348400493335099	79863699286551	145746037529605	0	0	0	0	967024465718983	126193580953182	0	0	0	0	0	0	0	0	0	0	0	0	0	364064415130517	0
chr0,CCAGG,143765614-143765645,Not.included	CHG	0	0	0	0	0	0	690154939783981	0	0	0	0	0	0	0	0	0	0	0	0	0	0	0	0	0	0	0	0	0	0	0	0	0	0	0	0	0	0	0	0	0	0
chr0,CCAGG,143766697-143766728,Not.included	CHG	136213491946377	0	0	0	0	0	0	0	0	0	0	0	0	0	0	0	0	0	665530827387925	0	0	0	0	0	0	0	0	0	0	0	0	0	0	0	0	0	0	0	0	0	0
chr0,CCAGG,143771839-143771870,Not.included	CHG	181617989261836	0	0	0	0	0	0	0	0	0	0	0	0	0	0	0	0	0	0	0	0	0	0	0	0	0	0	0	0	0	0	0	0	252465748813411	0	0	0	0	0	0	0
chr0,CCAGG,143774568-143774599,RTR.tag	CHG	0	0	0	0	0	0	0	0	0	0	0	0	0	0	0	129897121479788	0	0	53242466191034	0	0	0	0	0	0	0	0	0	0	0	0	0	0	0	0	0	0	0	0	0	0
chr0,CCAGG,143835249-143835280,Not.included	CHG	0	0	0	0	0	0	120777114462197	0	0	0	0	0	0	0	0	0	0	0	0	0	0	0	0	0	0	0	0	0	0	0	0	0	0	0	0	0	0	0	0	0	0
chr0,CCAGG,143851845-143851876,Not.included	CHG	0	0	0	0	0	0	0	0	0	0	0	0	0	482639458671583	0	0	0	0	0	0	0	0	0	0	0	0	0	0	0	0	0	0	0	0	0	0	0	0	0	0	0
chr0,CCAGG,143881795-143881826,Not.included	CHG	0	0	0	0	0	0	0	0	0	0	0	0	0	0	0	0	0	0	0	0	0	0	0	225641951351595	0	0	0	0	0	0	0	0	0	0	0	0	0	0	0	0	0
chr0,CCAGG,143894659-143894690,Not.included	CHG	204320237919566	0	0	0	0	0	0	0	0	0	0	0	0	0	0	97422841109841	0	209040296001059	931743158343094	0	0	0	0	0	0	0	0	0	0	0	0	0	0	0	0	648643038762908	0	0	0	0	0
chr0,CCAGG,143961245-143961276,Not.included	CHG	0	0	0	0	0	0	0	0	0	0	0	0	0	0	0	0	104873470158254	0	0	0	0	0	0	0	0	0	0	0	0	0	0	0	0	0	0	0	0	0	0	0	0
chr0,CCAGG,143961767-143961798,Not.included	CHG	0	0	0	0	0	0	0	0	0	0	0	0	0	0	0	129897121479788	0	0	0	0	0	0	0	0	0	0	0	0	0	0	0	0	0	0	0	0	0	0	0	0	0
chr0,CCAGG,143981769-143981800,Not.included	CHG	0	0	0	0	0	0	0	0	0	0	0	0	0	0	0	97422841109841	0	0	0	0	0	0	0	0	0	0	0	0	0	0	0	0	0	0	0	0	0	0	0	0	0
chr0,CCAGG,143988864-143988895,Not.included	CHG	681067459731886	0	0	0	0	0	0	0	0	0	0	0	0	0	0	0	0	0	0	0	0	0	0	0	0	0	0	0	0	0	0	0	0	0	0	0	0	0	0	0	0
chr0,CCAGG,14399414-14399445,Not.included	CHG	0	0	0	0	0	0	0	0	0	0	0	0	0	0	0	0	0	0	0	0	0	0	0	0	0	0	0	0	0	0	0	972819425258284	0	0	0	0	0	0	0	0	0
chr0,CCAGG,144029834-144029865,RTR.tag	CHG	0	0	0	0	0	0	0	0	0	0	0	398624744631023	0	0	0	0	0	557440789336158	0	0	0	0	0	0	0	0	0	0	0	0	0	0	0	0	0	0	0	0	0	0	0
chr0,CCAGG,144057817-144057848,Not.included	CHG	839983200335993	0	263650504890717	0	0	0	0	0	0	0	0	398624744631023	977975980909909	0	0	909279850358516	101377687819646	557440789336158	0	0	0	0	0	0	0	0	0	0	0	0	0	0	0	757397246440233	0	518914431010326	881497370199512	0	0	364064415130517	0
chr0,CCAGG,144062548-144062579,Not.included	CHG	0	0	0	0	97815454841865	0	0	0	0	0	0	0	0	0	0	0	0	0	0	0	0	0	0	0	0	0	0	0	0	0	0	0	0	0	0	0	0	0	0	0	0
chr0,CCAGG,144075163-144075194,RTR.tag	CHG	0	0	0	0	0	0	0	0	0	0	0	0	0	0	0	0	139831293544339	0	0	0	0	0	0	0	0	0	0	0	0	0	697534911622327	0	0	0	0	0	0	0	0	0	0
chr0,CCAGG,144126263-144126294,RTR.tag	CHG	0	0	0	0	0	0	0	0	0	0	0	0	0	0	0	0	104873470158254	0	0	0	0	0	0	0	0	0	0	0	0	0	0	0	0	0	0	0	0	0	0	0	0
chr0,CCAGG,144135036-144135067,RTR.tag	CHG	908089946309182	0	0	0	0	0	0	0	0	0	0	0	0	0	0	0	244704763702593	0	0	0	0	0	0	0	0	0	0	0	0	0	0	0	0	0	942205136902406	0	0	0	0	0	0
chr0,CCAGG,144151630-144151661,Not.included	CHG	0	0	263650504890717	0	0	0	0	0	0	0	0	0	0	0	0	129897121479788	0	0	0	0	0	0	0	0	0	0	0	0	0	0	0	0	0	0	0	0	0	0	0	0	0
chr0,CCAGG,144212714-144212745,Not.included	CHG	0	0	263650504890717	0	0	0	0	0	0	0	0	0	0	0	0	0	0	348400493335099	0	0	0	0	0	0	0	0	0	0	0	0	0	0	0	0	0	0	0	0	0	0	0
chr0,CCAGG,144218695-144218726,Not.included	CHG	0	0	0	0	0	0	0	0	0	0	0	0	0	0	0	0	0	0	0	273273820368009	0	0	0	0	0	0	0	0	0	0	0	0	0	0	0	0	0	0	0	0	0
chr0,CCAGG,144226196-144226227,Not.included	CHG	0	0	0	0	0	0	0	0	0	0	889159870944796	348796651552145	0	0	0	0	0	0	0	0	0	0	0	0	0	0	0	0	0	0	0	0	0	0	0	0	0	0	0	0	0
chr0,CCAGG,144228247-144228278,Not.included	CHG	0	0	263650504890717	0	0	0	0	0	0	0	444579935472398	0	0	0	0	97422841109841	0	0	0	0	0	0	0	0	0	0	0	0	0	0	0	0	0	0	0	0	0	0	0	0	0
chr0,CCAGG,144247133-144247164,Not.included	CHG	0	0	0	0	0	0	0	0	0	0	0	0	0	0	0	0	0	0	0	0	0	0	0	0	0	0	0	0	0	0	139506982324465	0	0	0	0	0	0	0	0	0	0
chr0,CCAGG,144249284-144249315,RTR.tag	CHG	567556216443239	0	615184511411673	0	0	0	0	0	0	0	0	0	0	0	0	519588485919152	209746940316508	0	0	0	0	0	0	0	0	0	0	0	0	0	0	0	0	589086747231292	565323082141444	648643038762908	0	0	0	0	16808841450603
chr0,CCAGG,144273144-144273175,Not.included	CHG	0	0	0	0	0	0	0	0	156847982934939	0	0	0	0	0	0	0	0	0	0	0	0	0	0	0	0	0	0	0	0	0	0	0	0	0	0	0	0	0	0	0	0
chr0,CCAGG,144316681-144316712,Not.included	CHG	363235978523673	0	263650504890717	0	0	0	0	814929508597506	0	0	0	398624744631023	127136877518288	386111566937266	122066764707592	32474280369947	349578233860847	0	79863699286551	364365093824012	0	0	0	0	0	0	140810363642764	0	132919805050953	0	0	0	0	100986299525364	565323082141444	0	881497370199512	0	189190893611654	121354805043506	0
chr0,CCAGG,144317442-144317473,RTR.tag	CHG	0	0	0	0	0	0	0	0	0	0	0	0	0	0	0	0	0	0	0	0	0	0	0	0	0	0	176012954553455	0	0	0	0	0	0	0	0	0	0	0	0	0	0
chr0,CCAGG,144356419-144356450,Not.included	CHG	0	0	0	0	0	0	0	0	0	0	571602774178797	0	156476156945585	0	0	97422841109841	0	0	0	0	0	0	0	0	0	0	0	0	0	0	0	0	0	0	0	0	0	0	0	0	0
chr0,CCAGG,144358913-144358944,Not.included	CHG	681067459731886	0	0	205955042956338	0	0	0	0	0	0	0	0	0	0	0	0	0	0	0	0	0	0	0	0	0	0	0	0	0	0	0	0	0	0	0	0	0	0	0	0	0
chr0,CCAGG,144363039-144363070,RTR.tag	CHG	0	0	0	0	0	0	0	0	0	0	508091354825598	199312372315511	0	0	0	0	0	766481085337217	0	0	0	0	0	0	0	0	0	0	0	0	0	0	0	0	0	0	0	0	0	0	0
chr0,CCAGG,14437709-14437740,Not.included	CHG	0	0	0	0	0	0	0	0	172532781228433	0	0	199312372315511	0	0	174381092439417	0	279662587088678	0	0	0	0	0	0	0	0	0	0	0	0	0	0	0	0	0	0	0	0	0	0	0	0
chr0,CCAGG,144401123-144401154,Not.included	CHG	317831481208214	0	0	0	0	0	0	0	0	0	0	0	0	0	0	0	209746940316508	0	0	0	0	0	0	0	0	0	0	0	0	0	0	0	0	0	0	0	0	0	0	0	0
chr0,CCAGG,144649135-144649166,Not.included	CHG	0	0	0	0	0	0	0	0	0	0	0	298968558473267	0	0	0	0	0	0	0	0	0	0	0	0	0	0	0	0	0	0	0	0	0	0	0	0	0	0	0	0	0
chr0,CCAGG,144745738-144745769,Not.included	CHG	0	0	0	0	0	0	0	0	0	0	0	0	0	0	0	162371401849735	244704763702593	0	0	0	0	0	0	0	0	0	0	0	0	0	0	0	0	0	0	0	0	0	0	0	0
chr0,CCAGG,144771286-144771317,Not.included	CHG	136213491946377	0	0	0	0	0	0	0	0	0	0	398624744631023	0	0	0	0	0	0	0	0	0	0	0	0	0	0	0	0	0	0	697534911622327	0	0	0	0	0	0	0	0	0	0
chr0,CCAGG,144779130-144779161,Not.included	CHG	181617989261836	0	0	0	0	0	0	0	0	0	0	0	0	0	0	0	0	0	0	0	0	0	0	0	0	0	0	0	0	0	0	0	0	0	0	0	0	0	0	0	0
chr0,CCAGG,14481918-14481949,RTR.tag	CHG	908089946309182	0	0	0	0	0	0	0	0	0	0	0	0	0	0	0	0	0	0	0	0	0	0	0	0	0	0	0	0	0	0	0	0	0	0	0	0	0	0	0	0
chr0,CCAGG,144835878-144835909,RTR.tag	CHG	681067459731886	0	0	0	0	0	0	0	0	0	0	0	0	0	0	259794242959576	244704763702593	0	0	0	0	0	0	0	0	0	0	0	0	0	0	0	0	0	565323082141444	0	0	0	0	0	0
chr0,CCAGG,144842861-144842892,RTR.tag	CHG	408640475839132	0	0	0	0	0	0	0	0	253252292599701	190534258059599	353779460860033	0	0	0	0	384536057246932	348400493335099	0	0	0	0	0	0	0	0	0	0	0	0	0	0	0	336620998417881	565323082141444	389185823257745	0	0	189190893611654	0	0
chr0,CCAGG,144855095-144855126,Not.included	CHG	0	0	0	0	0	0	0	0	0	0	0	0	0	0	0	129897121479788	0	0	0	0	0	0	0	0	0	0	0	0	0	0	0	0	0	0	0	0	0	0	0	0	0
chr0,CCAGG,144858387-144858418,Not.included	CHG	0	0	0	0	0	781234741508955	0	0	0	0	0	0	0	0	0	0	0	0	0	0	0	0	0	0	0	0	0	0	0	0	0	0	0	0	0	0	0	0	0	0	0
chr0,CCAGG,144887455-144887486,RTR.tag	CHG	0	0	0	0	0	0	0	0	0	0	0	0	0	0	0	162371401849735	0	0	0	0	0	0	0	0	0	0	0	0	0	0	0	0	0	0	0	0	0	0	0	0	0
chr0,CCAGG,144946541-144946572,Not.included	CHG	0	0	0	0	0	0	0	0	0	0	0	0	0	386111566937266	0	0	0	0	0	0	0	0	0	0	0	0	0	0	0	0	0	0	0	0	0	0	0	0	0	0	0
chr0,CCAGG,144950775-144950806,Not.included	CHG	0	0	0	0	0	0	0	0	0	0	0	0	0	0	0	0	0	0	0	0	0	0	0	0	0	0	0	0	0	0	0	0	0	0	0	389185823257745	0	0	0	0	0
chr0,CCAGG,144964166-144964197,Not.included	CHG	0	0	0	0	0	0	138030987956796	0	0	0	0	0	0	0	0	0	0	0	0	0	0	0	0	0	0	0	0	0	0	0	0	0	0	0	0	0	0	0	0	0	0
chr0,CCAGG,144986403-144986434,Not.included	CHG	454044973154591	0	0	0	0	0	0	0	0	0	0	0	0	0	0	97422841109841	0	836161184004237	0	0	0	0	0	0	0	0	0	0	0	0	0	0	0	0	0	0	0	0	0	0	0
chr0,CCAGG,145013527-145013558,Not.included	CHG	0	0	0	0	0	0	0	448211229728628	0	0	0	0	0	965278917343166	58127030813139	0	0	348400493335099	0	728730187648023	0	0	0	0	0	0	0	0	0	0	0	0	0	0	0	0	0	0	0	0	0
chr0,CCAGG,145048708-145048739,Not.included	CHG	0	0	0	0	0	0	0	0	0	0	0	398624744631023	0	0	0	0	0	0	0	0	0	0	0	0	0	0	0	0	0	0	0	0	0	0	0	0	0	0	0	0	0
chr0,CCAGG,145051498-145051529,Not.included	CHG	0	0	0	0	0	0	0	0	0	0	0	0	0	0	0	0	0	0	0	0	0	0	0	0	0	0	0	0	0	0	0	0	0	0	0	0	0	0	0	728128830261034	0
chr0,CCAGG,145051522-145051553,Not.included	CHG	0	0	0	0	0	0	0	0	0	0	0	0	0	28958367520295	0	0	0	0	0	0	0	0	0	0	0	0	0	0	0	0	0	0	0	0	0	0	0	0	0	0	0
chr0,CCAGG,145062058-145062089,RTR.tag	CHG	0	0	0	0	0	0	0	0	0	0	0	0	0	0	0	0	0	0	0	0	0	0	162509141139189	0	0	0	0	0	0	0	0	0	0	0	0	0	0	0	0	0	0
chr0,CCAGG,145089664-145089695,Not.included	CHG	0	0	0	0	13042060645582	0	0	0	0	0	0	0	0	0	0	0	0	0	0	0	0	0	0	0	0	0	0	0	0	0	0	0	0	0	0	0	0	0	0	0	0
chr0,CCAGG,145099292-145099323,Not.included	CHG	0	0	0	0	0	0	0	0	0	0	0	0	0	0	0	162371401849735	0	0	0	0	0	0	0	0	0	0	0	0	0	0	0	0	0	0	0	0	0	0	0	364064415130517	0
chr0,CCAGG,145102111-145102142,RTR.tag	CHG	0	0	0	0	0	0	0	0	0	0	0	0	0	0	0	0	0	0	0	819821461104026	0	0	0	0	0	0	0	0	0	0	0	0	0	0	0	0	0	0	0	0	0
chr0,CCAGG,145136745-145136776,Not.included	CHG	272426983892755	0	263650504890717	0	0	0	120777114462197	0	0	0	0	0	0	86875102560885	0	519588485919152	174789116930423	209040296001059	931743158343094	0	0	0	337206467863817	0	0	0	0	0	0	0	2218161018959	778255540206627	0	420776248022352	0	0	117532982693268	0	0	0	0
chr0,CCAGG,145144893-145144924,Not.included	CHG	0	0	351534006520956	0	0	0	0	0	0	0	0	0	0	0	0	0	0	0	0	0	0	0	0	0	0	0	0	0	0	0	0	0	0	252465748813411	0	0	0	0	0	0	0
chr0,CCAGG,145146489-145146520,Not.included	CHG	0	0	0	0	0	0	120777114462197	0	0	0	0	0	0	0	0	0	0	0	0	0	0	0	0	0	0	0	0	0	0	0	0	0	0	0	0	0	0	0	0	0	0
chr0,CCAGG,145150355-145150386,RTR.tag	CHG	0	0	0	0	0	0	0	0	0	0	0	0	0	0	697524369757668	0	0	0	0	0	0	0	0	0	0	0	0	0	0	0	0	0	0	0	0	0	0	0	0	0	0
chr0,CCAGG,145150628-145150659,RTR.tag	CHG	681067459731886	0	0	0	0	0	0	0	0	0	0	0	0	0	0	162371401849735	0	0	0	0	0	0	0	0	0	0	0	0	0	0	0	0	0	0	0	0	0	0	0	0	0
chr0,CCAGG,145159088-145159119,Not.included	CHG	0	0	0	0	0	0	0	0	0	999680102367242	0	0	0	0	0	0	0	0	0	0	0	0	0	0	0	0	0	0	0	0	0	0	0	0	0	0	0	0	0	0	0
chr0,CCAGG,145159104-145159135,Not.included	CHG	0	0	0	0	0	0	0	0	0	0	0	0	0	0	0	0	0	0	0	0	0	0	0	0	0	0	0	0	0	0	697534911622327	0	0	0	0	0	0	0	0	0	0
chr0,CCAGG,145162814-145162845,RTR.tag	CHG	408640475839132	0	0	0	0	0	0	0	0	0	146076264512359	946733768498679	0	0	0	32474280369947	559325174177355	487760690669138	0	0	0	0	0	0	0	0	0	332520505431168	0	0	125556284092019	0	0	420776248022352	113064616428289	103782886202065	0	0	0	364064415130517	0
chr0,CCAGG,145171180-145171211,Not.included	CHG	0	0	0	0	0	0	0	0	0	0	0	149484279236634	0	0	0	0	0	0	0	0	0	0	0	0	0	0	0	0	0	0	0	0	0	0	0	0	0	0	0	0	0
chr0,CCAGG,145209459-145209490,Not.included	CHG	0	0	0	411910085912675	97815454841865	976543426886194	0	0	0	0	0	0	0	0	0	97422841109841	0	0	931743158343094	63763891419202	0	0	0	0	0	0	0	0	0	0	0	0	0	0	0	0	0	0	0	0	0
chr0,CCAGG,145294551-145294582,RTR.tag	CHG	0	0	0	0	0	0	0	0	0	0	0	149484279236634	0	0	0	259794242959576	0	0	0	0	0	0	0	0	0	0	0	0	0	0	0	0	0	0	0	0	0	0	0	0	0
chr0,CCAGG,145320000-145320031,Not.included	CHG	0	0	0	0	0	0	0	0	0	0	0	0	0	0	0	0	0	0	0	0	0	0	0	0	0	0	0	0	0	0	0	0	0	252465748813411	0	0	0	0	0	0	0
chr0,CCAGG,145326107-145326138,Not.included	CHG	0	0	0	0	0	0	0	0	0	0	0	0	684583186636936	0	0	0	0	0	0	0	0	0	0	0	0	0	0	0	0	0	0	0	0	0	0	0	0	0	0	0	0
chr0,CCAGG,145328766-145328797,Not.included	CHG	908089946309182	0	0	11768859597505	0	0	690154939783981	183359139434439	0	0	190534258059599	0	127136877518288	23166694016236	366200294122776	389691364439364	244704763702593	278720394668079	0	30971032975041	0	0	243763711708784	0	0	0	0	0	132919805050953	0	0	58369165515497	0	252465748813411	0	0	0	0	0	157761246556557	0
chr0,CCAGG,145332404-145332435,Not.included	CHG	0	0	0	0	0	0	0	0	0	0	0	0	684583186636936	0	0	0	0	0	0	0	0	0	0	0	0	0	0	0	0	0	0	0	0	0	0	0	0	0	0	0	0
chr0,CCAGG,145333294-145333325,RTR.tag	CHG	0	0	0	0	0	0	0	0	0	0	190534258059599	548109023867657	0	0	0	0	0	0	0	0	0	0	0	0	0	0	0	0	0	0	558027929297861	0	0	0	0	0	0	0	0	0	0
chr0,CCAGG,145348285-145348316,Not.included	CHG	0	0	0	0	0	0	0	0	0	0	0	0	0	0	0	0	0	0	79863699286551	0	0	0	0	0	0	0	0	0	0	0	0	0	0	0	0	0	0	0	0	0	0
chr0,CCAGG,14535369-14535400,Not.included	CHG	0	0	0	0	0	0	0	0	0	0	254045677412799	0	0	0	0	0	0	0	0	0	0	0	0	0	0	0	0	0	0	0	0	0	0	0	0	0	0	0	0	0	0
chr0,CCAGG,145388752-145388783,Not.included	CHG	0	0	0	0	0	0	0	0	0	0	0	0	0	0	0	97422841109841	0	0	0	0	0	0	0	0	0	0	0	0	0	0	0	0	0	0	0	0	0	0	0	0	0
chr0,CCAGG,145457273-145457304,Not.included	CHG	0	0	0	0	0	0	0	0	0	0	0	0	0	0	0	194845682219682	0	0	0	0	0	0	0	0	0	0	0	0	0	0	0	0	0	420776248022352	753764109521925	0	881497370199512	0	0	0	0
chr0,CCAGG,145468739-145468770,Not.included	CHG	0	0	0	0	26084121291164	0	0	0	0	0	0	0	127136877518288	0	0	0	0	0	0	0	0	0	0	0	0	0	0	0	0	0	0	0	0	0	0	0	0	0	0	0	0
chr0,CCAGG,145469862-145469893,Not.included	CHG	0	0	0	0	0	0	0	0	0	0	0	0	0	0	0	162371401849735	0	0	0	0	0	0	0	0	0	0	0	0	0	0	0	0	0	0	0	0	0	0	0	0	0
chr0,CCAGG,145556061-145556092,Not.included	CHG	0	0	0	0	0	0	0	0	0	0	0	0	0	0	0	0	0	0	0	0	0	0	0	0	0	0	0	0	0	0	418520946973396	0	0	0	0	0	0	0	0	0	0
chr0,CCAGG,145562241-145562272,Not.included	CHG	0	0	0	0	0	0	0	0	0	0	0	0	0	0	0	0	0	0	0	0	0	0	0	0	0	0	0	0	0	0	418520946973396	0	0	0	0	0	0	0	0	0	0
chr0,CCAGG,145589874-145589905,Not.included	CHG	0	0	0	882664469812875	0	0	0	0	0	0	0	0	0	0	0	0	0	0	0	0	0	0	0	0	0	0	0	0	0	0	0	0	0	0	0	0	0	0	0	0	0
chr0,CCAGG,145609751-145609782,RTR.tag	CHG	0	0	0	0	0	0	0	0	0	0	0	0	0	0	406889215691973	0	0	0	0	0	0	0	0	0	0	0	0	0	0	0	0	0	0	0	0	0	0	0	0	0	0
chr0,CCAGG,145628832-145628863,Not.included	CHG	158915740604107	0	0	0	0	976543426886194	0	0	0	0	0	348796651552145	0	675695242140216	0	389691364439364	209746940316508	0	0	455456367280015	0	0	0	0	0	420645269843941	0	0	0	0	0	0	0	420776248022352	753764109521925	0	0	0	0	606774025217528	0
chr0,CCAGG,145688137-145688168,Not.included	CHG	0	0	0	0	0	0	0	0	0	0	0	0	0	0	0	0	0	0	399318496432755	0	0	0	0	0	0	0	0	0	0	0	0	0	0	0	0	0	0	0	0	0	0
chr0,CCAGG,145699504-145699535,Not.included	CHG	0	0	0	0	0	0	0	0	0	0	0	0	0	0	0	259794242959576	0	0	0	0	0	0	0	0	0	0	0	0	0	0	0	0	0	0	0	0	0	0	0	0	0
chr0,CCAGG,145731619-145731650,RTR.tag	CHG	113511243288648	0	615184511411673	0	0	0	0	0	0	0	0	0	0	0	0	32474280369947	349578233860847	348400493335099	0	0	0	0	0	0	0	0	0	0	0	0	0	0	0	100986299525364	0	0	0	0	0	0	126066310879523
chr0,CCAGG,145816432-145816463,Not.included	CHG	0	0	0	0	0	0	0	0	0	0	0	0	0	0	0	0	0	0	0	0	0	0	0	0	0	0	0	0	0	0	0	0	0	252465748813411	0	0	0	0	0	0	0
chr0,CCAGG,145817954-145817985,Not.included	CHG	408640475839132	0	0	0	0	0	0	0	0	0	0	199312372315511	0	0	0	681959887768887	314620410474762	0	0	0	0	0	0	0	0	0	0	0	0	0	0	0	0	504931497626822	0	181620050853614	117532982693268	0	0	0	252132621759045
chr0,CCAGG,14585899-14585930,Not.included	CHG	0	0	0	0	0	0	0	0	0	0	0	0	0	0	0	0	314620410474762	0	0	0	0	0	0	0	0	0	0	0	0	0	0	0	0	0	0	0	0	0	0	0	0
chr0,CCAGG,14593365-14593396,Not.included	CHG	0	0	0	0	0	0	0	0	0	0	0	0	0	482639458671583	0	0	0	0	0	0	0	0	0	0	0	0	0	0	0	0	0	0	0	0	0	0	0	0	0	0	0
chr0,CCAGG,145973760-145973791,Not.included	CHG	0	0	0	191243968459456	0	0	0	0	0	0	0	0	0	0	0	0	0	0	0	0	0	0	0	0	0	0	0	0	0	0	0	0	0	0	0	0	0	0	0	0	0
chr0,CCAGG,146019350-146019381,Not.included	CHG	0	0	351534006520956	0	0	0	155284861451396	0	0	0	0	0	0	0	0	0	0	0	0	0	0	0	0	0	0	0	0	0	0	0	0	0	0	0	0	0	0	0	0	0	0
chr0,CCAGG,146024540-146024571,Not.included	CHG	0	0	0	0	0	0	0	0	0	0	0	0	0	482639458671583	0	0	0	0	0	0	0	0	0	0	0	0	0	0	0	0	0	0	0	0	0	0	0	0	0	0	0
chr0,CCAGG,146026361-146026392,Not.included	CHG	0	0	0	0	0	0	0	0	0	0	0	0	0	0	0	0	0	0	0	910912734560029	0	0	0	0	0	0	0	0	0	0	0	0	0	0	0	0	0	0	0	0	0
chr0,CCAGG,146031753-146031784,Not.included	CHG	0	0	0	0	0	0	0	0	0	0	0	298968558473267	0	0	465016246505112	0	0	0	0	0	0	0	0	0	0	0	0	0	0	0	0	0	0	0	0	0	0	0	0	0	0
chr0,CCAGG,146032016-146032047,Not.included	CHG	0	0	0	0	0	0	0	0	0	0	0	0	0	0	0	0	0	0	0	0	0	0	0	0	0	0	0	0	0	0	0	58369165515497	0	0	0	0	0	0	0	0	0
chr0,CCAGG,146036840-146036871,RTR.tag	CHG	681067459731886	0	0	0	0	0	0	0	0	0	0	0	0	0	0	454639925179258	0	0	0	0	0	0	0	0	0	0	0	0	0	0	0	0	0	0	0	0	0	0	0	0	0
chr0,CCAGG,146038277-146038308,Not.included	CHG	0	0	263650504890717	0	0	0	0	0	0	0	0	0	0	0	0	0	0	0	0	0	0	0	0	0	0	0	0	0	0	0	0	0	0	0	0	0	0	0	0	0	0
chr0,CCAGG,146050582-146050613,Not.included	CHG	0	0	0	0	0	0	690154939783981	0	0	0	0	0	0	0	0	0	0	0	0	0	0	0	0	0	0	0	0	0	0	0	0	0	0	0	0	0	0	0	0	0	0
chr0,CCAGG,146119078-146119109,RTR.tag	CHG	340533729865943	0	0	0	0	0	0	0	0	0	0	0	0	0	0	0	0	0	0	0	0	0	0	0	0	0	0	0	0	0	0	0	0	0	0	0	0	0	0	0	0
chr0,CCAGG,146231048-146231079,Not.included	CHG	0	0	0	0	13042060645582	175777816839515	138030987956796	0	0	0	0	0	0	675695242140216	232508123252556	0	0	487760690669138	159727398573102	364365093824012	0	0	121881855854392	0	0	21032263492197	0	0	0	0	0	0	0	0	0	0	0	0	0	0	0
chr0,CCAGG,146237432-146237463,Not.included	CHG	0	0	0	0	0	0	0	0	0	0	0	298968558473267	0	0	0	0	0	0	0	0	0	0	0	0	0	0	0	0	0	0	0	0	0	0	0	0	0	0	0	0	0
chr0,CCAGG,146244200-146244231,Not.included	CHG	0	0	0	0	0	0	0	0	0	0	0	0	0	0	0	259794242959576	0	0	0	0	0	0	0	0	0	0	0	0	0	0	0	0	0	0	0	0	0	0	0	0	126066310879523
chr0,CCAGG,146270700-146270731,Not.included	CHG	113511243288648	0	0	0	0	0	0	0	0	0	0	0	0	0	0	0	0	0	0	0	0	0	0	0	0	0	0	0	0	0	0	0	0	0	0	0	0	0	0	0	0
chr0,CCAGG,146276098-146276129,Not.included	CHG	113511243288648	0	0	0	0	0	0	0	0	0	0	0	0	0	0	0	0	0	0	0	0	0	0	0	0	0	0	0	0	0	0	0	0	0	0	0	0	0	0	0	0
chr0,CCAGG,146314689-146314720,Not.included	CHG	0	0	0	0	0	0	0	0	0	0	0	0	0	772223133874533	0	0	0	0	0	0	0	0	0	0	0	0	0	0	0	0	0	0	0	0	0	0	0	0	0	0	0
chr0,CCAGG,146332621-146332652,Not.included	CHG	0	0	0	191243968459456	0	0	690154939783981	0	0	0	0	0	0	482639458671583	0	0	0	209040296001059	79863699286551	819821461104026	0	0	0	0	0	0	246418136374837	0	0	0	0	0	0	0	0	0	0	0	0	364064415130517	0
chr0,CCAGG,146346175-146346206,Not.included	CHG	0	0	0	0	0	0	0	0	0	0	0	0	0	0	0	0	0	0	0	455456367280015	0	0	0	0	0	0	0	0	0	0	0	0	0	0	0	0	0	0	0	0	0
chr0,CCAGG,146404555-146404586,Not.included	CHG	0	0	0	0	0	0	0	0	0	0	0	597937116946534	0	0	0	129897121479788	0	0	0	0	0	0	0	0	0	0	0	0	0	0	0	0	0	0	0	0	0	0	0	0	0
chr0,CCAGG,146421999-146422030,Not.included	CHG	0	0	0	0	0	0	0	0	188217579521927	0	0	0	0	0	0	0	0	0	0	0	0	0	0	0	0	0	0	0	0	0	0	0	0	0	0	0	0	0	0	0	0
chr0,CCAGG,14646965-14646996,Not.included	CHG	0	0	0	0	0	0	120777114462197	0	0	0	0	0	0	0	0	0	0	0	0	0	0	0	0	0	0	0	0	0	0	0	0	0	0	0	0	0	0	0	0	0	0
chr0,CCAGG,146482827-146482858,Not.included	CHG	0	0	0	0	0	0	0	0	0	0	0	0	0	0	0	0	0	0	0	163964292220805	0	0	0	0	0	0	0	0	0	0	0	0	0	0	0	0	0	0	0	0	0
chr0,CCAGG,146524749-146524780,Not.included	CHG	0	0	0	0	0	0	0	0	0	0	0	0	0	11583347008118	0	0	0	0	0	0	0	0	0	0	0	0	0	0	0	0	0	0	0	0	0	0	0	0	0	0	0
chr0,CCAGG,146526804-146526835,RTR.tag	CHG	181617989261836	0	790951514672151	0	0	0	0	0	0	0	0	0	0	0	0	259794242959576	349578233860847	0	0	0	0	0	0	0	0	0	140810363642764	0	0	0	0	0	0	589086747231292	0	77837164651549	0	0	0	0	0
chr0,CCAGG,146532541-146532572,Not.included	CHG	0	0	0	0	0	0	0	0	0	0	0	0	0	0	0	97422841109841	0	0	0	0	0	0	0	0	0	0	0	0	0	0	0	0	0	0	0	0	0	0	0	0	0
chr0,CCAGG,146579843-146579874,RTR.tag	CHG	0	0	0	0	0	0	0	0	0	0	0	0	0	0	0	0	0	0	0	0	0	0	0	0	0	0	0	0	0	0	0	0	0	252465748813411	0	0	0	0	0	0	0
chr0,CCAGG,146589308-146589339,Not.included	CHG	0	0	703068013041912	0	0	0	0	0	0	0	0	0	0	0	0	292268523329523	0	0	0	0	0	0	0	0	0	0	0	0	0	0	0	0	0	252465748813411	0	389185823257745	0	0	0	0	0
chr0,CCAGG,146600287-146600318,Not.included	CHG	0	0	0	0	0	0	0	0	0	0	0	0	0	0	0	0	0	0	0	0	0	0	0	0	967024465718983	0	0	0	0	0	0	0	0	0	0	0	0	0	0	0	0
chr0,CCAGG,146602269-146602300,Not.included	CHG	0	0	0	0	0	0	0	0	0	0	0	0	782380784727927	0	0	0	0	0	0	0	0	0	0	0	0	0	0	0	0	0	0	0	0	0	0	0	0	0	0	0	0
chr0,CCAGG,146602277-146602308,Not.included	CHG	0	0	0	0	0	0	0	0	203902377815421	0	0	0	0	0	0	0	0	0	0	0	0	0	0	0	0	0	0	0	0	0	0	0	0	0	0	0	0	0	0	0	0
chr0,CCAGG,146607727-146607758,Not.included	CHG	0	0	0	0	0	0	0	0	0	0	0	0	0	0	58127030813139	0	0	0	0	0	0	0	0	0	0	0	0	0	0	0	0	0	0	0	0	0	0	0	0	0	0
chr0,CCAGG,146619347-146619378,Not.included	CHG	0	0	0	0	0	0	0	0	0	0	0	0	0	482639458671583	0	0	0	0	0	0	0	0	0	0	0	0	0	0	0	0	0	0	0	0	0	0	0	0	0	0	0
chr0,CCAGG,146639246-146639277,Not.included	CHG	0	0	0	0	0	0	0	0	0	0	0	0	0	0	0	0	279662587088678	0	0	0	0	0	0	0	0	0	0	0	0	0	0	0	0	0	0	0	0	0	0	0	0
chr0,CCAGG,146663929-146663960,Not.included	CHG	0	0	0	0	0	0	0	0	0	0	0	0	0	0	0	0	0	0	0	0	0	0	0	0	128936595429198	0	0	0	0	0	0	0	0	0	0	0	0	0	0	0	0
chr0,CCAGG,146669958-146669989,Not.included	CHG	0	0	0	0	0	0	0	0	0	0	0	0	0	0	0	0	0	0	0	0	0	0	0	0	0	126193580953182	0	0	0	0	0	0	0	0	0	0	0	0	0	0	0
chr0,CCAGG,146670238-146670269,Not.included	CHG	0	0	0	0	0	0	0	0	0	0	0	0	0	0	0	0	0	0	0	0	0	0	0	0	0	0	0	0	0	0	0	0	0	0	0	389185823257745	0	0	0	0	0
chr0,CCAGG,146674442-146674473,Not.included	CHG	0	0	0	0	0	0	517616204837986	0	0	0	0	0	0	0	0	0	0	0	0	0	0	0	0	0	0	0	0	0	0	0	0	0	0	0	0	0	0	0	0	0	0
chr0,CCAGG,146711770-146711801,Not.included	CHG	0	0	0	0	0	0	0	0	0	0	0	0	0	0	0	0	0	0	0	0	0	0	0	0	0	0	0	0	0	0	0	0	0	252465748813411	0	0	0	0	0	0	0
chr0,CCAGG,146716655-146716686,Not.included	CHG	0	0	0	0	0	0	0	0	0	0	0	0	0	0	0	162371401849735	279662587088678	209040296001059	0	0	0	0	0	0	0	0	0	0	0	0	0	58369165515497	0	0	565323082141444	0	0	0	0	0	0
chr0,CCAGG,146742999-146743030,Not.included	CHG	635662962416427	0	351534006520956	0	26084121291164	0	0	0	0	299904030710173	825648451591596	0	0	86875102560885	0	194845682219682	699156467721694	0	0	0	0	0	44690013813277	0	0	0	0	0	0	0	795189799249452	116738331030994	162162162162162	109401824485811	565323082141444	908100254268071	0	0	0	0	294154725385553
chr0,CCAGG,146744124-146744155,Not.included	CHG	204320237919566	0	0	0	19563090968373	117185211226343	0	0	0	0	190534258059599	298968558473267	488987990454954	482639458671583	127879467788906	0	0	0	0	0	0	0	0	0	0	21032263492197	0	0	132919805050953	0	0	0	0	0	0	518914431010326	881497370199512	0	0	728128830261034	0
chr0,CCAGG,146744570-146744601,Not.included	CHG	0	0	263650504890717	0	0	0	0	0	0	0	0	0	0	0	0	0	209746940316508	0	0	0	0	0	0	0	0	0	0	0	0	0	0	0	0	0	0	0	0	0	0	0	0
chr0,CCAGG,146757479-146757510,Not.included	CHG	0	0	0	0	0	0	0	0	0	0	0	0	0	0	0	0	174789116930423	0	0	0	0	0	0	0	0	0	0	0	0	0	0	0	0	0	0	0	0	0	0	0	0
chr0,CCAGG,146765095-146765126,Not.included	CHG	0	0	0	0	0	0	0	0	0	0	0	199312372315511	0	0	0	0	0	0	0	0	0	0	0	0	0	0	0	0	0	0	0	0	0	0	0	0	0	0	0	0	0
chr0,CCAGG,146782387-146782418,Not.included	CHG	0	0	439417508151195	0	0	0	0	0	0	0	146076264512359	0	0	0	0	97422841109841	0	0	0	0	0	0	0	0	0	0	0	0	0	0	0	0	0	0	0	0	0	0	0	0	0
chr0,CCAGG,146864366-146864397,Not.included	CHG	0	0	0	0	0	0	0	0	0	0	0	0	0	0	348762184878834	0	0	0	0	0	0	0	0	0	0	0	0	0	0	0	0	0	0	0	0	0	0	0	0	0	0
chr0,CCAGG,146872203-146872234,Not.included	CHG	204320237919566	0	0	0	0	0	0	0	0	0	0	0	0	0	0	0	0	0	0	0	0	0	0	0	0	0	0	0	0	0	0	0	0	0	0	0	0	0	0	0	0
chr0,CCAGG,146877748-146877779,Not.included	CHG	681067459731886	0	0	0	0	0	0	0	0	0	0	0	0	0	0	0	0	0	0	0	0	0	0	0	0	0	0	0	0	0	0	0	0	0	0	0	0	0	0	0	0
chr0,CCAGG,146904502-146904533,Not.included	CHG	0	0	0	0	0	0	0	0	172532781228433	0	190534258059599	398624744631023	0	0	232508123252556	0	0	0	0	0	0	0	0	0	0	0	0	0	0	0	0	0	0	0	0	0	0	0	0	0	0
chr0,CCAGG,14706251-14706282,Not.included	CHG	681067459731886	0	0	0	0	0	0	0	0	0	0	0	0	0	0	0	0	0	0	0	0	0	0	0	0	0	0	0	0	0	0	0	0	0	0	389185823257745	0	0	0	0	0
chr0,CCAGG,147069741-147069772,Not.included	CHG	0	0	0	0	228236061297685	0	0	0	0	0	0	0	0	0	0	0	0	0	0	0	0	0	0	0	0	0	0	0	0	0	0	0	0	0	0	0	0	0	0	0	0
chr0,CCAGG,147099408-147099439,Not.included	CHG	0	0	0	0	0	0	0	0	0	0	0	0	0	0	0	0	279662587088678	0	0	0	0	0	0	0	0	0	0	0	0	0	0	0	0	0	0	0	0	0	0	0	0
chr0,CCAGG,14713120-14713151,Not.included	CHG	0	0	0	0	0	0	0	0	0	0	0	0	0	0	0	0	0	0	0	546547640736017	0	0	0	0	0	0	0	0	0	0	0	0	0	0	0	0	0	0	0	0	0
chr0,CCAGG,147157905-147157936,Not.included	CHG	0	0	0	205955042956338	0	0	0	0	0	0	0	0	0	0	0	0	0	0	0	0	0	0	0	0	0	0	0	0	0	0	0	0	0	0	0	0	0	0	0	0	0
chr0,CCAGG,147160929-147160960,Not.included	CHG	0	0	263650504890717	0	0	0	0	0	0	0	0	0	0	0	0	0	0	0	0	0	0	0	0	0	0	0	0	0	0	0	0	0	0	0	0	0	0	0	0	0	0
chr0,CCAGG,147164922-147164953,Not.included	CHG	0	0	0	0	0	0	0	0	0	0	0	0	0	0	0	0	0	0	0	0	0	0	0	0	0	0	0	0	0	0	558027929297861	0	0	0	0	0	0	0	0	0	0
chr0,CCAGG,147165600-147165631,Not.included	CHG	0	0	0	0	0	0	0	0	0	0	0	0	0	0	0	0	0	209040296001059	53242466191034	0	0	0	0	0	0	0	0	0	0	0	976548876271257	0	0	0	0	0	0	0	0	0	0
chr0,CCAGG,147166631-147166662,Not.included	CHG	681067459731886	0	0	0	0	0	0	0	0	0	0	0	0	0	0	227319962589629	314620410474762	0	0	0	0	0	0	0	0	0	0	0	0	0	0	0	0	0	0	0	0	0	0	0	0
chr0,CCAGG,147205884-147205915,RTR.tag	CHG	431342724496861	0	0	0	0	0	0	0	0	0	0	249140465394389	146696397136486	0	0	487114205549205	454451704019101	418080592002118	931743158343094	0	0	0	162509141139189	0	0	0	0	0	0	0	376668852276056	0	0	0	0	0	0	0	0	0	0
chr0,CCAGG,147208161-147208192,Not.included	CHG	0	0	0	0	0	0	0	0	0	0	0	0	0	0	0	0	0	0	0	0	77639751552795	0	0	0	0	0	0	0	0	0	0	0	0	0	0	0	0	0	0	0	0
chr0,CCAGG,147245139-147245170,Not.included	CHG	113511243288648	0	263650504890717	205955042956338	0	0	0	0	0	286574962678609	0	448452837709901	0	0	0	259794242959576	0	0	106484932382068	0	0	0	0	0	0	0	0	0	0	0	0	0	162162162162162	0	0	0	0	0	252254524815539	0	0
chr0,CCAGG,147287360-147287391,Not.included	CHG	0	0	0	0	0	0	0	0	0	0	0	0	0	0	0	0	104873470158254	0	0	0	0	0	0	0	0	0	0	0	0	0	0	0	0	0	0	0	0	0	0	0	0
chr0,CCAGG,147288783-147288814,Not.included	CHG	0	0	0	0	0	0	0	0	0	0	0	0	0	0	0	0	0	0	0	364365093824012	0	0	0	0	0	0	0	0	0	0	0	0	0	0	0	0	0	0	0	0	0
chr0,CCAGG,147311645-147311676,Not.included	CHG	908089946309182	0	0	0	0	0	0	0	0	0	0	0	0	0	0	0	0	0	0	0	0	0	0	0	0	0	0	0	0	0	0	0	0	0	0	0	0	0	0	0	0
chr0,CCAGG,147361253-147361284,Not.included	CHG	0	0	0	0	0	0	0	0	0	0	0	0	0	0	639397338944529	0	139831293544339	348400493335099	0	0	0	0	0	0	0	0	0	0	0	0	0	0	216216216216216	0	0	0	0	0	0	0	0
chr0,CCAGG,147417852-147417883,Not.included	CHG	0	0	0	0	0	0	0	0	0	0	0	0	0	86875102560885	0	0	0	0	0	0	0	0	0	0	0	0	0	0	0	0	0	0	0	0	0	0	0	0	0	0	0
chr0,CCAGG,147444707-147444738,RTR.tag	CHG	0	0	0	0	0	0	0	0	0	0	0	0	0	0	0	0	0	0	0	0	0	0	0	0	0	0	0	0	0	0	0	0	0	0	0	389185823257745	0	0	0	0	0
chr0,CCAGG,147456947-147456978,Not.included	CHG	0	0	263650504890717	0	0	0	0	0	0	0	0	0	0	0	0	0	0	0	0	0	0	0	0	0	0	0	0	0	0	0	0	0	0	0	0	0	0	0	0	0	0
chr0,CCAGG,147475340-147475371,Not.included	CHG	0	0	0	0	0	0	0	0	0	0	0	0	0	0	0	0	0	0	0	0	0	0	0	0	0	0	0	0	0	0	0	0	0	0	0	0	881497370199512	0	0	0	0
chr0,CCAGG,147491423-147491454,Not.included	CHG	0	0	0	0	0	0	0	0	0	0	0	0	0	0	0	0	0	0	0	0	0	0	0	225641951351595	0	0	0	0	0	0	0	0	0	0	0	0	0	0	0	0	0
chr0,CCAGG,147494410-147494441,Not.included	CHG	0	0	0	0	0	0	0	0	0	0	0	548109023867657	0	0	0	0	0	0	0	0	0	0	0	0	0	0	0	0	0	0	0	0	0	0	0	0	0	0	0	0	0
chr0,CCAGG,147559857-147559888,Not.included	CHG	0	0	0	0	13042060645582	0	0	0	0	0	0	0	0	0	0	0	0	0	0	0	0	0	0	0	0	0	0	0	0	0	0	0	0	0	0	0	0	0	0	0	0
chr0,CCAGG,147596323-147596354,Not.included	CHG	908089946309182	0	0	0	0	0	0	0	0	0	0	0	0	0	0	0	0	0	0	0	0	0	0	0	0	0	0	0	0	0	0	0	0	0	0	0	0	0	0	0	0
chr0,CCAGG,147642208-147642239,Not.included	CHG	0	0	0	0	0	0	0	0	0	0	0	647765210025412	0	0	0	0	0	0	0	0	0	0	0	0	0	0	0	0	0	0	0	0	0	0	0	0	0	0	0	0	0
chr0,CCAGG,147655617-147655648,Not.included	CHG	0	0	0	0	0	0	0	0	0	0	0	0	0	0	0	0	0	0	0	0	0	0	0	0	0	0	0	0	0	0	0	0	0	336620998417881	0	0	0	0	0	0	0
chr0,CCAGG,14766646-14766677,Not.included	CHG	0	0	0	0	0	0	0	0	0	0	0	0	0	0	0	0	0	0	0	0	0	0	0	0	0	0	0	0	0	0	558027929297861	0	0	0	0	0	0	0	0	0	0
chr0,CCAGG,1476921-1476952,Not.included	CHG	136213491946377	0	0	0	0	0	0	0	0	0	0	0	0	0	0	0	0	0	0	0	0	0	0	0	0	0	0	0	0	0	0	0	0	0	0	0	0	0	0	0	0
chr0,CCAGG,147692299-147692330,Not.included	CHG	136213491946377	0	0	0	0	0	0	0	0	0	190534258059599	0	0	0	0	0	0	0	0	0	0	0	0	0	0	0	0	0	0	0	0	0	0	0	0	0	0	0	0	0	0
chr0,CCAGG,1477552-1477583,Not.included	CHG	0	0	0	0	0	0	690154939783981	0	0	0	0	0	0	0	0	0	0	0	0	0	0	0	0	0	0	0	0	0	0	0	0	0	0	0	0	0	0	0	0	0	0
chr0,CCAGG,14777675-14777706,Not.included	CHG	0	0	0	0	0	0	189792608440595	0	0	0	127022838706399	548109023867657	0	0	0	162371401849735	0	209040296001059	0	273273820368009	0	0	0	0	0	0	0	0	0	0	0	0	0	420776248022352	0	389185823257745	0	0	0	0	0
chr0,CCAGG,147783950-147783981,Not.included	CHG	0	0	351534006520956	0	0	0	0	0	0	0	0	0	0	0	0	0	0	0	0	0	0	0	0	0	0	0	0	0	0	0	0	0	0	252465748813411	0	0	0	0	0	0	0
chr0,CCAGG,147784070-147784101,Not.included	CHG	0	0	0	0	0	0	0	0	0	0	0	0	0	0	0	0	0	0	0	0	0	0	0	0	0	0	0	0	0	0	697534911622327	0	0	0	0	0	0	0	0	0	0
chr0,CCAGG,147815446-147815477,RTR.tag	CHG	0	0	0	0	0	0	103523240967597	0	0	0	0	0	0	0	0	0	0	0	0	0	0	0	0	0	0	0	0	0	0	0	0	0	0	0	0	0	0	0	0	0	0
chr0,CCAGG,147828626-147828657,RTR.tag	CHG	0	0	0	0	0	0	0	0	0	0	0	0	0	0	0	97422841109841	0	0	0	0	0	0	0	0	0	0	0	0	0	0	0	0	0	0	0	0	0	0	0	0	0
chr0,CCAGG,147852160-147852191,RTR.tag	CHG	0	0	0	0	0	0	103523240967597	0	0	0	0	0	0	0	0	0	0	0	0	0	0	0	0	0	0	0	0	0	0	0	0	0	0	0	0	0	0	0	0	0	0
chr0,CCAGG,147863763-147863794,Not.included	CHG	0	0	0	0	0	0	0	0	0	0	0	448452837709901	0	0	0	97422841109841	0	0	0	0	0	0	0	0	0	0	0	0	0	0	0	0	0	0	0	0	0	0	0	364064415130517	0
chr0,CCAGG,147875555-147875586,Not.included	CHG	0	0	0	0	0	0	0	0	0	0	0	0	0	0	0	0	0	0	399318496432755	0	0	0	0	0	0	0	0	0	0	0	0	0	0	0	0	0	0	0	0	0	0
chr0,CCAGG,147883748-147883779,Not.included	CHG	0	0	0	0	0	0	0	0	0	0	0	0	0	0	0	129897121479788	0	0	0	0	0	0	0	0	0	0	0	0	0	0	0	0	0	0	0	0	0	0	0	0	0
chr0,CCAGG,147905951-147905982,RTR.tag	CHG	0	0	615184511411673	0	0	0	0	0	0	0	0	0	0	0	0	0	0	0	0	0	0	0	0	0	0	0	0	0	0	0	0	0	0	0	0	0	0	0	0	0	0
chr0,CCAGG,14791385-14791416,RTR.tag	CHG	681067459731886	0	0	0	0	976543426886194	0	0	298011167576385	0	0	0	488987990454954	482639458671583	116254061626278	97422841109841	104873470158254	0	665530827387925	0	0	0	0	135385170810957	0	0	0	0	0	0	0	0	0	0	0	0	0	0	0	0	0
chr0,CCAGG,14791398-14791429,Not.included	CHG	0	0	0	0	0	0	0	0	0	0	0	0	0	0	0	0	0	0	0	819821461104026	0	0	0	0	0	0	0	0	0	0	0	0	0	0	0	0	0	0	0	0	0
chr0,CCAGG,147922367-147922398,Not.included	CHG	0	0	0	0	0	0	120777114462197	0	0	0	0	0	0	0	0	0	0	0	0	0	0	0	0	0	0	0	0	0	0	0	0	0	0	0	0	0	0	0	0	0	0
chr0,CCAGG,147925685-147925716,RTR.tag	CHG	0	0	0	0	0	0	0	0	0	0	0	348796651552145	0	0	0	0	0	0	0	0	0	0	0	0	0	0	0	0	0	0	0	0	0	0	0	0	0	0	0	0	0
chr0,CCAGG,147927005-147927036,Not.included	CHG	0	0	0	0	0	0	0	0	0	0	254045677412799	0	0	0	0	0	0	0	0	0	0	0	0	0	0	0	0	0	0	0	0	0	0	0	0	0	0	0	0	0	0
chr0,CCAGG,147947752-147947783,Not.included	CHG	0	0	0	0	0	0	690154939783981	0	0	0	0	0	0	0	0	0	0	0	0	0	0	0	0	0	0	0	0	0	0	0	0	0	0	0	0	0	0	0	0	0	0
chr0,CCAGG,147974647-147974678,Not.included	CHG	0	0	0	0	0	0	0	0	0	0	0	0	0	0	0	162371401849735	0	0	0	0	0	0	0	0	0	0	0	0	0	0	0	0	0	0	0	0	0	0	0	0	0
chr0,CCAGG,148062303-148062334,Not.included	CHG	0	0	0	0	0	585926056131716	0	0	0	0	0	0	0	0	0	0	0	0	0	0	0	0	0	0	0	0	0	0	0	0	0	0	0	0	0	0	0	0	0	0	0
chr0,CCAGG,148084597-148084628,Not.included	CHG	0	0	0	0	0	0	0	0	0	126626146299851	0	0	0	386111566937266	0	0	0	0	0	0	0	0	0	0	0	0	0	0	0	0	0	0	0	0	0	0	0	0	0	0	0
chr0,CCAGG,148086981-148087012,Not.included	CHG	0	0	0	0	0	0	0	0	0	0	0	0	0	0	523143277318251	0	0	0	0	0	0	0	0	0	0	0	0	0	0	0	0	0	0	0	0	0	0	0	0	0	0
chr0,CCAGG,148125609-148125640,Not.included	CHG	0	0	0	0	0	0	0	0	0	0	0	0	391190392363964	0	0	0	0	0	0	0	0	0	0	0	0	0	0	0	0	0	0	0	0	0	0	0	0	0	0	0	0
chr0,CCAGG,148135820-148135851,Not.included	CHG	0	0	0	0	0	0	0	0	0	0	698625612885197	0	0	0	0	0	0	0	0	0	0	0	0	0	0	0	0	0	0	0	0	0	0	0	0	0	0	0	0	0	0
chr0,CCAGG,148138724-148138755,Not.included	CHG	340533729865943	0	351534006520956	0	0	0	0	0	0	0	0	0	0	0	0	292268523329523	0	0	0	0	0	0	0	0	0	0	0	0	0	0	0	0	0	0	0	0	0	0	0	0	0
chr0,CCAGG,148153100-148153131,RTR.tag	CHG	0	0	0	0	0	0	0	0	0	0	0	0	0	0	0	0	139831293544339	0	0	0	0	0	0	0	0	0	0	0	0	0	0	0	0	0	0	0	0	0	0	0	0
chr0,CCAGG,148156915-148156946,Not.included	CHG	0	0	0	0	0	0	0	0	0	0	0	0	0	0	0	0	0	0	0	0	0	0	0	0	0	0	0	0	0	0	0	0	0	0	565323082141444	0	0	0	0	0	0
[truncated: 131,419 more rows]
